# Supplementary material for: Physiological and Proteomic Analysis of Penicillium digitatum in Response to X33 Antifungal Extract Treatment
Source: Front Microbiol. 2020 Nov 6;11:584331. doi: 10.3389/fmicb.2020.584331 (PMC7677231; doi:10.3389/fmicb.2020.584331)
Supplement: Supplementary file 1 [file Table_1.XLS]

## Sheet: 差异蛋白详情表
Accession	Description	FC(sy/ck)	Log2FC(sy/ck)	P_value(sy/ck)	Regulate	Significant	sy	ck	ck_1	ck_2	ck_3	sy_1	sy_2	sy_3	GO Term	GO ID	KO ID	KO Name	Pathway ID	Pathway_defition	COG ID	COG_Functional Categories	Pfam ID	Domain	Domain Description	Subcellular Loc	Unique Peptides	Coverage（%）	MW [kDa]	FDR Confidence
TRINITY_DN433_c0_g3_i2_orf1	ORF type:complete len:422 hit:OQD75628.1 TRINITY_DN433_c0_g3_i2:953-2218(-)	6.77289	2.75977	0.02084	up	yes	7.694	1.136	1	0.969	1.438	5.201	11.108	6.773	BP:phosphorylation;BP:cellular process;BP:cellular metabolic process;BP:phosphate-containing compound metabolic process;BP:biological_process;BP:metabolic process;BP:phosphorus metabolic process;MF:kinase activity;MF:transferase activity;MF:catalytic activity;MF:molecular_function;MF:transferase activity, transferring phosphorus-containing groups;	GO:0016310;GO:0009987;GO:0044237;GO:0006796;GO:0008150;GO:0008152;GO:0006793;GO:0016301;GO:0016740;GO:0003824;GO:0003674;GO:0016772	------	------	------	------	------	------	PF02958.17;PF01636.20	EcKinase;APH	Ecdysteroid kinase;Phosphotransferase enzyme family	mitochondrial	1	3	47.4	Low
TRINITY_DN4251_c0_g1_i5_orf1	ORF type:complete len:137 hit:XP_014179824.1 TRINITY_DN4251_c0_g1_i5:56-466(+)	6.13787	2.61774	0.02625	up	yes	6.678	1.088	1	1.097	1.168	4.237	9.752	6.044	CC:DNA packaging complex;CC:intracellular organelle;CC:nucleosome;CC:membrane-bounded organelle;CC:organelle;CC:intrinsic component of membrane;CC:intracellular organelle part;CC:integral component of membrane;CC:protein complex;CC:chromosomal part;CC:macromolecular complex;CC:intracellular membrane-bounded organelle;CC:protein-DNA complex;CC:cell part;CC:cellular_component;CC:intracellular part;…	GO:0044815;GO:0043229;GO:0000786;GO:0043227;GO:0043226;GO:0031224;GO:0044446;GO:0016021;GO:0043234;GO:0044427;GO:0032991;GO:0043231;GO:0032993;GO:0044464;GO:0005575;GO:0044424;GO:0044425;GO:0005634;GO:0044422;GO:0003677;GO:0003674;GO:0005488;GO:0003676;GO:1901363;GO:0097159;GO:0005515;GO:0046983;GO:0046982	K11253	H3	------	------	COG2036	B:Chromatin structure and dynamics	PF00125.21	Histone	Core histone H2A/H2B/H3/H4	mitochondrial	1	13	15.4	High
TRINITY_DN3068_c0_g1_i1_orf1	ORF type:complete len:150 hit:KGO68136.1 TRINITY_DN3068_c0_g1_i1:128-577(+)	4.94589	2.30623	0.02146	up	yes	5.119	1.035	1	1.052	1.053	2.919	6.521	5.918	BP:cellular process;BP:biological_process;BP:metabolic process;BP:cellular metabolic process;BP:translational initiation;CC:intracellular organelle;CC:membrane-bounded organelle;CC:nucleus;CC:organelle;CC:intracellular membrane-bounded organelle;CC:cytosol;CC:cell part;CC:cellular_component;CC:cytoplasmic part;CC:intracellular part;MF:RNA strand annealing activity;MF:molecular_function;MF:binding…	GO:0009987;GO:0008150;GO:0008152;GO:0044237;GO:0006413;GO:0043229;GO:0043227;GO:0005634;GO:0043226;GO:0043231;GO:0005829;GO:0044464;GO:0005575;GO:0044444;GO:0044424;GO:0033592;GO:0003674;GO:0005488;GO:0003676;GO:0097617;GO:1901363;GO:0008135;GO:0097159;GO:0003727;GO:0003725;GO:0003723;GO:0003743	K03236	EIF1A	map03013	RNA transport	COG0361	J:Translation, ribosomal structure and biogenesis	PF01176.16	eIF-1a	Translation initiation factor 1A / IF-1	nuclear	2	13	17.1	High
TRINITY_DN1549_c0_g5_i1_orf1	ORF type:5prime_partial len:513 hit:XP_022489747.1 TRINITY_DN1549_c0_g5_i1:679-2217(+)	5.19044	2.37586	0.05819	up	no	4.974	0.9583	1	0.881	0.994	2.915	7.955	4.051	------	------	------	------	------	------	------	------	------	------	------	extracellular	7	22	50.4	High
TRINITY_DN4415_c0_g1_i1_orf1	ORF type:5prime_partial len:168 hit:OQD99287.1 TRINITY_DN4415_c0_g1_i1:84-587(+)	5.32261	2.41214	0.04631	up	yes	4.966	0.933	1	1.032	0.767	2.532	7.422	4.944	BP:single-organism metabolic process;BP:biological_process;BP:oxidation-reduction process;BP:single-organism process;BP:metabolic process;MF:anion binding;MF:coenzyme binding;MF:flavin adenine dinucleotide binding;MF:oxidoreductase activity, acting on CH-OH group of donors;MF:organic cyclic compound binding;MF:nucleotide binding;MF:small molecule binding;MF:catalytic activity;MF:molecular_functio…	GO:0044710;GO:0008150;GO:0055114;GO:0044699;GO:0008152;GO:0043168;GO:0050662;GO:0050660;GO:0016614;GO:0097159;GO:0000166;GO:0036094;GO:0003824;GO:0003674;GO:0005488;GO:0048037;GO:0043167;GO:1901363;GO:1901265;GO:0016491	K00108	betA, CHDH	map00260	Glycine, serine and threonine metabolism	------	------	------	------	------	extracellular	1	14	18	High
TRINITY_DN9730_c0_g1_i1_orf1	ORF type:3prime_partial len:206 hit:GAQ04742.1 TRINITY_DN9730_c0_g1_i1:3-620(+)	4.50546	2.17168	0.002193	up	yes	4.537	1.007	1	0.88	1.142	3.629	5.348	4.635	BP:positive regulation of cellular amide metabolic process;BP:regulation of translational fidelity;BP:regulation of primary metabolic process;BP:regulation of metabolic process;BP:positive regulation of translational fidelity;BP:regulation of protein metabolic process;BP:positive regulation of cellular metabolic process;BP:regulation of cellular metabolic process;BP:positive regulation of gene ex…	GO:0034250;GO:0006450;GO:0080090;GO:0019222;GO:0045903;GO:0051246;GO:0031325;GO:0031323;GO:0010628;GO:0045727;GO:0050789;GO:0009893;GO:0010604;GO:0010608;GO:0031328;GO:2000112;GO:0051247;GO:0065007;GO:0031326;GO:0048518;GO:0032270;GO:0065008;GO:0010468;GO:0006448;GO:0060255;GO:0009889;GO:0034248;GO:0008150;GO:0051171;GO:0051173;GO:0050794;GO:0009891;GO:0032268;GO:0010557;GO:0010556;GO:0006417;GO:…	K02997	RP-S9e, RPS9	map03010	Ribosome	COG0522	J:Translation, ribosomal structure and biogenesis	PF01479.22;PF00163.16	S4;Ribosomal_S4	S4 domain;Ribosomal protein S4/S9 N-terminal domain	nuclear	8	28	23.5	High
TRINITY_DN4101_c0_g1_i1_orf1	ORF type:3prime_partial len:82 hit:ORX74439.1 TRINITY_DN4101_c0_g1_i1:15-260(-)	4.41523	2.14249	0.02454	up	yes	4.315	0.9773	1	1.024	0.908	2.987	6.152	3.805	BP:purine ribonucleoside monophosphate metabolic process;BP:small molecule metabolic process;BP:ribonucleoside monophosphate metabolic process;BP:organic cyclic compound metabolic process;BP:single-organism catabolic process;BP:single-organism metabolic process;BP:ribonucleoside triphosphate metabolic process;BP:oxidoreduction coenzyme metabolic process;BP:purine ribonucleoside triphosphate metab…	GO:0009167;GO:0044281;GO:0009161;GO:1901360;GO:0044712;GO:0044710;GO:0009199;GO:0006733;GO:0009205;GO:0046034;GO:0046031;GO:0032787;GO:0043436;GO:0046128;GO:0009179;GO:0046483;GO:1901564;GO:0016052;GO:0006163;GO:0006165;GO:0019637;GO:0009141;GO:0009144;GO:0006807;GO:0046496;GO:1901575;GO:0051186;GO:0006139;GO:0009150;GO:0008150;GO:0008152;GO:0044723;GO:0044724;GO:0044763;GO:0006753;GO:0006757;GO:…	K01689	ENO, eno	map00680;map00010;map03018	Methane metabolism;Glycolysis / Gluconeogenesis;RNA degradation	------	------	PF00113.19	Enolase_C	Enolase, C-terminal TIM barrel domain	cytoplasmic	1	27	8.8	High
TRINITY_DN15268_c0_g1_i1_orf1	ORF type:complete len:142 hit:XP_014538910.1 TRINITY_DN15268_c0_g1_i1:237-662(-)	3.55097	1.82821	0.002707	up	yes	4.041	1.138	1	1.142	1.271	3.427	4.874	3.822	BP:nucleosome organization;BP:cellular component assembly;BP:macromolecular complex subunit organization;BP:cellular macromolecular complex assembly;BP:cellular component organization or biogenesis;BP:protein-DNA complex subunit organization;BP:protein complex subunit organization;BP:chromatin organization;BP:cellular component organization;BP:macromolecular complex assembly;BP:protein-DNA comple…	GO:0034728;GO:0022607;GO:0043933;GO:0034622;GO:0071840;GO:0071824;GO:0071822;GO:0006325;GO:0016043;GO:0065003;GO:0065004;GO:0009987;GO:0006461;GO:0008150;GO:0006334;GO:0044815;GO:0000786;GO:0000788;GO:0044446;GO:0044454;GO:0043234;GO:0032991;GO:0032993;GO:0044464;GO:0005575;GO:0044428;GO:0044424;GO:0044427;GO:0044422;GO:0003674;GO:0005488;GO:0003676;GO:1901363;GO:0003677;GO:0046982;GO:0097159;GO:…	K11252	H2B	------	------	------	------	PF00125.21	Histone	Core histone H2A/H2B/H3/H4	cytoplasmic	10	59	15	High
TRINITY_DN12114_c0_g1_i1_orf1	ORF type:complete len:228 hit:XP_025448502.1 TRINITY_DN12114_c0_g1_i1:76-759(+)	4.07547	2.02697	0.001625	up	yes	4.104	1.007	1	0.976	1.046	4.301	4.692	3.32	------	------	------	------	------	------	COG5634	S:Function unknown	PF10042.6	DUF2278	Uncharacterized conserved protein	cytoplasmic	1	3	25.2	High
TRINITY_DN4163_c0_g1_i2_orf1	ORF type:complete len:462 hit:XP_022489617.1 TRINITY_DN4163_c0_g1_i2:27-1412(-)	3.78896	1.9218	0.01892	up	yes	3.914	1.033	1	1.076	1.024	2.987	5.411	3.344	MF:hydrolase activity;MF:phosphoric diester hydrolase activity;MF:hydrolase activity, acting on ester bonds;MF:phosphoric ester hydrolase activity;MF:catalytic activity;MF:phospholipase C activity;MF:molecular_function;MF:phosphatidylcholine phospholipase C activity;MF:phospholipase activity;MF:lipase activity;	GO:0016787;GO:0008081;GO:0016788;GO:0042578;GO:0003824;GO:0004629;GO:0003674;GO:0034480;GO:0004620;GO:0016298	K01114	plcC	map00565;map00564;map00562	Ether lipid metabolism;Glycerophospholipid metabolism;Inositol phosphate metabolism	COG3511	M:Cell wall/membrane/envelope biogenesis	PF04185.11	Phosphoesterase	Phosphoesterase family	extracellular	18	45	50.5	High
TRINITY_DN10247_c0_g1_i1_orf1	ORF type:complete len:205 hit:EPS31704.1 TRINITY_DN10247_c0_g1_i1:64-678(+)	1.54664	0.629136	0.3237	no change	no	2.968	1.919	1	1.076	3.681	3.472	3.02	2.413	CC:cellular_component;CC:membrane part;CC:integral component of membrane;CC:intrinsic component of membrane;	GO:0005575;GO:0044425;GO:0016021;GO:0031224	K17794	TIM23	------	------	COG5596	O:Posttranslational modification, protein turnover, chaperones	PF02466.16	Tim17	Tim17/Tim22/Tim23/Pmp24 family	cytoplasmic	1	4	21.2	Medium
TRINITY_DN5723_c0_g2_i1_orf1	ORF type:complete len:534 hit:OQD87174.1 TRINITY_DN5723_c0_g2_i1:34-1635(+)	3.8	1.926	0.0113	up	yes	3.857	1.015	1	1.056	0.988	3.109	5.129	3.333	BP:primary metabolic process;BP:protein metabolic process;BP:macromolecule metabolic process;BP:organic substance metabolic process;BP:biological_process;BP:metabolic process;BP:proteolysis;MF:molecular_function;MF:exopeptidase activity;MF:hydrolase activity;MF:carboxypeptidase activity;MF:serine hydrolase activity;MF:serine-type carboxypeptidase activity;MF:peptidase activity, acting on L-amino …	GO:0044238;GO:0019538;GO:0043170;GO:0071704;GO:0008150;GO:0008152;GO:0006508;GO:0003674;GO:0008238;GO:0016787;GO:0004180;GO:0017171;GO:0004185;GO:0070011;GO:0070008;GO:0008233;GO:0003824;GO:0008236	K01288	KEX1	------	------	COG2939	E:Amino acid transport and metabolism	PF00450.19	Peptidase_S10	Serine carboxypeptidase	lysosomal	12	33	59.9	High
TRINITY_DN2612_c0_g2_i1_orfp1	TRINITY_DN2612_c0_g2::TRINITY_DN2612_c0_g2_i1::g.4978::m.4978 TRINITY_DN2612_c0_g2::TRINITY_DN2612_c0_g2_i1::g.4978 ORF type:5prime_partial len:123 (-),score=46.59 TRINITY_DN2612_c0_g2_i1:37-405(-)	3.45096	1.787	0.01812	up	yes	3.765	1.091	1	0.935	1.337	2.408	4.548	4.339	------	------	------	------	------	------	------	------	------	------	------	cytoplasmic	2	24	13.7	High
TRINITY_DN12833_c0_g1_i1_orf1	ORF type:complete len:705 hit:OQE18983.1 TRINITY_DN12833_c0_g1_i1:122-2236(-)	4.64989	2.2172	0.0624	up	no	3.991	0.8583	1	0.744	0.831	2.714	6.43	2.83	BP:regulation of primary metabolic process;BP:regulation of metabolic process;BP:regulation of cellular biosynthetic process;BP:regulation of cellular metabolic process;BP:regulation of biological process;BP:regulation of cellular macromolecule biosynthetic process;BP:regulation of nucleobase-containing compound metabolic process;BP:regulation of macromolecule biosynthetic process;BP:biological r…	GO:0080090;GO:0019222;GO:0031326;GO:0031323;GO:0050789;GO:2000112;GO:0019219;GO:0010556;GO:0065007;GO:0010468;GO:0060255;GO:0009889;GO:1903506;GO:0050794;GO:0008150;GO:0051171;GO:2001141;GO:0051252;GO:0006355;GO:0006357;GO:0043229;GO:0043227;GO:0005634;GO:0016020;GO:0043226;GO:0043231;GO:0044464;GO:0005575;GO:0044424;GO:0003674;GO:0008270;GO:0003676;GO:0003677;GO:0043167;GO:0043169;GO:0046914;GO:…	------	------	------	------	------	------	PF04082.15	Fungal_trans	Fungal specific transcription factor domain	nuclear	1	2	78.6	Low
TRINITY_DN6782_c0_g3_i1_orf1	ORF type:complete len:377 hit:CDM29006.1 TRINITY_DN6782_c0_g3_i1:116-1246(-)	3.4765	1.79764	0.04112	up	yes	3.699	1.064	1	0.95	1.242	5.381	2.395	3.321	BP:galacturonan metabolic process;BP:external encapsulating structure organization;BP:cellular component organization or biogenesis;BP:organic substance catabolic process;BP:pectin metabolic process;BP:cellular component organization;BP:cell wall organization or biogenesis;BP:organic substance metabolic process;BP:cell wall organization;BP:cellular process;BP:polysaccharide catabolic process;BP:b…	GO:0010393;GO:0045229;GO:0071840;GO:1901575;GO:0045488;GO:0016043;GO:0071554;GO:0071704;GO:0071555;GO:0009987;GO:0000272;GO:0008150;GO:0008152;GO:0009056;GO:0009057;GO:0044238;GO:0005975;GO:0005976;GO:0016052;GO:0043170;GO:0045490;GO:0005575;GO:0005576;GO:0016829;GO:0047490;GO:0003824;GO:0016835;GO:0016837;GO:0003674	K01732	E4.2.2.10	------	------	------	------	PF00544.16;PF13229.3	Pec_lyase_C;Beta_helix	Pectate lyase;Right handed beta helix region	extracellular	5	22	39.7	High
TRINITY_DN3830_c0_g1_i1_orf1	ORF type:complete len:135 hit:XP_001395087.1 TRINITY_DN3830_c0_g1_i1:120-524(-)	3.24076	1.69633	0.004163	up	yes	3.594	1.109	1	1.168	1.159	2.952	4.38	3.449	BP:regulation of primary metabolic process;BP:regulation of metabolic process;BP:organic cyclic compound metabolic process;BP:single-organism metabolic process;BP:negative regulation of macromolecule metabolic process;BP:regulation of gene expression, epigenetic;BP:gene silencing;BP:negative regulation of biological process;BP:DNA repair;BP:regulation of macromolecule metabolic process;BP:regulat…	GO:0080090;GO:0019222;GO:1901360;GO:0044710;GO:0010605;GO:0040029;GO:0016458;GO:0048519;GO:0006281;GO:0060255;GO:2001141;GO:0046483;GO:0033554;GO:0009892;GO:0009890;GO:0010629;GO:0006807;GO:0050789;GO:0044260;GO:0016043;GO:0065007;GO:0071840;GO:0009889;GO:0051716;GO:0050794;GO:0006950;GO:0008150;GO:0008152;GO:0050896;GO:0006355;GO:0010556;GO:0010558;GO:0034641;GO:0044699;GO:0006139;GO:0006342;GO:…	K11251	H2A	------	------	COG5262	B:Chromatin structure and dynamics	PF16211.2;PF00125.21;PF00808.20	Histone_H2A_C;Histone;CBFD_NFYB_HMF	C-terminus of histone H2A;Core histone H2A/H2B/H3/H4;Histone-like transcription factor	nuclear	3	34	14.1	High
TRINITY_DN3407_c0_g1_i1_orf1	ORF type:5prime_partial len:173 hit:OJJ55022.1 TRINITY_DN3407_c0_g1_i1:12-530(+)	3.625	1.85798	0.01817	up	yes	3.683	1.016	1	1.083	0.965	2.626	4.981	3.443	------	------	------	------	------	------	------	------	------	------	------	cytoplasmic	1	6	19.2	Low
TRINITY_DN1612_c0_g1_i1_orf1	ORF type:complete len:134 hit:XP_001395139.1 TRINITY_DN1612_c0_g1_i1:90-491(+)	3.3299	1.73548	0.000778	up	yes	3.553	1.067	1	0.921	1.279	3.079	3.664	3.915	BP:nucleic acid metabolic process;BP:cellular biosynthetic process;BP:cellular nitrogen compound metabolic process;BP:nitrogen compound metabolic process;BP:cellular macromolecule biosynthetic process;BP:ncRNA metabolic process;BP:organic cyclic compound metabolic process;BP:nucleobase-containing compound metabolic process;BP:cellular macromolecule metabolic process;BP:peptide biosynthetic proces…	GO:0090304;GO:0044249;GO:0034641;GO:0006807;GO:0034645;GO:0034660;GO:1901360;GO:0006139;GO:0044260;GO:0043043;GO:0071704;GO:0043604;GO:0006364;GO:0034470;GO:0044267;GO:0009987;GO:0006725;GO:0000462;GO:0009059;GO:0008150;GO:0008152;GO:0044271;GO:0046483;GO:0016070;GO:0044238;GO:0016072;GO:1901564;GO:0043603;GO:1901566;GO:0019538;GO:0030490;GO:0009058;GO:0044237;GO:0043170;GO:1901576;GO:0006518;GO:…	K02974	RP-S24e, RPS24	map03010	Ribosome	COG2004	J:Translation, ribosomal structure and biogenesis	PF01282.16	Ribosomal_S24e	Ribosomal protein S24e	nuclear	2	11	15.2	High
TRINITY_DN15970_c0_g1_i1_orf1	ORF type:5prime_partial len:53 hit:KZT34553.1 TRINITY_DN15970_c0_g1_i1:87-245(+)	2.92851	1.55017	0.0426	up	yes	3.4	1.161	1	1.244	1.238	2.56	4.915	2.726	BP:primary metabolic process;BP:cellular biosynthetic process;BP:cellular macromolecule biosynthetic process;BP:cellular protein metabolic process;BP:cellular nitrogen compound biosynthetic process;BP:cellular macromolecule metabolic process;BP:peptide biosynthetic process;BP:organic substance metabolic process;BP:organonitrogen compound biosynthetic process;BP:organic substance biosynthetic proc…	GO:0044238;GO:0044249;GO:0034645;GO:0044267;GO:0044271;GO:0044260;GO:0043043;GO:0071704;GO:1901566;GO:1901576;GO:0009987;GO:0009058;GO:0009059;GO:0008150;GO:0008152;GO:1901564;GO:0043604;GO:0019538;GO:0034641;GO:0044237;GO:0043170;GO:0006807;GO:0043603;GO:0006518;GO:0006412;GO:1990904;GO:0043229;GO:0043228;GO:0043226;GO:0030529;GO:0032991;GO:0005840;GO:0043232;GO:0044464;GO:0005575;GO:0044444;GO:…	K02976	RP-S26e, RPS26	map03010	Ribosome	------	------	PF01283.16	Ribosomal_S26e	Ribosomal protein S26e	cytoplasmic	1	17	6.1	Medium
TRINITY_DN4004_c0_g1_i2_orf1	ORF type:complete len:654 hit:CEJ61802.1 TRINITY_DN4004_c0_g1_i2:90-2051(+)	3.67562	1.87799	0.03701	up	yes	3.558	0.968	1	1.021	0.883	2.017	4.91	3.748	MF:ligase activity, forming carbon-nitrogen bonds;MF:catalytic activity;MF:transferase activity;MF:molecular_function;MF:carbon-nitrogen ligase activity, with glutamine as amido-N-donor;MF:ligase activity;	GO:0016879;GO:0003824;GO:0016740;GO:0003674;GO:0016884;GO:0016874	------	------	------	------	COG0154	J:Translation, ribosomal structure and biogenesis	PF01425.18	Amidase	Amidase	ER	13	27	70.7	High
TRINITY_DN1275_c0_g1_i4_orf1	ORF type:3prime_partial len:437 hit:OOQ85014.1 TRINITY_DN1275_c0_g1_i4:3001-4311(-)	3.43068	1.77849	0.01493	up	yes	3.489	1.017	1	0.99	1.062	2.662	4.663	3.141	------	------	------	------	------	------	COG4222	S:Function unknown	PF13449.3	Phytase-like	Esterase-like activity of phytase	cytoplasmic	15	44	48	High
TRINITY_DN8868_c0_g1_i1_orf1	ORF type:internal len:76 hit:XP_001396247.1 TRINITY_DN8868_c0_g1_i1:1-228(-)	2.89931	1.53571	0.000292	up	yes	3.34	1.152	1	1.011	1.446	3.526	3.356	3.138	BP:small molecule metabolic process;BP:small molecule biosynthetic process;BP:organic cyclic compound biosynthetic process;BP:organic cyclic compound metabolic process;BP:single-organism metabolic process;BP:single-organism biosynthetic process;BP:histidine metabolic process;BP:DNA repair;BP:oxoacid metabolic process;BP:heterocycle metabolic process;BP:organonitrogen compound metabolic process;BP…	GO:0044281;GO:0044283;GO:1901362;GO:1901360;GO:0044710;GO:0044711;GO:0006547;GO:0006281;GO:0043436;GO:0046483;GO:1901564;GO:1901566;GO:0016053;GO:0019438;GO:0006298;GO:0006807;GO:1901576;GO:0044260;GO:0018130;GO:0033554;GO:0006139;GO:0051716;GO:0006950;GO:0008150;GO:0008152;GO:0008652;GO:0046394;GO:0050896;GO:0044249;GO:0034641;GO:0044699;GO:1901605;GO:1901607;GO:0009987;GO:0006725;GO:0006974;GO:…	K08736;K00765	hisG;MSH3	map00340;map03430	Histidine metabolism;Mismatch repair	------	------	PF01634.15	HisG	ATP phosphoribosyltransferase	cytoplasmic	1	9	7.9	High
TRINITY_DN3396_c0_g1_i1_orf1	ORF type:complete len:159 hit:XP_028485732.1 TRINITY_DN3396_c0_g1_i1:289-765(-)	3.46813	1.79416	0.01533	up	yes	3.482	1.004	1	1.097	0.916	2.392	4.493	3.561	BP:hydrogen ion transmembrane transport;BP:ATP hydrolysis coupled transmembrane transport;BP:single-organism process;BP:proton transport;BP:ATP hydrolysis coupled proton transport;BP:inorganic cation transmembrane transport;BP:inorganic ion transmembrane transport;BP:monovalent inorganic cation transport;BP:hydrogen transport;BP:cation transport;BP:ion transport;BP:transport;BP:single-organism tr…	GO:1902600;GO:0090662;GO:0044699;GO:0015992;GO:0015991;GO:0098662;GO:0098660;GO:0015672;GO:0006818;GO:0006812;GO:0006811;GO:0006810;GO:0044765;GO:0008150;GO:0051234;GO:0051179;GO:1902578;GO:0055085;GO:0034220;GO:0015988;GO:0044763;GO:0009987;GO:0098655;GO:0000324;GO:0000323;GO:0005783;GO:0043229;GO:0005774;GO:0043227;GO:0000322;GO:0044446;GO:0031090;GO:0005773;GO:0016021;GO:0098588;GO:0043226;GO:…	K02155	ATPeV0C, ATP6L	map04145;map00190	Phagosome;Oxidative phosphorylation	COG0636	C:Energy production and conversion	PF00137.18	ATP-synt_C	ATP synthase subunit C	ER	1	11	15.9	High
TRINITY_DN13896_c0_g1_i1_orf1	ORF type:complete len:588 hit:OQD75037.1 TRINITY_DN13896_c0_g1_i1:23-1786(+)	3.36801	1.7519	0.01445	up	yes	3.432	1.019	1	1.037	1.019	2.582	4.55	3.164	BP:primary metabolic process;BP:protein metabolic process;BP:macromolecule metabolic process;BP:organic substance metabolic process;BP:biological_process;BP:metabolic process;BP:proteolysis;CC:cellular_component;CC:extracellular region;MF:molecular_function;MF:endopeptidase activity;MF:serine-type endopeptidase activity;MF:hydrolase activity;MF:serine hydrolase activity;MF:catalytic activity;MF:p…	GO:0044238;GO:0019538;GO:0043170;GO:0071704;GO:0008150;GO:0008152;GO:0006508;GO:0005575;GO:0005576;GO:0003674;GO:0004175;GO:0004252;GO:0016787;GO:0017171;GO:0003824;GO:0070011;GO:0008233;GO:0008236	K01279	TPP1, CLN2	------	------	COG4934	O:Posttranslational modification, protein turnover, chaperones	PF09286.8	Pro-kuma_activ	Pro-kumamolisin, activation domain	lysosomal	14	27	63.1	High
TRINITY_DN6250_c0_g2_i1_orf1	ORF type:internal len:250 hit:OOQ84180.1 TRINITY_DN6250_c0_g2_i1:2-751(+)	3.23356	1.69312	0.04251	up	yes	3.392	1.049	1	1.051	1.095	2.003	4.765	3.408	------	------	------	------	------	------	------	------	PF03583.11	LIP	Secretory lipase	cytoplasmic	3	17	26.4	High
TRINITY_DN7999_c0_g1_i1_orf1	ORF type:complete len:709 hit:XP_022489800.1 TRINITY_DN7999_c0_g1_i1:135-2261(+)	3.5507	1.8281	0.01705	up	yes	3.463	0.9753	1	0.97	0.956	2.466	4.635	3.288	BP:organic substance metabolic process;BP:carbohydrate metabolic process;BP:primary metabolic process;BP:metabolic process;BP:biological_process;MF:hydrolase activity;MF:hydrolase activity, acting on glycosyl bonds;MF:hexosaminidase activity;MF:catalytic activity;MF:beta-N-acetylhexosaminidase activity;MF:molecular_function;MF:hydrolase activity, hydrolyzing O-glycosyl compounds;	GO:0071704;GO:0005975;GO:0044238;GO:0008152;GO:0008150;GO:0016787;GO:0016798;GO:0015929;GO:0003824;GO:0004563;GO:0003674;GO:0004553	K12373	HEXA_B	map00603;map00511;map00513;map00531;map00520	Glycosphingolipid biosynthesis - globo and isoglobo series;Other glycan degradation;Various types of N-glycan biosynthesis;Glycosaminoglycan degradation;Amino sugar and nucleotide sugar metabolism	COG3525	G:Carbohydrate transport and metabolism	PF00728.19;PF02838.12	Glyco_hydro_20;Glyco_hydro_20b	Glycosyl hydrolase family 20, catalytic domain;Glycosyl hydrolase family 20, domain 2	lysosomal	21	42	77.7	High
TRINITY_DN1388_c0_g2_i1_orf1	ORF type:complete len:291 hit:OKO99080.1 TRINITY_DN1388_c0_g2_i1:423-1295(+)	2.94138	1.5565	0.01261	up	yes	3.312	1.126	1	0.836	1.541	4.212	2.685	3.04	BP:fatty acid biosynthetic process;BP:fatty acid metabolic process;BP:carboxylic acid metabolic process;BP:cellular biosynthetic process;BP:sterol metabolic process;BP:small molecule metabolic process;BP:small molecule biosynthetic process;BP:organic cyclic compound biosynthetic process;BP:monocarboxylic acid biosynthetic process;BP:single-organism process;BP:organic substance biosynthetic proces…	GO:0006633;GO:0006631;GO:0019752;GO:0044249;GO:0016125;GO:0044281;GO:0044283;GO:1901362;GO:0072330;GO:0044699;GO:1901576;GO:0044710;GO:0044711;GO:0055114;GO:0071704;GO:1902653;GO:0044108;GO:0046165;GO:0006694;GO:0016126;GO:0006629;GO:0009987;GO:0016128;GO:0032787;GO:0008204;GO:0009058;GO:0044763;GO:0008152;GO:0043436;GO:0044255;GO:0016129;GO:0008202;GO:0008610;GO:0044107;GO:0044238;GO:0097384;GO:…	K07750	E1.14.13.72, SC4MOL, ERG25	map00100	Steroid biosynthesis	COG3000	I:Lipid transport and metabolism	PF04116.10	FA_hydroxylase	Fatty acid hydroxylase superfamily	cytoplasmic	4	14	34.1	High
TRINITY_DN6766_c0_g1_i1_orf1	ORF type:complete len:732 hit:OQD73665.1 TRINITY_DN6766_c0_g1_i1:84-2279(-)	2.91947	1.54571	0.006901	up	yes	3.299	1.13	1	1.29	1.099	2.818	4.126	2.953	BP:response to extracellular stimulus;BP:cellular response to starvation;BP:response to reactive oxygen species;BP:cellular catabolic process;BP:hydrogen peroxide catabolic process;BP:cellular response to chemical stimulus;BP:detoxification;BP:cellular response to iron ion starvation;BP:single-organism process;BP:single-organism catabolic process;BP:cellular response to stimulus;BP:cellular oxida…	GO:0009991;GO:0009267;GO:0000302;GO:0044248;GO:0042744;GO:0070887;GO:0098754;GO:0010106;GO:0044699;GO:0044712;GO:0051716;GO:0098869;GO:0071496;GO:0009987;GO:0070301;GO:0034614;GO:0044710;GO:0072593;GO:0006950;GO:0008150;GO:0031668;GO:0008152;GO:0042221;GO:0034599;GO:0010035;GO:0009056;GO:0006979;GO:0055114;GO:1901700;GO:1901701;GO:0031667;GO:0031669;GO:0009605;GO:0042594;GO:0050896;GO:0042542;GO:…	K03781	katE, CAT, catB, srpA	map04213;map00630;map04011;map00380;map04146	Longevity regulating pathway - multiple species;Glyoxylate and dicarboxylate metabolism;MAPK signaling pathway - yeast;Tryptophan metabolism;Peroxisome	COG0753	P:Inorganic ion transport and metabolism	PF00199.16;PF06628.9	Catalase;Catalase-rel	Catalase;Catalase-related immune-responsive	peroxisomal	26	49	80.4	High
TRINITY_DN1195_c0_g1_i1_orf1	ORF type:complete len:267 hit:PYH98420.1 TRINITY_DN1195_c0_g1_i1:344-1144(-)	3.00634	1.58801	0.002842	up	yes	3.319	1.104	1	1.229	1.083	2.654	3.641	3.662	BP:organic substance metabolic process;BP:protein maturation;BP:protein metabolic process;BP:zymogen activation;BP:macromolecule metabolic process;BP:biological_process;BP:metabolic process;BP:proteolysis;BP:protein processing;BP:primary metabolic process;CC:cellular_component;CC:extracellular region;MF:aspartic-type peptidase activity;MF:endopeptidase activity;MF:hydrolase activity;MF:catalytic …	GO:0071704;GO:0051604;GO:0019538;GO:0031638;GO:0043170;GO:0008150;GO:0008152;GO:0006508;GO:0016485;GO:0044238;GO:0005575;GO:0005576;GO:0070001;GO:0004175;GO:0016787;GO:0003824;GO:0070011;GO:0004190;GO:0003674;GO:0008233	------	------	------	------	------	------	PF01828.14	Peptidase_A4	Peptidase A4 family	mitochondrial	3	8	27.8	High
TRINITY_DN12837_c0_g1_i1_orf1	ORF type:complete len:495 hit:OKO97418.1 TRINITY_DN12837_c0_g1_i1:68-1552(-)	3.53161	1.82033	0.01466	up	yes	3.402	0.9633	1	0.947	0.943	2.326	4.369	3.512	MF:hydrolase activity;MF:molecular_function;MF:catalytic activity;	GO:0016787;GO:0003674;GO:0003824	------	------	------	------	------	------	PF00026.20;PF14543.3	Asp;TAXi_N	Eukaryotic aspartyl protease;Xylanase inhibitor N-terminal	lysosomal	5	14	52.6	High
TRINITY_DN15458_c0_g1_i1_orf1	ORF type:complete len:238 hit:KPM42172.1 TRINITY_DN15458_c0_g1_i1:89-802(+)	2.14224	1.09912	0.09133	up	no	2.967	1.385	1	1.353	1.803	2.748	1.921	4.231	------	------	------	------	------	------	------	------	PF01828.14	Peptidase_A4	Peptidase A4 family	extracellular	5	29	25.8	High
TRINITY_DN1992_c0_g2_i1_orf1	ORF type:complete len:137 hit:XP_752749.1 TRINITY_DN1992_c0_g2_i1:271-681(-)	3.12072	1.64188	0.006976	up	yes	3.283	1.052	1	1.092	1.064	2.53	4.042	3.277	CC:DNA packaging complex;CC:intracellular organelle;CC:nucleosome;CC:membrane-bounded organelle;CC:intracellular organelle part;CC:nucleus;CC:organelle;CC:protein complex;CC:macromolecular complex;CC:intracellular membrane-bounded organelle;CC:protein-DNA complex;CC:cell part;CC:cellular_component;CC:intracellular part;CC:chromosomal part;CC:organelle part;MF:DNA binding;MF:molecular_function;MF:…	GO:0044815;GO:0043229;GO:0000786;GO:0043227;GO:0044446;GO:0005634;GO:0043226;GO:0043234;GO:0032991;GO:0043231;GO:0032993;GO:0044464;GO:0005575;GO:0044424;GO:0044427;GO:0044422;GO:0003677;GO:0003674;GO:0005488;GO:0003676;GO:1901363;GO:0046982;GO:0097159;GO:0005515;GO:0046983	K11253	H3	------	------	COG2036	B:Chromatin structure and dynamics	PF00125.21;PF15630.3	Histone;CENP-S	Core histone H2A/H2B/H3/H4;CENP-S protein	mitochondrial	6	32	15.3	High
TRINITY_DN10398_c0_g1_i1_orf1	ORF type:complete len:169 hit:PPJ56037.1 TRINITY_DN10398_c0_g1_i1:67-573(+)	4.00347	2.00125	0.005767	up	yes	3.459	0.864	1	0.405	1.187	2.813	4.249	3.315	CC:cytoplasm;CC:intracellular part;CC:cell part;CC:cellular_component;	GO:0005737;GO:0044424;GO:0044464;GO:0005575	------	------	------	------	------	------	PF00838.14	TCTP	Translationally controlled tumour protein	cytoplasmic	1	5	19	High
TRINITY_DN4577_c0_g1_i1_orf1	ORF type:complete len:325 hit:OQD73019.1 TRINITY_DN4577_c0_g1_i1:148-1122(-)	3.14313	1.6522	0.05083	up	no	3.25	1.034	1	1.193	0.908	1.772	4.513	3.465	BP:primary metabolic process;BP:single-organism metabolic process;BP:lipid metabolic process;BP:organic substance metabolic process;BP:biological_process;BP:metabolic process;BP:single-organism process;MF:phosphoric diester hydrolase activity;MF:catalytic activity;MF:hydrolase activity;MF:hydrolase activity, acting on ester bonds;MF:phosphoric ester hydrolase activity;MF:molecular_function;	GO:0044238;GO:0044710;GO:0006629;GO:0071704;GO:0008150;GO:0008152;GO:0044699;GO:0008081;GO:0003824;GO:0016787;GO:0016788;GO:0042578;GO:0003674	------	------	------	------	------	------	------	------	------	lysosomal	3	19	34.9	High
TRINITY_DN1917_c0_g1_i2_orf1	ORF type:complete len:113 hit:OKO96919.1 TRINITY_DN1917_c0_g1_i2:58-396(+)	3.06202	1.61448	0.000727	up	yes	3.209	1.048	1	1.139	1.006	2.791	3.267	3.569	BP:cellular component assembly;BP:RNA polymerase II transcriptional preinitiation complex assembly;BP:regulation of primary metabolic process;BP:regulation of metabolic process;BP:macromolecular complex subunit organization;BP:regulation of cellular biosynthetic process;BP:regulation of cellular metabolic process;BP:cellular macromolecular complex assembly;BP:regulation of biological process;BP:c…	GO:0022607;GO:0051123;GO:0080090;GO:0019222;GO:0043933;GO:0031326;GO:0031323;GO:0034622;GO:0050789;GO:0071840;GO:0071824;GO:0065003;GO:2000112;GO:0016043;GO:0019219;GO:0010556;GO:0065004;GO:0065007;GO:0010468;GO:0060255;GO:0009987;GO:0009889;GO:1903506;GO:0050794;GO:0008150;GO:0070897;GO:0008152;GO:2001141;GO:0051252;GO:0044237;GO:0006355;GO:0006357;GO:0006413;GO:0051171;GO:0090575;GO:0005672;GO:…	K03123	TFIIA2, GTF2A2, TOA2	map03022	Basal transcription factors	COG5123	K:Transcription	PF02751.11;PF02268.13	TFIIA_gamma_C;TFIIA_gamma_N	Transcription initiation factor IIA, gamma subunit;Transcription initiation factor IIA, gamma subunit, helical domain	cytoplasmic	6	59	12.7	High
TRINITY_DN2612_c0_g1_i1_orf1	ORF type:5prime_partial len:156 hit:CEJ58105.1 TRINITY_DN2612_c0_g1_i1:1-468(-)	2.99906	1.58451	0.02769	up	yes	3.182	1.061	1	1.029	1.155	1.94	3.925	3.68	------	------	------	------	------	------	------	------	------	------	------	nuclear	2	9	17.3	High
TRINITY_DN5397_c0_g1_i1_orf1	ORF type:complete len:718 hit:OQD88968.1 TRINITY_DN5397_c0_g1_i1:175-2328(+)	3.18471	1.67116	0.004202	up	yes	3.207	1.007	1	0.981	1.041	2.658	3.922	3.041	BP:cellular component assembly;BP:macromolecular complex subunit organization;BP:cellular macromolecular complex assembly;BP:proteolysis;BP:cellular component organization or biogenesis;BP:ribonucleoprotein complex subunit organization;BP:spliceosome conformational change to release U;BP:cellular component organization;BP:macromolecular complex assembly;BP:ribonucleoprotein complex assembly;BP:ma…	GO:0022607;GO:0043933;GO:0034622;GO:0006508;GO:0071840;GO:0071826;GO:0000388;GO:0016043;GO:0065003;GO:0022618;GO:0043170;GO:0044238;GO:0009987;GO:0008150;GO:0008152;GO:0071704;GO:0019538;GO:1990904;GO:0044446;GO:0030529;GO:0046540;GO:0005681;GO:0097525;GO:0032991;GO:0030532;GO:0005829;GO:0044464;GO:0005575;GO:0044444;GO:0097526;GO:0044428;GO:0044424;GO:0005682;GO:0044422;GO:0003676;GO:0008026;GO:…	------	------	------	------	COG1506	E:Amino acid transport and metabolism	PF00326.18	Peptidase_S9	Prolyl oligopeptidase family	mitochondrial	28	59	78.3	High
TRINITY_DN5150_c0_g1_i1_orf1	ORF type:internal len:48 hit:CRK20212.1 TRINITY_DN5150_c0_g1_i1:2-145(-)	2.97246	1.57166	0.02698	up	yes	3.13	1.053	1	1.036	1.122	2.176	4.259	2.954	BP:nucleosome organization;BP:primary metabolic process;BP:RNA biosynthetic process;BP:macromolecular complex subunit organization;BP:nucleobase-containing compound metabolic process;BP:cellular biosynthetic process;BP:nitrogen compound metabolic process;BP:organic cyclic compound metabolic process;BP:protein-DNA complex subunit organization;BP:cellular macromolecule metabolic process;BP:chromati…	GO:0034728;GO:0044238;GO:0032774;GO:0043933;GO:0006139;GO:0044249;GO:0006807;GO:1901360;GO:0071824;GO:0044260;GO:0006325;GO:1901362;GO:0016043;GO:0065003;GO:0071704;GO:0071840;GO:0065004;GO:0034622;GO:0018130;GO:0016070;GO:0006461;GO:0022607;GO:1901576;GO:0009987;GO:0006725;GO:0009058;GO:0009059;GO:0008150;GO:0008152;GO:0034654;GO:0044271;GO:0046483;GO:0090304;GO:0006334;GO:0034641;GO:0044237;GO:…	K11254	H4	------	------	------	------	------	------	------	cytoplasmic	1	25	5.1	High
TRINITY_DN15351_c0_g1_i1_orf1	ORF type:complete len:636 hit:OOQ85091.1 TRINITY_DN15351_c0_g1_i1:502-2409(+)	3.07874	1.62234	0.00651	up	yes	3.128	1.016	1	0.973	1.076	2.518	3.894	2.972	BP:single-organism metabolic process;BP:biological_process;BP:oxidation-reduction process;BP:single-organism process;BP:metabolic process;MF:anion binding;MF:coenzyme binding;MF:flavin adenine dinucleotide binding;MF:oxidoreductase activity, acting on CH-OH group of donors;MF:organic cyclic compound binding;MF:nucleotide binding;MF:small molecule binding;MF:catalytic activity;MF:molecular_functio…	GO:0044710;GO:0008150;GO:0055114;GO:0044699;GO:0008152;GO:0043168;GO:0050662;GO:0050660;GO:0016614;GO:0097159;GO:0000166;GO:0036094;GO:0003824;GO:0003674;GO:0005488;GO:0048037;GO:0043167;GO:1901363;GO:1901265;GO:0016491	------	------	------	------	------	------	PF01565.20;PF08031.9	FAD_binding_4;BBE	FAD binding domain;Berberine and berberine like	lysosomal	16	39	68.8	High
TRINITY_DN2137_c0_g1_i1_orf1	ORF type:complete len:396 hit:CEJ62027.1 TRINITY_DN2137_c0_g1_i1:179-1366(+)	3.03835	1.60329	0.001451	up	yes	3.09	1.017	1	1.052	1	2.564	3.297	3.408	CC:cellular_component;CC:cell part;	GO:0005575;GO:0044464	------	------	------	------	------	------	PF12454.5	Ecm33	GPI-anchored cell wall organization protein	extracellular	5	17	40.5	High
TRINITY_DN9371_c0_g1_i1_orf1	ORF type:complete len:406 hit:XP_013943194.1 TRINITY_DN9371_c0_g1_i1:294-1511(+)	3.82723	1.9363	0.02855	up	yes	3.252	0.8497	1	0.887	0.662	2.419	4.665	2.673	BP:purine ribonucleoside monophosphate metabolic process;BP:small molecule metabolic process;BP:ribonucleoside monophosphate metabolic process;BP:organic cyclic compound metabolic process;BP:single-organism catabolic process;BP:single-organism metabolic process;BP:single-organism biosynthetic process;BP:ribonucleoside triphosphate metabolic process;BP:oxidoreduction coenzyme metabolic process;BP:…	GO:0009167;GO:0044281;GO:0009161;GO:1901360;GO:0044712;GO:0044710;GO:0044711;GO:0009199;GO:0006733;GO:0009205;GO:0046034;GO:0046031;GO:0032787;GO:0043436;GO:0046128;GO:0009179;GO:0046483;GO:1901564;GO:0016052;GO:0016051;GO:0006163;GO:0006165;GO:0019637;GO:0009141;GO:0009144;GO:0006807;GO:0046496;GO:1901576;GO:1901575;GO:0051186;GO:0009150;GO:0008150;GO:0008152;GO:0044723;GO:0044724;GO:0044763;GO:…	K00927	PGK, pgk	map00010	Glycolysis / Gluconeogenesis	COG0126	G:Carbohydrate transport and metabolism	PF00162.16	PGK	Phosphoglycerate kinase	cytoplasmic	1	2	42.8	Medium
TRINITY_DN4691_c0_g1_i3_orf1	ORF type:complete len:708 hit:OQE24370.1 TRINITY_DN4691_c0_g1_i3:742-2865(+)	2.88531	1.52872	0.003429	up	yes	3.044	1.055	1	1.026	1.139	2.413	3.296	3.423	BP:organic substance catabolic process;BP:lipid catabolic process;BP:organic substance metabolic process;BP:single-organism process;BP:lipid metabolic process;BP:single-organism metabolic process;BP:biological_process;BP:metabolic process;BP:single-organism catabolic process;BP:catabolic process;BP:primary metabolic process;CC:intrinsic component of membrane;CC:cytoplasm;CC:integral component of …	GO:1901575;GO:0016042;GO:0071704;GO:0044699;GO:0006629;GO:0044710;GO:0008150;GO:0008152;GO:0044712;GO:0009056;GO:0044238;GO:0031224;GO:0005737;GO:0016021;GO:0044464;GO:0005575;GO:0044424;GO:0044425;GO:0003674;GO:0016787;GO:0052689;GO:0003824;GO:0016788;GO:0004806;GO:0016298	------	------	------	------	COG1752	R:General function prediction only	PF11815.5;PF01734.19	DUF3336;Patatin	Domain of unknown function;Patatin-like phospholipase	peroxisomal	2	6	80.8	High
TRINITY_DN5344_c0_g1_i1_orf1	ORF type:3prime_partial len:166 hit:XP_001399842.1 TRINITY_DN5344_c0_g1_i1:1-498(+)	3.125	1.64386	0.001828	up	yes	3.1	0.992	1	0.865	1.111	2.878	3.652	2.769	BP:cellular nitrogen compound metabolic process;BP:nitrogen compound metabolic process;BP:small molecule metabolic process;BP:purine-containing compound metabolic process;BP:organic cyclic compound metabolic process;BP:nucleobase-containing compound metabolic process;BP:single-organism metabolic process;BP:organic substance metabolic process;BP:single-organism process;BP:cellular process;BP:cellu…	GO:0034641;GO:0006807;GO:0044281;GO:0072521;GO:1901360;GO:0006139;GO:0044710;GO:0071704;GO:0044699;GO:0009987;GO:0006725;GO:0044763;GO:0008152;GO:0055086;GO:0046483;GO:0044238;GO:1901564;GO:0009112;GO:0044237;GO:0008150;GO:0006144;GO:0033971;GO:0003674;GO:0016787;GO:0003824;GO:0016812;GO:0016810	K07127	uraH, pucM, hiuH	map00230	Purine metabolism	COG2351	F:Nucleotide transport and metabolism	PF00576.18	Transthyretin	HIUase/Transthyretin family	cytoplasmic	1	4	18	Medium
TRINITY_DN1324_c0_g2_i6_orf1	ORF type:complete len:125 hit:XP_001399941.1 TRINITY_DN1324_c0_g2_i6:191-565(-)	2.92781	1.54982	4.8e-05	up	yes	3.042	1.039	1	0.904	1.213	3.137	3.044	2.945	BP:primary metabolic process;BP:cellular biosynthetic process;BP:cellular nitrogen compound metabolic process;BP:nitrogen compound metabolic process;BP:cellular macromolecule biosynthetic process;BP:cellular protein metabolic process;BP:cellular macromolecule metabolic process;BP:peptide biosynthetic process;BP:organic substance metabolic process;BP:organic substance biosynthetic process;BP:cellu…	GO:0044238;GO:0044249;GO:0034641;GO:0006807;GO:0034645;GO:0044267;GO:0044260;GO:0043043;GO:0071704;GO:1901576;GO:0009987;GO:0009058;GO:0009059;GO:0008150;GO:0008152;GO:0044271;GO:0043604;GO:1901564;GO:0043603;GO:1901566;GO:0019538;GO:0044237;GO:0043170;GO:0006518;GO:0006412;GO:1990904;GO:0043232;GO:0030529;GO:0043226;GO:0005730;GO:0032991;GO:0044446;GO:0005840;GO:0005829;GO:0044464;GO:0043229;GO:…	K02891	RP-L22e, RPL22	map03010	Ribosome	------	------	PF01776.14	Ribosomal_L22e	Ribosomal L22e protein family	cytoplasmic	3	19	14.2	High
TRINITY_DN14377_c0_g1_i1_orf1	ORF type:complete len:1738 hit:OQD72670.1 TRINITY_DN14377_c0_g1_i1:153-5366(+)	2.87643	1.52428	0.000211	up	yes	3.026	1.052	1	0.962	1.194	2.759	3.118	3.201	BP:DNA conformation change;BP:nucleic acid metabolic process;BP:cellular nitrogen compound metabolic process;BP:nitrogen compound metabolic process;BP:cellular component organization or biogenesis;BP:nucleobase-containing compound metabolic process;BP:cellular macromolecule metabolic process;BP:DNA topological change;BP:cellular component organization;BP:organic substance metabolic process;BP:org…	GO:0071103;GO:0090304;GO:0034641;GO:0006807;GO:0071840;GO:0006139;GO:0044260;GO:0006265;GO:0016043;GO:0071704;GO:1901360;GO:0009987;GO:0006725;GO:0008150;GO:0008152;GO:0046483;GO:0006996;GO:0044238;GO:0051276;GO:0044237;GO:0043170;GO:0006259;GO:0003676;GO:0035639;GO:0003674;GO:0005488;GO:0016887;GO:0003677;GO:0001883;GO:0003918;GO:0001882;GO:0043168;GO:0043167;GO:1901363;GO:0032549;GO:0017076;GO:…	K03164	TOP2	------	------	COG0187;COG0188	L:Replication, recombination and repair;	PF00521.17;PF16898.2;PF00204.22;PF02518.23;PF01751.19	DNA_topoisoIV;TOPRIM_C;DNA_gyraseB;HATPase_c;Toprim	DNA gyrase/topoisomerase IV, subunit A;C-terminal associated domain of TOPRIM;DNA gyrase B;Histidine kinase-, DNA gyrase B-, and HSP90-like ATPase;Toprim domain	nuclear	8	5	192.3	High
TRINITY_DN7762_c0_g1_i1_orf1	ORF type:complete len:146 hit:CEJ59009.1 TRINITY_DN7762_c0_g1_i1:295-732(+)	2.90883	1.54044	0.007843	up	yes	3.031	1.042	1	1.381	0.744	2.324	3.287	3.483	------	------	------	------	------	------	------	------	------	------	------	extracellular	3	39	14.8	High
TRINITY_DN11668_c0_g1_i1_orf1	ORF type:complete len:271 hit:XP_016597123.1 TRINITY_DN11668_c0_g1_i1:50-862(-)	3.42298	1.77525	0.07838	up	no	3.131	0.9147	1	0.839	0.905	2.09	5.01	2.293	------	------	------	------	------	------	------	------	------	------	------	mitochondrial	4	17	29	High
TRINITY_DN352_c0_g1_i4_orf1	ORF type:complete len:347 hit:OQD77148.1 TRINITY_DN352_c0_g1_i4:330-1370(+)	2.23496	1.16025	0.002403	up	yes	2.787	1.247	1	1.071	1.669	2.936	2.683	2.742	CC:protein complex;CC:macromolecular complex;CC:cell part;CC:Elongator holoenzyme complex;CC:cellular_component;CC:intracellular part;	GO:0043234;GO:0032991;GO:0044464;GO:0033588;GO:0005575;GO:0044424	K11377	ELP6	------	------	------	------	PF09807.6	ELP6	Elongation complex protein 6	cytoplasmic	1	3	36.3	High
TRINITY_DN1464_c0_g1_i1_orf1	ORF type:complete len:499 hit:OOQ83231.1 TRINITY_DN1464_c0_g1_i1:163-1659(-)	3.11651	1.63993	0.01882	up	yes	3.052	0.9793	1	0.932	1.006	3.176	2.057	3.924	BP:primary metabolic process;BP:carbohydrate metabolic process;BP:organic substance metabolic process;BP:metabolic process;BP:biological_process;CC:cellular_component;CC:extracellular region;MF:cellulose binding;MF:hydrolase activity;MF:catalytic activity;MF:polysaccharide binding;MF:carbohydrate binding;MF:hydrolase activity, acting on glycosyl bonds;MF:molecular_function;MF:binding;MF:hydrolase…	GO:0044238;GO:0005975;GO:0071704;GO:0008152;GO:0008150;GO:0005575;GO:0005576;GO:0030248;GO:0016787;GO:0003824;GO:0030247;GO:0030246;GO:0016798;GO:0003674;GO:0005488;GO:0004553;GO:0001871	K01179	E3.2.1.4	map00500	Starch and sucrose metabolism	COG2730	G:Carbohydrate transport and metabolism	PF00150.15;PF00734.15	Cellulase;CBM_1	Cellulase;Fungal cellulose binding domain	mitochondrial	4	13	52.6	High
TRINITY_DN5624_c0_g1_i1_orf1	ORF type:complete len:607 hit:XP_026611752.1 TRINITY_DN5624_c0_g1_i1:1255-3075(+)	2.75281	1.4609	0.05338	up	no	2.94	1.068	1	1.191	1.012	1.926	4.251	2.643	BP:single-organism metabolic process;BP:biological_process;BP:metabolic process;BP:oxidation-reduction process;BP:single-organism process;CC:integral component of membrane;CC:intrinsic component of membrane;CC:cellular_component;CC:membrane part;MF:molecular_function;MF:binding;MF:ion binding;MF:heterocyclic compound binding;MF:nucleoside phosphate binding;MF:oxidoreductase activity;MF:anion bind…	GO:0044710;GO:0008150;GO:0008152;GO:0055114;GO:0044699;GO:0016021;GO:0031224;GO:0005575;GO:0044425;GO:0003674;GO:0005488;GO:0043167;GO:1901363;GO:1901265;GO:0016491;GO:0043168;GO:0050662;GO:0050660;GO:0000166;GO:0036094;GO:0003824;GO:0048037;GO:0016614;GO:0097159	------	------	------	------	COG2303	E:Amino acid transport and metabolism	PF00732.16;PF05199.10;PF00890.21;PF07992.11	GMC_oxred_N;GMC_oxred_C;FAD_binding_2;Pyr_redox_2	GMC oxidoreductase;GMC oxidoreductase;FAD binding domain;Pyridine nucleotide-disulphide oxidoreductase	peroxisomal	18	49	64.7	High
TRINITY_DN119_c2_g2_i6_orf1	ORF type:complete len:996 hit:OQE23035.1 TRINITY_DN119_c2_g2_i6:2334-5321(+)	3.03682	1.60256	0.06129	up	no	2.977	0.9803	1	1.089	0.852	1.436	3.729	3.767	BP:primary metabolic process;BP:carbohydrate metabolic process;BP:organic substance metabolic process;BP:biological_process;BP:metabolic process;MF:hydrolase activity;MF:catalytic activity;MF:carbohydrate binding;MF:hydrolase activity, acting on glycosyl bonds;MF:binding;MF:hydrolase activity, hydrolyzing O-glycosyl compounds;MF:molecular_function;	GO:0044238;GO:0005975;GO:0071704;GO:0008150;GO:0008152;GO:0016787;GO:0003824;GO:0030246;GO:0016798;GO:0005488;GO:0004553;GO:0003674	K01187	malZ	map00500;map00052	Starch and sucrose metabolism;Galactose metabolism	COG1501	G:Carbohydrate transport and metabolism	PF01055.23;PF16863.2;PF13802.3	Glyco_hydro_31;NtCtMGAM_N;Gal_mutarotas_2	Glycosyl hydrolases family 31;N-terminal barrel of NtMGAM and CtMGAM, maltase-glucoamylase;Galactose mutarotase-like	lysosomal	19	27	109.9	High
TRINITY_DN1452_c0_g1_i2_orf1	ORF type:3prime_partial len:176 hit:KXG47036.1 TRINITY_DN1452_c0_g1_i2:636-1163(-)	2.38581	1.25448	0.007421	up	yes	2.758	1.156	1	1.029	1.439	2.346	2.62	3.309	BP:primary metabolic process;BP:dephosphorylation;BP:macromolecule modification;BP:cellular biosynthetic process;BP:cellular metabolic process;BP:cellular macromolecule biosynthetic process;BP:peptidyl-tyrosine dephosphorylation;BP:cellular protein metabolic process;BP:cellular nitrogen compound biosynthetic process;BP:cellular macromolecule metabolic process;BP:peptide biosynthetic process;BP:ph…	GO:0044238;GO:0016311;GO:0043412;GO:0044249;GO:0044237;GO:0034645;GO:0035335;GO:0044267;GO:0044271;GO:0044260;GO:0043043;GO:0006796;GO:0071704;GO:0036211;GO:0006470;GO:1901566;GO:1901576;GO:0009987;GO:0009058;GO:0009059;GO:0008150;GO:0006464;GO:0008152;GO:1901564;GO:0043604;GO:0019538;GO:0034641;GO:0043170;GO:0006807;GO:0043603;GO:0006793;GO:0006518;GO:0006412;GO:1990904;GO:0043229;GO:0043228;GO:…	K02966	RP-S19e, RPS19	map03010	Ribosome	COG2238	J:Translation, ribosomal structure and biogenesis	PF01090.16	Ribosomal_S19e	Ribosomal protein S19e	mitochondrial	5	28	19.5	High
TRINITY_DN3592_c0_g1_i1_orf1	ORF type:complete len:736 hit:OQD75979.1 TRINITY_DN3592_c0_g1_i1:139-2346(+)	2.80331	1.48713	0.05364	up	no	2.879	1.027	1	0.947	1.133	1.706	4.067	2.863	BP:protein localization;BP:protein localization to kinetochore;BP:protein localization to chromosome;BP:mitotic cell cycle process;BP:cell division;BP:chromosome segregation;BP:mitotic nuclear division;BP:single-organism process;BP:microtubule nucleation;BP:cellular macromolecule localization;BP:nuclear division;BP:cellular component organization;BP:biological_process;BP:cellular component organi…	GO:0008104;GO:0034501;GO:0034502;GO:1903047;GO:0051301;GO:0007059;GO:0007067;GO:0044699;GO:0007020;GO:0070727;GO:0000280;GO:0016043;GO:0008150;GO:0071840;GO:0071459;GO:0033036;GO:0034613;GO:0009987;GO:0044763;GO:0051179;GO:0051641;GO:0006996;GO:0007017;GO:0007010;GO:0022402;GO:1902589;GO:0048285;GO:0033365;GO:0000226;GO:0043229;GO:0043226;GO:0044454;GO:0031262;GO:0043234;GO:0044446;GO:0000778;GO:…	K11547	NDC80, HEC1, TID3	------	------	COG5185	D:Cell cycle control, cell division, chromosome partitioning	PF03801.10	Ndc80_HEC	HEC/Ndc80p family	cytoplasmic	1	1	83.7	Low
TRINITY_DN10174_c0_g3_i1_orf1	ORF type:complete len:279 hit:EPS26658.1 TRINITY_DN10174_c0_g3_i1:85-921(+)	1.97252	0.980039	0.04268	no change	yes	2.584	1.31	1	1.214	1.717	2.473	3.289	1.991	MF:hydrolase activity;MF:hydrolase activity, acting on acid anhydrides, in phosphorus-containing anhydrides;MF:catalytic activity;MF:nucleotide binding;MF:organic cyclic compound binding;MF:nucleoside-triphosphatase activity;MF:hydrolase activity, acting on acid anhydrides;MF:small molecule binding;MF:pyrophosphatase activity;MF:molecular_function;MF:binding;MF:nucleic acid binding;MF:helicase ac…	GO:0016787;GO:0016818;GO:0003824;GO:0000166;GO:0097159;GO:0017111;GO:0016817;GO:0036094;GO:0016462;GO:0003674;GO:0005488;GO:0003676;GO:0004386;GO:1901363;GO:1901265	K14784	CMS1	------	------	------	------	PF14617.3	CMS1	U3-containing 90S pre-ribosomal complex subunit	nuclear	1	8	30.9	Medium
TRINITY_DN5267_c0_g2_i1_orf1	ORF type:internal len:167 hit:AMB42792.1 TRINITY_DN5267_c0_g2_i1:1-501(-)	2.87148	1.52179	0.01509	up	yes	2.862	0.9967	1	0.963	1.027	2.256	3.757	2.573	BP:single-organism process;BP:single-organism metabolic process;BP:metabolic process;BP:oxidation-reduction process;BP:biological_process;CC:cellular_component;CC:extracellular region;MF:molecular_function;MF:binding;MF:nucleotide binding;MF:heterocyclic compound binding;MF:oxidoreductase activity;MF:anion binding;MF:coenzyme binding;MF:flavin adenine dinucleotide binding;MF:ion binding;MF:nucleo…	GO:0044699;GO:0044710;GO:0008152;GO:0055114;GO:0008150;GO:0005575;GO:0005576;GO:0003674;GO:0005488;GO:0000166;GO:1901363;GO:0016491;GO:0043168;GO:0050662;GO:0050660;GO:0043167;GO:1901265;GO:0046562;GO:0036094;GO:0003824;GO:0047979;GO:0048037;GO:0016899;GO:0016614;GO:0097159	------	------	------	------	COG2303	E:Amino acid transport and metabolism	------	------	------	peroxisomal	2	12	18.7	High
TRINITY_DN9235_c0_g1_i1_orf1	ORF type:complete len:621 hit:XP_013330738.1 TRINITY_DN9235_c0_g1_i1:111-1973(+)	2.75633	1.46275	0.000366	up	yes	2.828	1.026	1	1.028	1.051	2.681	3.149	2.654	MF:hydrolase activity;MF:molecular_function;MF:hydrolase activity, acting on ester bonds;MF:catalytic activity;	GO:0016787;GO:0003674;GO:0016788;GO:0003824	K01114	plcC	map00565;map00564;map00562	Ether lipid metabolism;Glycerophospholipid metabolism;Inositol phosphate metabolism	------	------	PF04185.11	Phosphoesterase	Phosphoesterase family	extracellular	6	10	68.7	High
TRINITY_DN784_c0_g1_i7_orf1	ORF type:complete len:579 hit:CEO58922.1 TRINITY_DN784_c0_g1_i7:53-1789(+)	2.77866	1.47439	0.000916	up	yes	2.812	1.012	1	0.955	1.081	3.036	2.411	2.989	BP:single-organism metabolic process;BP:single-organism process;BP:biological_process;BP:metabolic process;BP:oxidation-reduction process;CC:integral component of membrane;CC:cellular_component;CC:intrinsic component of membrane;CC:membrane part;MF:molecular_function;MF:catalytic activity;MF:oxidoreductase activity;	GO:0044710;GO:0044699;GO:0008150;GO:0008152;GO:0055114;GO:0016021;GO:0005575;GO:0031224;GO:0044425;GO:0003674;GO:0003824;GO:0016491	K17871	ndh1	------	------	COG1252	C:Energy production and conversion	PF07992.11;PF00070.24	Pyr_redox_2;Pyr_redox	Pyridine nucleotide-disulphide oxidoreductase;Pyridine nucleotide-disulphide oxidoreductase	peroxisomal	21	36	64.8	High
TRINITY_DN2688_c0_g1_i1_orf1	ORF type:complete len:210 hit:OQE24513.1 TRINITY_DN2688_c0_g1_i1:1543-2172(-)	2.07867	1.05566	0.02941	up	yes	2.563	1.233	1	0.947	1.752	3.15	2.413	2.126	BP:superoxide metabolic process;BP:detoxification;BP:single-organism process;BP:single-organism metabolic process;BP:cellular oxidant detoxification;BP:cellular process;BP:reactive oxygen species metabolic process;BP:cellular detoxification;BP:single-organism cellular process;BP:metabolic process;BP:oxidation-reduction process;BP:cellular metabolic process;BP:removal of superoxide radicals;BP:bio…	GO:0006801;GO:0098754;GO:0044699;GO:0044710;GO:0098869;GO:0009987;GO:0072593;GO:1990748;GO:0044763;GO:0008152;GO:0055114;GO:0044237;GO:0019430;GO:0008150;GO:0003674;GO:0016491;GO:0043169;GO:0043167;GO:0046872;GO:0016721;GO:0016209;GO:0003824;GO:0004784;GO:0005488	K04564	SOD2	map04213;map04146	Longevity regulating pathway - multiple species;Peroxisome	COG0605	P:Inorganic ion transport and metabolism	PF00081.19;PF02777.15	Sod_Fe_N;Sod_Fe_C	Iron/manganese superoxide dismutases, alpha-hairpin domain;Iron/manganese superoxide dismutases, C-terminal domain	cytoplasmic	6	27	22.8	High
TRINITY_DN6215_c0_g1_i1_orf1	ORF type:complete len:434 hit:OKP14873.1 TRINITY_DN6215_c0_g1_i1:16-1317(+)	3.06422	1.61552	0.2086	up	no	2.858	0.9327	1	0.855	0.943	1.573	5.427	1.573	------	------	K14840	NOP53, GLTSCR2	------	------	------	------	PF07767.8	Nop53	Nop53	nuclear	1	1	49.4	Medium
TRINITY_DN3515_c0_g1_i1_orf1	ORF type:complete len:587 hit:OKP12639.1 TRINITY_DN3515_c0_g1_i1:114-1874(-)	2.78521	1.47779	0.004893	up	yes	2.788	1.001	1	0.943	1.061	2.167	3.002	3.195	MF:ligase activity, forming carbon-nitrogen bonds;MF:molecular_function;MF:ligase activity;MF:carbon-nitrogen ligase activity, with glutamine as amido-N-donor;MF:catalytic activity;	GO:0016879;GO:0003674;GO:0016874;GO:0016884;GO:0003824	K01426	E3.5.1.4, amiE	map00360;map00330;map00380	Phenylalanine metabolism;Arginine and proline metabolism;Tryptophan metabolism	COG0154	J:Translation, ribosomal structure and biogenesis	PF01425.18	Amidase	Amidase	lysosomal	10	19	63.3	High
TRINITY_DN12884_c0_g1_i1_orf1	ORF type:internal len:111 hit:XP_001399760.1 TRINITY_DN12884_c0_g1_i1:2-334(-)	2.72468	1.44609	0.004497	up	yes	2.771	1.017	1	0.989	1.061	2.346	3.359	2.608	BP:regulation of primary metabolic process;BP:regulation of metabolic process;BP:transcriptional start site selection at RNA polymerase II promoter;BP:regulation of binding;BP:DNA-templated transcriptional start site selection;BP:organic cyclic compound biosynthetic process;BP:organic cyclic compound metabolic process;BP:positive regulation of molecular function;BP:macromolecular complex remodeli…	GO:0080090;GO:0019222;GO:0001174;GO:0051098;GO:0001173;GO:1901362;GO:1901360;GO:0044093;GO:0034367;GO:0060255;GO:2001141;GO:0046483;GO:0019438;GO:0051099;GO:0022607;GO:0051101;GO:0006807;GO:0043388;GO:0050789;GO:1901576;GO:0016043;GO:0065003;GO:0065007;GO:0071840;GO:0065004;GO:0065009;GO:0018130;GO:0009889;GO:0050794;GO:0001120;GO:0008150;GO:0070897;GO:0008152;GO:0034654;GO:0016070;GO:0044271;GO:…	K03124	TFIIB, GTF2B, SUA7, tfb	map03022	Basal transcription factors	------	------	PF00382.16	TFIIB	Transcription factor TFIIB repeat	extracellular	1	9	12.2	High
TRINITY_DN12066_c0_g1_i1_orf1	ORF type:complete len:159 hit:XP_001400516.1 TRINITY_DN12066_c0_g1_i1:53-529(+)	2.17716	1.12245	0.000978	up	yes	2.593	1.191	1	1.112	1.46	2.426	2.69	2.663	BP:primary metabolic process;BP:cellular biosynthetic process;BP:cellular nitrogen compound metabolic process;BP:nitrogen compound metabolic process;BP:cellular macromolecule biosynthetic process;BP:cellular protein metabolic process;BP:cellular macromolecule metabolic process;BP:peptide biosynthetic process;BP:organic substance metabolic process;BP:organic substance biosynthetic process;BP:cellu…	GO:0044238;GO:0044249;GO:0034641;GO:0006807;GO:0034645;GO:0044267;GO:0044260;GO:0043043;GO:0071704;GO:1901576;GO:0009987;GO:0009058;GO:0009059;GO:0008150;GO:0008152;GO:0044271;GO:0043604;GO:1901564;GO:0043603;GO:1901566;GO:0019538;GO:0044237;GO:0043170;GO:0006518;GO:0006412;GO:0015934;GO:0022625;GO:0044464;GO:0030529;GO:0005575;GO:0032991;GO:0044391;GO:1990904;GO:0044446;GO:0044444;GO:0044445;GO:…	K02889	RP-L21e, RPL21	map03010	Ribosome	COG2139	J:Translation, ribosomal structure and biogenesis	PF01157.15	Ribosomal_L21e	Ribosomal protein L21e	cytoplasmic	3	15	18.2	High
TRINITY_DN5814_c0_g1_i1_orf1	ORF type:5prime_partial len:462 hit:CEJ61590.1 TRINITY_DN5814_c0_g1_i1:2-1387(-)	2.74455	1.45657	0.04115	up	yes	2.772	1.01	1	1.101	0.929	1.666	3.687	2.963	BP:dephosphorylation;BP:cellular process;BP:cellular metabolic process;BP:phosphate-containing compound metabolic process;BP:biological_process;BP:metabolic process;BP:phosphorus metabolic process;MF:cation binding;MF:phosphatase activity;MF:hydrolase activity, acting on ester bonds;MF:hydrolase activity;MF:ion binding;MF:phosphoric ester hydrolase activity;MF:catalytic activity;MF:binding;MF:mol…	GO:0016311;GO:0009987;GO:0044237;GO:0006796;GO:0008150;GO:0008152;GO:0006793;GO:0043169;GO:0016791;GO:0016788;GO:0016787;GO:0043167;GO:0042578;GO:0003824;GO:0005488;GO:0003674;GO:0046872;GO:0003993	------	------	------	------	COG1409	R:General function prediction only	PF00149.25;PF16656.2	Metallophos;Pur_ac_phosph_N	Calcineurin-like phosphoesterase;Purple acid Phosphatase, N-terminal domain	extracellular	5	17	50.4	High
TRINITY_DN4830_c0_g1_i1_orf1	ORF type:complete len:134 hit:ORY21583.1 TRINITY_DN4830_c0_g1_i1:111-512(-)	2.78034	1.47526	0.03697	up	yes	2.772	0.997	1	0.902	1.089	2.158	3.919	2.239	BP:primary metabolic process;BP:cellular biosynthetic process;BP:cellular nitrogen compound metabolic process;BP:nitrogen compound metabolic process;BP:cellular macromolecule biosynthetic process;BP:cellular component organization or biogenesis;BP:ribosomal large subunit biogenesis;BP:cellular protein metabolic process;BP:cellular macromolecule metabolic process;BP:peptide biosynthetic process;BP…	GO:0044238;GO:0044249;GO:0034641;GO:0006807;GO:0034645;GO:0071840;GO:0042273;GO:0044267;GO:0044260;GO:0043043;GO:0071704;GO:0022613;GO:1901576;GO:0009987;GO:0009058;GO:0009059;GO:0008150;GO:0008152;GO:0044271;GO:0043604;GO:1901564;GO:0043603;GO:1901566;GO:0019538;GO:0044237;GO:0043170;GO:0044085;GO:0006518;GO:0006412;GO:0015934;GO:0022625;GO:0044464;GO:0030529;GO:0044445;GO:0005575;GO:0032991;GO:…	K02875	RP-L14e, RPL14	map03010	Ribosome	COG2163	J:Translation, ribosomal structure and biogenesis	PF01929.14	Ribosomal_L14e	Ribosomal protein L14	cytoplasmic	1	5	15.1	Low
TRINITY_DN4876_c0_g3_i1_orf1	ORF type:internal len:396 hit:OQD69151.1 TRINITY_DN4876_c0_g3_i1:2-1189(+)	2.93718	1.55443	0.002352	up	yes	2.81	0.9567	1	0.969	0.901	2.434	3.329	2.666	------	------	------	------	------	------	------	------	PF11915.5	DUF3433	Protein of unknown function	plasma membrane	1	2	43.5	Medium
TRINITY_DN3819_c0_g1_i1_orf1	ORF type:complete len:1497 hit:OKP01981.1 TRINITY_DN3819_c0_g1_i1:194-4684(+)	2.80308	1.48701	0.003279	up	yes	2.763	0.9857	1	0.968	0.989	2.371	3.312	2.606	BP:transport;BP:localization;BP:biological_process;BP:establishment of localization;CC:Golgi apparatus;CC:intracellular membrane-bounded organelle;CC:integral component of membrane;CC:cell part;CC:intracellular organelle;CC:cellular_component;CC:cytoplasmic part;CC:intracellular part;CC:membrane part;CC:membrane-bounded organelle;CC:organelle;CC:intrinsic component of membrane;	GO:0006810;GO:0051179;GO:0008150;GO:0051234;GO:0005794;GO:0043231;GO:0016021;GO:0044464;GO:0043229;GO:0005575;GO:0044444;GO:0044424;GO:0044425;GO:0043227;GO:0043226;GO:0031224	------	------	------	------	------	------	PF15902.2;PF15901.2	Sortilin-Vps10;Sortilin_C	Sortilin, neurotensin receptor 3,;Sortilin, neurotensin receptor 3, C-terminal	ER	58	48	167.6	High
TRINITY_DN10708_c0_g2_i1_orf1	ORF type:internal len:77 hit:CAK41234.1 TRINITY_DN10708_c0_g2_i1:2-232(+)	2.84893	1.51042	0.002726	up	yes	2.774	0.9737	1	0.95	0.971	2.374	3.294	2.654	MF:N-acetyltransferase activity;MF:transferase activity;MF:glucosamine 6-phosphate N-acetyltransferase activity;MF:catalytic activity;MF:acetyltransferase activity;MF:transferase activity, transferring acyl groups;MF:transferase activity, transferring acyl groups other than amino-acyl groups;MF:N-acyltransferase activity;MF:molecular_function;	GO:0008080;GO:0016740;GO:0004343;GO:0003824;GO:0016407;GO:0016746;GO:0016747;GO:0016410;GO:0003674	K00621	GNPNAT1, GNA1	map00520	Amino sugar and nucleotide sugar metabolism	------	------	------	------	------	cytoplasmic	1	14	8.8	High
TRINITY_DN15806_c0_g1_i1_orf1	ORF type:complete len:219 hit:CRL30784.1 TRINITY_DN15806_c0_g1_i1:61-717(+)	2.61762	1.38826	0.06929	up	no	2.704	1.033	1	1.03	1.069	1.349	3.368	3.394	------	------	------	------	------	------	------	------	------	------	------	extracellular	1	7	23.8	High
TRINITY_DN15320_c0_g1_i1_orf1	ORF type:3prime_partial len:623 hit:XP_008079700.1 TRINITY_DN15320_c0_g1_i1:65-1933(+)	2.79675	1.48375	0.006298	up	yes	2.752	0.984	1	0.858	1.094	2.142	2.841	3.274	BP:transport;BP:biological_process;BP:cellular process;BP:single-organism cellular process;BP:localization;BP:single-organism transport;BP:single-organism process;BP:single-organism localization;BP:establishment of localization;BP:transmembrane transport;CC:integral component of membrane;CC:cellular_component;CC:membrane part;CC:intrinsic component of membrane;MF:transporter activity;MF:molecular…	GO:0006810;GO:0008150;GO:0009987;GO:0044763;GO:0051179;GO:0044765;GO:0044699;GO:1902578;GO:0051234;GO:0055085;GO:0016021;GO:0005575;GO:0044425;GO:0031224;GO:0005215;GO:0003674	K03458	TC.NCS2	------	------	COG2233	F:Nucleotide transport and metabolism	PF00860.17	Xan_ur_permease	Permease family	peroxisomal	2	4	66.6	High
TRINITY_DN6068_c0_g1_i1_orf1	ORF type:5prime_partial len:825 hit:OQD75135.1 TRINITY_DN6068_c0_g1_i1:77-2551(+)	2.2331	1.15905	0.05437	up	no	2.577	1.154	1	1.17	1.292	1.591	3.363	2.778	BP:cellulose metabolic process;BP:cellulose catabolic process;BP:glucan catabolic process;BP:glucan metabolic process;BP:cellular polysaccharide catabolic process;BP:cellular polysaccharide metabolic process;BP:cellular carbohydrate metabolic process;BP:cellular macromolecule metabolic process;BP:cellular carbohydrate catabolic process;BP:organic substance metabolic process;BP:cellular glucan met…	GO:0030243;GO:0030245;GO:0009251;GO:0044042;GO:0044247;GO:0044264;GO:0044262;GO:0044260;GO:0044275;GO:0071704;GO:0006073;GO:0009987;GO:1901575;GO:0000272;GO:0008150;GO:0008152;GO:0009056;GO:0009057;GO:0044248;GO:0051273;GO:0044238;GO:0005975;GO:0051275;GO:0005976;GO:0016052;GO:0044237;GO:0043170;GO:0015926;GO:0016798;GO:0102483;GO:0003674;GO:0008422;GO:0016787;GO:0003824;GO:0004553	K05349	bglX	map00460;map00500	Cyanoamino acid metabolism;Starch and sucrose metabolism	COG1472	G:Carbohydrate transport and metabolism	PF01915.19;PF00933.18;PF14310.3	Glyco_hydro_3_C;Glyco_hydro_3;Fn3-like	Glycosyl hydrolase family 3 C-terminal domain;Glycosyl hydrolase family 3 N terminal domain;Fibronectin type III-like domain	lysosomal	21	28	89.3	High
TRINITY_DN6250_c0_g1_i1_orf1	ORF type:internal len:191 hit:OKP07330.1 TRINITY_DN6250_c0_g1_i1:3-575(-)	2.85212	1.51204	0.0551	up	no	2.758	0.967	1	0.979	0.922	1.692	3.987	2.596	------	------	------	------	------	------	------	------	PF03583.11	LIP	Secretory lipase	cytoplasmic	5	46	20.3	High
TRINITY_DN2583_c0_g1_i2_orf1	ORF type:complete len:76 hit:OQD75351.1 TRINITY_DN2583_c0_g1_i2:284-511(-)	2.82803	1.4998	0.01328	up	yes	2.748	0.9717	1	1.021	0.894	1.947	3.351	2.945	BP:hydrogen ion transmembrane transport;BP:inorganic ion transmembrane transport;BP:ATP hydrolysis coupled transmembrane transport;BP:proton transport;BP:transmembrane transport;BP:inorganic cation transmembrane transport;BP:transport;BP:cation transport;BP:monovalent inorganic cation transport;BP:hydrogen transport;BP:ion transport;BP:ion transmembrane transport;BP:single-organism transport;BP:b…	GO:1902600;GO:0098660;GO:0090662;GO:0015992;GO:0055085;GO:0098662;GO:0006810;GO:0006812;GO:0015672;GO:0006818;GO:0006811;GO:0034220;GO:0044765;GO:0008150;GO:0051234;GO:0051179;GO:1902578;GO:0044699;GO:0015991;GO:0044763;GO:0015988;GO:0009987;GO:0098655;GO:0031224;GO:0005575;GO:0033179;GO:0016021;GO:0043234;GO:0032991;GO:0098796;GO:0044425;GO:0033177;GO:0003674;GO:0022857;GO:0022891;GO:0005215;GO:…	K02153	ATPeV0E, ATP6H	map04145;map00190	Phagosome;Oxidative phosphorylation	------	------	PF05493.10	ATP_synt_H	ATP synthase subunit H	extracellular	1	11	8.4	Medium
TRINITY_DN3041_c0_g1_i1_orf1	ORF type:complete len:239 hit:XP_001401032.1 TRINITY_DN3041_c0_g1_i1:109-825(+)	2.72983	1.44881	0.006658	up	yes	2.717	0.9953	1	0.866	1.12	2.067	3.035	3.048	BP:hydrogen ion transmembrane transport;BP:aerobic respiration;BP:generation of precursor metabolites and energy;BP:single-organism process;BP:single-organism metabolic process;BP:proton transport;BP:oxidation-reduction process;BP:localization;BP:electron transport chain;BP:inorganic cation transmembrane transport;BP:inorganic ion transmembrane transport;BP:monovalent inorganic cation transport;B…	GO:1902600;GO:0009060;GO:0006091;GO:0044699;GO:0044710;GO:0015992;GO:0055114;GO:0051179;GO:0022900;GO:0098662;GO:0098660;GO:0015672;GO:0045333;GO:0006818;GO:0006812;GO:0006811;GO:0006810;GO:0034220;GO:0044765;GO:0008150;GO:0008152;GO:0022904;GO:0051234;GO:0055085;GO:1902578;GO:0015980;GO:0006122;GO:0044237;GO:0044763;GO:0009987;GO:0098655;GO:0098803;GO:1990204;GO:0044444;GO:0098800;GO:0005575;GO:…	K00411	UQCRFS1, RIP1, petA	map00190	Oxidative phosphorylation	COG0723	C:Energy production and conversion	PF00355.23;PF02921.11	Rieske;UCR_TM	Rieske [2Fe-2S] domain;Ubiquinol cytochrome reductase transmembrane region	mitochondrial	1	9	25.9	High
TRINITY_DN14971_c0_g1_i1_orf1	ORF type:complete len:453 hit:OOQ87967.1 TRINITY_DN14971_c0_g1_i1:139-1497(-)	2.29564	1.19889	0.03505	up	yes	2.578	1.123	1	1.313	1.057	1.849	3.411	2.473	BP:primary metabolic process;BP:carbohydrate metabolic process;BP:organic substance metabolic process;BP:biological_process;BP:metabolic process;MF:isomerase activity;MF:catalytic activity;MF:carbohydrate binding;MF:binding;MF:molecular_function;	GO:0044238;GO:0005975;GO:0071704;GO:0008150;GO:0008152;GO:0016853;GO:0003824;GO:0030246;GO:0005488;GO:0003674	K01785	galM, GALM	map00010;map00052	Glycolysis / Gluconeogenesis;Galactose metabolism	COG2017	G:Carbohydrate transport and metabolism	PF01263.17	Aldose_epim	Aldose 1-epimerase	lysosomal	8	21	49.1	High
TRINITY_DN1312_c0_g1_i1_orf1	ORF type:complete len:87 hit:OOQ89930.1 TRINITY_DN1312_c0_g1_i1:650-910(+)	1.73462	0.794618	0.1062	no change	no	2.34	1.349	1	0.907	2.14	2.81	1.893	2.317	------	------	------	------	------	------	------	------	------	------	------	cytoplasmic	5	67	9.7	High
TRINITY_DN11268_c1_g1_i1_orf1	ORF type:3prime_partial len:58 hit:CDM34972.1 TRINITY_DN11268_c1_g1_i1:3-176(+)	2.16237	1.11261	0.09683	up	no	2.517	1.164	1	1.031	1.46	1.839	1.981	3.732	------	------	------	------	------	------	------	------	PF00011.18	HSP20	Hsp20/alpha crystallin family	cytoplasmic	1	12	6.5	Medium
TRINITY_DN11949_c0_g1_i1_orf1	ORF type:complete len:448 hit:CDM28408.1 TRINITY_DN11949_c0_g1_i1:185-1528(-)	2.70303	1.43458	0.0207	up	yes	2.686	0.9937	1	0.995	0.986	1.828	3.385	2.845	BP:organic substance metabolic process;BP:carbohydrate metabolic process;BP:primary metabolic process;BP:metabolic process;BP:biological_process;CC:membrane part;CC:membrane;CC:cell part;CC:cellular_component;CC:plasma membrane;CC:intrinsic component of membrane;CC:anchored component of membrane;MF:hydrolase activity;MF:catalytic activity;MF:transferase activity;MF:molecular_function;	GO:0071704;GO:0005975;GO:0044238;GO:0008152;GO:0008150;GO:0044425;GO:0016020;GO:0044464;GO:0005575;GO:0005886;GO:0031224;GO:0031225;GO:0016787;GO:0003824;GO:0016740;GO:0003674	------	------	------	------	------	------	PF03198.11	Glyco_hydro_72	Glucanosyltransferase	ER	2	6	47.7	High
TRINITY_DN13743_c0_g1_i1_orf1	ORF type:complete len:761 hit:OQD85083.1 TRINITY_DN13743_c0_g1_i1:267-2549(-)	2.56408	1.35844	0.02973	up	yes	2.641	1.03	1	1.051	1.038	1.782	3.468	2.673	------	------	------	------	------	------	------	------	PF12796.4;PF13637.3;PF13606.3;PF13857.3;PF00023.27	Ank_2;Ank_4;Ank_3;Ank_5;Ank	Ankyrin repeats;Ankyrin repeats;Ankyrin repeat;Ankyrin repeats;Ankyrin repeat	cytoplasmic	1	1	85.9	Low
TRINITY_DN2498_c0_g1_i1_orf1	ORF type:complete len:289 hit:OQD68438.1 TRINITY_DN2498_c0_g1_i1:792-1658(-)	2.31993	1.21408	0.189	up	no	2.538	1.094	1	1.27	1.012	1.233	4.286	2.094	------	------	------	------	------	------	------	------	------	------	------	extracellular	9	49	31.5	High
TRINITY_DN259_c0_g1_i1_orf1	ORF type:complete len:144 hit:XP_001399741.1 TRINITY_DN259_c0_g1_i1:519-950(-)	2.11063	1.07768	0.005125	up	yes	2.461	1.166	1	1.02	1.478	2.154	2.476	2.752	BP:primary metabolic process;BP:cellular biosynthetic process;BP:cellular macromolecule biosynthetic process;BP:cellular protein metabolic process;BP:cellular nitrogen compound biosynthetic process;BP:cellular macromolecule metabolic process;BP:peptide biosynthetic process;BP:organic substance metabolic process;BP:organonitrogen compound biosynthetic process;BP:organic substance biosynthetic proc…	GO:0044238;GO:0044249;GO:0034645;GO:0044267;GO:0044271;GO:0044260;GO:0043043;GO:0071704;GO:1901566;GO:1901576;GO:0009987;GO:0009058;GO:0009059;GO:0008150;GO:0008152;GO:1901564;GO:0043604;GO:0019538;GO:0034641;GO:0044237;GO:0043170;GO:0006807;GO:0043603;GO:0006518;GO:0006412;GO:1990904;GO:0043229;GO:0043228;GO:0043226;GO:0030529;GO:0032991;GO:0005840;GO:0043232;GO:0044464;GO:0005575;GO:0044444;GO:…	K02960	RP-S16e, RPS16	map03010	Ribosome	COG0103	J:Translation, ribosomal structure and biogenesis	PF00380.16	Ribosomal_S9	Ribosomal protein S9/S16	cytoplasmic	5	31	16	High
TRINITY_DN1749_c0_g3_i1_orf1	ORF type:3prime_partial len:116 hit:RHZ72045.1 TRINITY_DN1749_c0_g3_i1:92-439(-)	2.47166	1.30548	0.001779	up	yes	2.573	1.041	1	0.979	1.144	2.202	2.89	2.626	BP:primary metabolic process;BP:cellular biosynthetic process;BP:cellular macromolecule biosynthetic process;BP:cellular protein metabolic process;BP:cellular nitrogen compound biosynthetic process;BP:cellular macromolecule metabolic process;BP:peptide biosynthetic process;BP:organic substance metabolic process;BP:organonitrogen compound biosynthetic process;BP:organic substance biosynthetic proc…	GO:0044238;GO:0044249;GO:0034645;GO:0044267;GO:0044271;GO:0044260;GO:0043043;GO:0071704;GO:1901566;GO:1901576;GO:0009987;GO:0009058;GO:0009059;GO:0008150;GO:0008152;GO:1901564;GO:0043604;GO:0019538;GO:0034641;GO:0044237;GO:0043170;GO:0006807;GO:0043603;GO:0006518;GO:0006412;GO:1990904;GO:0043229;GO:0043228;GO:0043226;GO:0030529;GO:0032991;GO:0005840;GO:0043232;GO:0044464;GO:0005575;GO:0044444;GO:…	K02929	RP-L44e, RPL44	map03010	Ribosome	COG1631	J:Translation, ribosomal structure and biogenesis	PF00935.16	Ribosomal_L44	Ribosomal protein L44	cytoplasmic	3	15	13.1	High
TRINITY_DN19_c0_g2_i1_orf1	ORF type:complete len:146 hit:XP_001392215.1 TRINITY_DN19_c0_g2_i1:218-655(-)	2.48745	1.31467	0.002637	up	yes	2.577	1.036	1	0.889	1.22	2.192	2.624	2.914	BP:primary metabolic process;BP:cellular biosynthetic process;BP:cellular nitrogen compound metabolic process;BP:nitrogen compound metabolic process;BP:cellular macromolecule biosynthetic process;BP:cellular protein metabolic process;BP:cellular nitrogen compound biosynthetic process;BP:cellular macromolecule metabolic process;BP:peptide biosynthetic process;BP:organic substance metabolic process…	GO:0044238;GO:0044249;GO:0034641;GO:0006807;GO:0034645;GO:0044267;GO:0044271;GO:0044260;GO:0043043;GO:0071704;GO:1901576;GO:0009987;GO:0009058;GO:0009059;GO:0008150;GO:0008152;GO:1901564;GO:0043604;GO:1901566;GO:0019538;GO:0044237;GO:0043170;GO:0043603;GO:0006518;GO:0006412;GO:0015935;GO:1990904;GO:0022627;GO:0030529;GO:0044391;GO:0032991;GO:0005575;GO:0044464;GO:0044446;GO:0044444;GO:0044445;GO:…	K02973	RP-S23e, RPS23	map03010	Ribosome	COG0048	J:Translation, ribosomal structure and biogenesis	PF00164.22	Ribosom_S12_S23	Ribosomal protein S12/S23	mitochondrial	6	33	15.8	High
TRINITY_DN3922_c0_g1_i1_orf1	ORF type:complete len:341 hit:XP_022492349.1 TRINITY_DN3922_c0_g1_i1:157-1179(+)	2.321	1.21475	0.00788	up	yes	2.509	1.081	1	1.044	1.2	2.051	3.027	2.45	BP:fatty acid biosynthetic process;BP:fatty acid metabolic process;BP:establishment of localization in cell;BP:carboxylic acid metabolic process;BP:fatty acid elongation;BP:cellular biosynthetic process;BP:nitrogen compound metabolic process;BP:organic acid metabolic process;BP:small molecule biosynthetic process;BP:single-organism process;BP:lipid metabolic process;BP:organic substance biosynthe…	GO:0006633;GO:0006631;GO:0051649;GO:0019752;GO:0030497;GO:0044249;GO:0006807;GO:0006082;GO:0044283;GO:0044699;GO:0006629;GO:1901576;GO:0044710;GO:0044711;GO:0048193;GO:0016053;GO:0072330;GO:0071704;GO:0046467;GO:0006665;GO:0030148;GO:0006810;GO:0006643;GO:0006892;GO:0009987;GO:0032787;GO:0009058;GO:0008150;GO:0008152;GO:1902582;GO:0043436;GO:0044255;GO:0051234;GO:0051179;GO:1902578;GO:0008610;GO:…	K10246	ELO3	map01040;map00062	Biosynthesis of unsaturated fatty acids;Fatty acid elongation	------	------	PF01151.15	ELO	GNS1/SUR4 family	peroxisomal	4	12	38.7	High
TRINITY_DN5487_c0_g1_i1_orf1	ORF type:complete len:437 hit:XP_002563696.1 TRINITY_DN5487_c0_g1_i1:146-1456(-)	2.87163	1.52187	0.09157	up	no	2.662	0.927	1	1.06	0.721	1.162	3.769	3.054	CC:cellular_component;CC:extracellular region;MF:thiol oxidase activity;MF:catalytic activity;MF:oxidoreductase activity, acting on a sulfur group of donors, oxygen as acceptor;MF:molecular_function;MF:oxidoreductase activity, acting on a sulfur group of donors;MF:oxidoreductase activity;	GO:0005575;GO:0005576;GO:0016972;GO:0003824;GO:0016670;GO:0003674;GO:0016667;GO:0016491	------	------	------	------	------	------	PF07992.11;PF13738.3	Pyr_redox_2;Pyr_redox_3	Pyridine nucleotide-disulphide oxidoreductase;Pyridine nucleotide-disulphide oxidoreductase	extracellular	18	55	47.8	High
TRINITY_DN12996_c0_g1_i1_orf1	ORF type:complete len:620 hit:XP_022576520.1 TRINITY_DN12996_c0_g1_i1:66-1925(+)	2.61275	1.38557	0.03189	up	yes	2.578	0.9867	1	1.038	0.922	1.631	3.277	2.827	------	------	------	------	------	------	------	------	PF12222.5	PNGaseA	Peptide N-acetyl-beta-D-glucosaminyl asparaginase amidase A	mitochondrial	5	9	67.9	High
TRINITY_DN255_c0_g1_i1_orf1	ORF type:complete len:460 hit:OKO98408.1 TRINITY_DN255_c0_g1_i1:156-1535(+)	2.1738	1.12022	0.04204	up	yes	2.439	1.122	1	1.217	1.148	1.708	3.236	2.374	BP:cellular component organization or biogenesis;BP:organic substance metabolic process;BP:cellular component organization;BP:cell wall organization or biogenesis;BP:cell wall organization;BP:external encapsulating structure organization;BP:cellular process;BP:biological_process;BP:metabolic process;BP:primary metabolic process;BP:carbohydrate metabolic process;CC:cell wall;CC:integral component …	GO:0071840;GO:0071704;GO:0016043;GO:0071554;GO:0071555;GO:0045229;GO:0009987;GO:0008150;GO:0008152;GO:0044238;GO:0005975;GO:0005618;GO:0016021;GO:0031224;GO:0030312;GO:0044464;GO:0005575;GO:0044425;GO:0030246;GO:0003674;GO:0005488;GO:0016740;GO:0016787;GO:0003824;GO:0004553;GO:0016798	------	------	------	------	COG2273	G:Carbohydrate transport and metabolism	PF00722.18	Glyco_hydro_16	Glycosyl hydrolases family 16	extracellular	5	17	48.1	High
TRINITY_DN13799_c0_g1_i1_orf1	ORF type:complete len:553 hit:OQE32630.1 TRINITY_DN13799_c0_g1_i1:40-1698(+)	2.53777	1.34356	0.02034	up	yes	2.553	1.006	1	1.015	1.003	1.783	3.206	2.669	BP:single-organism process;BP:single-organism catabolic process;BP:organic substance catabolic process;BP:lipid catabolic process;BP:organic substance metabolic process;BP:lipid metabolic process;BP:single-organism metabolic process;BP:biological_process;BP:metabolic process;BP:proteolysis;BP:catabolic process;BP:primary metabolic process;BP:protein metabolic process;BP:macromolecule metabolic pr…	GO:0044699;GO:0044712;GO:1901575;GO:0016042;GO:0071704;GO:0006629;GO:0044710;GO:0008150;GO:0008152;GO:0006508;GO:0009056;GO:0044238;GO:0019538;GO:0043170;GO:0008238;GO:0003674;GO:0008233;GO:0008236;GO:0004180;GO:0004185;GO:0070008;GO:0016787;GO:0017171;GO:0003824;GO:0070011	------	------	------	------	COG2939	E:Amino acid transport and metabolism	PF00450.19	Peptidase_S10	Serine carboxypeptidase	lysosomal	12	27	60.9	High
TRINITY_DN13392_c0_g1_i1_orf1	ORF type:3prime_partial len:178 hit:OQE37859.1 TRINITY_DN13392_c0_g1_i1:9-542(+)	2.69835	1.43208	0.03743	up	yes	2.595	0.9617	1	1.124	0.761	1.641	2.705	3.439	------	------	------	------	------	------	------	------	------	------	------	cytoplasmic	1	5	19	High
TRINITY_DN2319_c0_g1_i1_orf1	ORF type:complete len:418 hit:OQE18583.1 TRINITY_DN2319_c0_g1_i1:592-1845(+)	2.51731	1.33188	0.01568	up	yes	2.545	1.011	1	0.967	1.067	1.851	2.627	3.156	BP:dephosphorylation;BP:cellular process;BP:cellular metabolic process;BP:phosphate-containing compound metabolic process;BP:biological_process;BP:metabolic process;BP:phosphorus metabolic process;MF:hydrolase activity;MF:phosphatase activity;MF:phosphoric ester hydrolase activity;MF:catalytic activity;MF:hydrolase activity, acting on ester bonds;MF:molecular_function;MF:acid phosphatase activity;	GO:0016311;GO:0009987;GO:0044237;GO:0006796;GO:0008150;GO:0008152;GO:0006793;GO:0016787;GO:0016791;GO:0042578;GO:0003824;GO:0016788;GO:0003674;GO:0003993	K01078	E3.1.3.2	map00730;map00740	Thiamine metabolism;Riboflavin metabolism	------	------	PF04185.11	Phosphoesterase	Phosphoesterase family	peroxisomal	12	39	46.2	High
TRINITY_DN7567_c0_g1_i1_orf1	ORF type:complete len:402 hit:OQE29537.1 TRINITY_DN7567_c0_g1_i1:14-1219(-)	2.83278	1.50222	0.000384	up	yes	2.624	0.9263	1	0.899	0.88	2.416	2.914	2.543	BP:single-organism metabolic process;BP:biological_process;BP:single-organism process;BP:oxidation-reduction process;BP:metabolic process;CC:integral component of membrane;CC:cellular_component;CC:membrane part;CC:intrinsic component of membrane;MF:oxidoreductase activity, acting on the aldehyde or oxo group of donors, NAD or NADP as acceptor;MF:catalytic activity;MF:oxidoreductase activity, acti…	GO:0044710;GO:0008150;GO:0044699;GO:0055114;GO:0008152;GO:0016021;GO:0005575;GO:0044425;GO:0031224;GO:0016620;GO:0003824;GO:0016903;GO:0003674;GO:0016491	------	------	------	------	------	------	------	------	------	peroxisomal	2	6	43.9	High
TRINITY_DN2262_c0_g1_i2_orf1	ORF type:complete len:103 hit:OKP11553.1 TRINITY_DN2262_c0_g1_i2:146-454(+)	2.41811	1.27388	0.01149	up	yes	2.51	1.038	1	1.021	1.093	2.039	2.341	3.15	BP:single-organism metabolic process;BP:single-organism process;BP:biological_process;BP:metabolic process;BP:oxidation-reduction process;MF:catalytic activity;MF:NADH dehydrogenas;MF:oxidoreductase activity, acting on NA;MF:NADH dehydrogenas;MF:oxidoreductase activity, acting on NA;MF:molecular_function;MF:NADH dehydrogenase activity;MF:oxidoreductase activity;	GO:0044710;GO:0044699;GO:0008150;GO:0008152;GO:0055114;GO:0003824;GO:0008137;GO:0016655;GO:0050136;GO:0016651;GO:0003674;GO:0003954;GO:0016491	------	------	------	------	------	------	------	------	------	cytoplasmic	5	53	11.6	High
TRINITY_DN5697_c0_g1_i1_orf1	ORF type:5prime_partial len:322 hit:CDM30338.1 TRINITY_DN5697_c0_g1_i1:6-971(+)	2.70836	1.43742	0.004027	up	yes	2.59	0.9563	1	0.869	1	2.047	2.868	2.855	------	------	K01183	E3.2.1.14	map00520	Amino sugar and nucleotide sugar metabolism	------	------	PF01476.17	LysM	LysM domain	extracellular	1	3	33.5	High
TRINITY_DN15423_c0_g1_i1_orf1	ORF type:complete len:138 hit:OKP09282.1 TRINITY_DN15423_c0_g1_i1:58-471(+)	2.59533	1.37592	0.0284	up	yes	2.559	0.986	1	0.974	0.984	1.957	3.482	2.238	BP:nucleic acid metabolic process;BP:cellular biosynthetic process;BP:cellular macromolecule biosynthetic process;BP:organic substance biosynthetic process;BP:mitochondrion organization;BP:mitochondrial genome maintenance;BP:cellular macromolecule metabolic process;BP:organic cyclic compound metabolic process;BP:cellular component organization;BP:organic substance metabolic process;BP:DNA replica…	GO:0090304;GO:0044249;GO:0034645;GO:1901576;GO:0007005;GO:0000002;GO:0044260;GO:1901360;GO:0016043;GO:0071704;GO:0006260;GO:0071840;GO:0006139;GO:0009987;GO:0006725;GO:0009058;GO:0009059;GO:0008150;GO:0008152;GO:0046483;GO:0006996;GO:0044238;GO:0034641;GO:0044237;GO:0043170;GO:0006807;GO:0006259;GO:0043229;GO:0043228;GO:0042645;GO:0043226;GO:0005575;GO:0009295;GO:0044424;GO:0043232;GO:0044464;GO:…	------	------	------	------	COG0629	L:Replication, recombination and repair	PF00436.22	SSB	Single-strand binding protein family	mitochondrial	9	64	15	High
TRINITY_DN666_c0_g1_i1_orf1	ORF type:complete len:343 hit:OOQ84079.1 TRINITY_DN666_c0_g1_i1:272-1300(-)	2.43453	1.28364	0.006653	up	yes	2.51	1.031	1	0.984	1.11	2.96	2.582	1.987	MF:hydrolase activity;MF:molecular_function;MF:catalytic activity;	GO:0016787;GO:0003674;GO:0003824	K06889	K06889	------	------	COG1073	R:General function prediction only	PF02129.15	Peptidase_S15	X-Pro dipeptidyl-peptidase	peroxisomal	5	19	37.6	High
TRINITY_DN5267_c0_g3_i1_orf1	ORF type:internal len:117 hit:OQE21632.1 TRINITY_DN5267_c0_g3_i1:2-352(+)	2.5249	1.33623	0.02237	up	yes	2.535	1.004	1	0.965	1.048	2.064	3.377	2.163	BP:single-organism process;BP:single-organism metabolic process;BP:metabolic process;BP:oxidation-reduction process;BP:biological_process;MF:molecular_function;MF:binding;MF:nucleotide binding;MF:heterocyclic compound binding;MF:oxidoreductase activity;MF:anion binding;MF:coenzyme binding;MF:flavin adenine dinucleotide binding;MF:ion binding;MF:nucleoside phosphate binding;MF:glucose oxidase acti…	GO:0044699;GO:0044710;GO:0008152;GO:0055114;GO:0008150;GO:0003674;GO:0005488;GO:0000166;GO:1901363;GO:0016491;GO:0043168;GO:0050662;GO:0050660;GO:0043167;GO:1901265;GO:0046562;GO:0036094;GO:0003824;GO:0047979;GO:0048037;GO:0016899;GO:0016614;GO:0097159	------	------	------	------	------	------	PF00732.16	GMC_oxred_N	GMC oxidoreductase	peroxisomal	3	26	12.6	High
TRINITY_DN1511_c0_g1_i2_orf1	ORF type:complete len:550 hit:OQD74630.1 TRINITY_DN1511_c0_g1_i2:1485-3134(-)	2.52139	1.33422	0.004348	up	yes	2.534	1.005	1	0.942	1.074	2.462	3.016	2.124	BP:organic substance metabolic process;BP:biological_process;BP:metabolic process;BP:proteolysis;BP:primary metabolic process;BP:protein metabolic process;BP:macromolecule metabolic process;CC:membrane-enclosed lumen;CC:fungal-type vacuole lumen;CC:vacuolar lumen;CC:cellular_component;CC:vacuolar part;CC:organelle lumen;CC:cell part;CC:intracellular organelle part;CC:intracellular organelle lumen…	GO:0071704;GO:0008150;GO:0008152;GO:0006508;GO:0044238;GO:0019538;GO:0043170;GO:0031974;GO:0000328;GO:0005775;GO:0005575;GO:0044437;GO:0043233;GO:0044464;GO:0044446;GO:0070013;GO:0044444;GO:0044424;GO:0044422;GO:0008238;GO:0003674;GO:0008233;GO:0008236;GO:0004180;GO:0004185;GO:0070008;GO:0016787;GO:0017171;GO:0003824;GO:0070011	K13289	CTSA, CPY	------	------	COG2939	E:Amino acid transport and metabolism	PF00450.19;PF05388.8	Peptidase_S10;Carbpep_Y_N	Serine carboxypeptidase;Carboxypeptidase Y pro-peptide	lysosomal	14	36	61.3	High
TRINITY_DN5610_c0_g1_i2_orf1	ORF type:3prime_partial len:252 hit:OKO93787.1 TRINITY_DN5610_c0_g1_i2:28-783(+)	2.2729	1.18453	0.002141	up	yes	2.457	1.081	1	0.997	1.247	2.562	2.697	2.112	MF:catalytic activity;MF:lyase activity;MF:molecular_function;	GO:0003824;GO:0016829;GO:0003674	------	------	------	------	------	------	PF06314.8	ADC	Acetoacetate decarboxylase	peroxisomal	5	18	27.7	High
TRINITY_DN10441_c0_g1_i1_orf1	ORF type:complete len:491 hit:XP_002480478.1 TRINITY_DN10441_c0_g1_i1:138-1610(-)	2.46909	1.30398	0.1079	up	no	2.516	1.019	1	1.145	0.912	1.357	3.841	2.349	MF:catalytic activity;MF:molecular_function;	GO:0003824;GO:0003674	------	------	------	------	------	------	PF01565.20	FAD_binding_4	FAD binding domain	mitochondrial	9	25	53.1	High
TRINITY_DN3300_c0_g1_i1_orf1	ORF type:complete len:399 hit:CEJ61966.1 TRINITY_DN3300_c0_g1_i1:326-1522(+)	2.43262	1.28251	0.01833	up	yes	2.491	1.024	1	1.055	1.016	1.753	3.024	2.697	BP:cellular nitrogen compound metabolic process;BP:nitrogen compound metabolic process;BP:small molecule metabolic process;BP:single-organism process;BP:nucleobase-containing compound metabolic process;BP:single-organism metabolic process;BP:localization;BP:organic substance metabolic process;BP:organic cyclic compound metabolic process;BP:single-organism localization;BP:transport;BP:cellular pro…	GO:0034641;GO:0006807;GO:0044281;GO:0044699;GO:0006139;GO:0044710;GO:0051179;GO:0071704;GO:1901360;GO:1902578;GO:0006810;GO:0009987;GO:0006725;GO:0044765;GO:0008150;GO:0009116;GO:0008152;GO:0051234;GO:0055085;GO:0055086;GO:0046483;GO:0044238;GO:1901564;GO:1901135;GO:0044237;GO:1901657;GO:0044763;GO:0003674;GO:0003824	------	------	------	------	COG5042	F:Nucleotide transport and metabolism	PF06516.8	NUP	Purine nucleoside permease	ER	3	13	43.2	High
TRINITY_DN1837_c0_g1_i1_orf1	ORF type:5prime_partial len:638 hit:XP_022488191.1 TRINITY_DN1837_c0_g1_i1:608-2521(+)	2.8584	1.51521	0.06526	up	no	2.602	0.9103	1	0.953	0.778	1.276	3.131	3.399	------	------	------	------	------	------	------	------	------	------	------	extracellular	14	39	64.9	High
TRINITY_DN4402_c0_g4_i3_orf1	ORF type:complete len:226 hit:KGO68303.1 TRINITY_DN4402_c0_g4_i3:2365-3042(-)	2.13024	1.09102	0.000394	up	yes	2.388	1.121	1	1.077	1.287	2.242	2.506	2.416	BP:primary metabolic process;BP:cellular biosynthetic process;BP:cellular macromolecule biosynthetic process;BP:cellular protein metabolic process;BP:cellular nitrogen compound biosynthetic process;BP:cellular macromolecule metabolic process;BP:peptide biosynthetic process;BP:organic substance metabolic process;BP:organonitrogen compound biosynthetic process;BP:organic substance biosynthetic proc…	GO:0044238;GO:0044249;GO:0034645;GO:0044267;GO:0044271;GO:0044260;GO:0043043;GO:0071704;GO:1901566;GO:1901576;GO:0009987;GO:0009058;GO:0009059;GO:0008150;GO:0008152;GO:1901564;GO:0043604;GO:0019538;GO:0034641;GO:0044237;GO:0043170;GO:0006807;GO:0043603;GO:0006518;GO:0006412;GO:1990904;GO:0043229;GO:0043228;GO:0043226;GO:0030529;GO:0032991;GO:0005840;GO:0043232;GO:0044464;GO:0005575;GO:0044444;GO:…	K02866	RP-L10e, RPL10	map03010	Ribosome	COG0197	J:Translation, ribosomal structure and biogenesis	PF00252.15	Ribosomal_L16	Ribosomal protein L16p/L10e	cytoplasmic	1	5	25.6	Medium
TRINITY_DN3834_c0_g1_i2_orf1	ORF type:complete len:140 hit:OQE15453.1 TRINITY_DN3834_c0_g1_i2:103-522(+)	2.73648	1.45232	0.003633	up	yes	2.566	0.9377	1	0.936	0.877	2.054	2.708	2.935	BP:fatty acid biosynthetic process;BP:fatty acid metabolic process;BP:carboxylic acid metabolic process;BP:cellular biosynthetic process;BP:small molecule metabolic process;BP:small molecule biosynthetic process;BP:monocarboxylic acid biosynthetic process;BP:single-organism process;BP:organic substance biosynthetic process;BP:single-organism metabolic process;BP:single-organism biosynthetic proce…	GO:0006633;GO:0006631;GO:0019752;GO:0044249;GO:0044281;GO:0044283;GO:0072330;GO:0044699;GO:1901576;GO:0044710;GO:0044711;GO:0071704;GO:0006629;GO:0009987;GO:0032787;GO:0009058;GO:0044763;GO:0008152;GO:0043436;GO:0044255;GO:0055114;GO:0008610;GO:0044238;GO:0006082;GO:0046394;GO:0016053;GO:0044237;GO:0008150;GO:0003674;GO:0016491;GO:0003824	K03955	NDUFAB1	map00190	Oxidative phosphorylation	COG0236	I:Lipid transport and metabolism	PF00550.22;PF14573.3	PP-binding;PP-binding_2	Phosphopantetheine attachment site;Acyl-carrier	mitochondrial	4	24	15.2	High
TRINITY_DN12887_c0_g1_i1_orf1	ORF type:3prime_partial len:410 hit:KOS42005.1 TRINITY_DN12887_c0_g1_i1:1-1230(+)	2.58342	1.36928	0.03195	up	yes	2.524	0.977	1	0.992	0.939	1.929	3.47	2.172	BP:organic substance metabolic process;BP:proteolysis;BP:biological_process;BP:metabolic process;BP:multi-organism process;BP:primary metabolic process;BP:protein metabolic process;BP:macromolecule metabolic process;BP:pathogenesis;CC:membrane-enclosed lumen;CC:cellular_component;CC:vacuolar lumen;CC:extracellular region;CC:vacuolar part;CC:organelle lumen;CC:cell part;CC:intracellular organelle …	GO:0071704;GO:0006508;GO:0008150;GO:0008152;GO:0051704;GO:0044238;GO:0019538;GO:0043170;GO:0009405;GO:0031974;GO:0005575;GO:0005775;GO:0005576;GO:0044437;GO:0043233;GO:0044464;GO:0044446;GO:0070013;GO:0044444;GO:0044424;GO:0044422;GO:0004175;GO:0003674;GO:0008233;GO:0070001;GO:0016787;GO:0003824;GO:0070011;GO:0004190	K01381	PEP4	map04138	Autophagy - yeast	------	------	PF00026.20;PF14543.3	Asp;TAXi_N	Eukaryotic aspartyl protease;Xylanase inhibitor N-terminal	lysosomal	14	39	44.4	High
TRINITY_DN14541_c0_g1_i1_orf1	ORF type:complete len:1432 hit:OQE22340.1 TRINITY_DN14541_c0_g1_i1:424-4719(+)	2.33746	1.22494	0.009367	up	yes	2.452	1.049	1	0.951	1.196	1.904	2.888	2.563	BP:drug transport;BP:localization;BP:single-organism process;BP:drug transmembrane transport;BP:cellular process;BP:transport;BP:single-organism transport;BP:biological_process;BP:establishment of localization;BP:transmembrane transport;BP:single-organism localization;BP:single-organism cellular process;CC:membrane;CC:cell part;CC:intrinsic component of membrane;CC:integral component of membrane;…	GO:0015893;GO:0051179;GO:0044699;GO:0006855;GO:0009987;GO:0006810;GO:0044765;GO:0008150;GO:0051234;GO:0055085;GO:1902578;GO:0044763;GO:0016020;GO:0044464;GO:0031224;GO:0016021;GO:0005886;GO:0005575;GO:0044425;GO:0043168;GO:0000166;GO:0035639;GO:0003674;GO:0005488;GO:0016887;GO:0001883;GO:1901363;GO:0001882;GO:0042626;GO:0016820;GO:0042623;GO:0043167;GO:0015399;GO:0032549;GO:0017076;GO:0022804;GO:…	------	------	------	------	COG1132	V:Defense mechanisms	PF00664.20;PF00005.24;PF01926.20	ABC_membrane;ABC_tran;MMR_HSR1	ABC transporter transmembrane region;ABC transporter;50S ribosome-binding GTPase	cytoplasmic	1	0	159.3	Low
TRINITY_DN4171_c1_g1_i1_orf1	ORF type:5prime_partial len:114 hit:XP_002374390.1 TRINITY_DN4171_c1_g1_i1:16-357(+)	2.14004	1.09763	0.004564	up	yes	2.384	1.114	1	1.141	1.202	2.238	2.804	2.111	BP:positive regulation of cellular amide metabolic process;BP:positive regulation of translational termination;BP:regulation of primary metabolic process;BP:regulation of metabolic process;BP:positive regulation of cellular biosynthetic process;BP:regulation of cellular macromolecule biosynthetic process;BP:positive regulation of cellular metabolic process;BP:regulation of cellular metabolic proc…	GO:0034250;GO:0045905;GO:0080090;GO:0019222;GO:0031328;GO:2000112;GO:0031325;GO:0031323;GO:0051128;GO:0044249;GO:0010628;GO:0034645;GO:0043244;GO:0050789;GO:0043243;GO:0009893;GO:1901576;GO:0010604;GO:0044260;GO:0006452;GO:0010608;GO:0009891;GO:0051246;GO:0051247;GO:0071704;GO:0065007;GO:0031326;GO:0048518;GO:0032270;GO:0045727;GO:0010468;GO:0051130;GO:0006448;GO:0006449;GO:0060255;GO:0009987;GO:…	K03263	EIF5A	------	------	COG0231	J:Translation, ribosomal structure and biogenesis	PF01287.17	eIF-5a	Eukaryotic elongation factor 5A hypusine, DNA-binding OB fold	cytoplasmic	1	9	12.5	High
TRINITY_DN6719_c0_g1_i1_orf1	ORF type:complete len:520 hit:XP_016594170.1 TRINITY_DN6719_c0_g1_i1:774-2333(-)	2.33492	1.22338	0.05645	up	no	2.447	1.048	1	1.177	0.967	1.804	3.481	2.056	BP:primary metabolic process;BP:protein metabolic process;BP:macromolecule metabolic process;BP:organic substance metabolic process;BP:biological_process;BP:metabolic process;BP:proteolysis;MF:molecular_function;MF:endopeptidase activity;MF:serine-type endopeptidase activity;MF:hydrolase activity;MF:serine hydrolase activity;MF:catalytic activity;MF:peptidase activity, acting on L-amino acid pept…	GO:0044238;GO:0019538;GO:0043170;GO:0071704;GO:0008150;GO:0008152;GO:0006508;GO:0003674;GO:0004175;GO:0004252;GO:0016787;GO:0017171;GO:0003824;GO:0070011;GO:0008233;GO:0008236	------	------	------	------	------	------	PF05577.9	Peptidase_S28	Serine carboxypeptidase S28	lysosomal	16	34	57.5	High
TRINITY_DN9760_c0_g1_i1_orf1	ORF type:complete len:419 hit:PYH88720.1 TRINITY_DN9760_c0_g1_i1:139-1395(-)	2.43799	1.28569	0.1214	up	no	2.477	1.016	1	1.059	0.988	1.283	3.845	2.302	MF:hydrolase activity;MF:cis-stilbene-oxide hydrolase activity;MF:hydrolase activity, acting on ether bonds;MF:ether hydrolase activity;MF:catalytic activity;MF:molecular_function;	GO:0016787;GO:0033961;GO:0016801;GO:0016803;GO:0003824;GO:0003674	------	------	------	------	------	------	PF06441.9;PF00561.17	EHN;Abhydrolase_1	Epoxide hydrolase N terminus;alpha/beta hydrolase fold	lysosomal	4	18	46.6	High
TRINITY_DN12841_c0_g1_i1_orf1	ORF type:complete len:367 hit:OKP14651.1 TRINITY_DN12841_c0_g1_i1:210-1310(-)	2.47018	1.30462	0.003539	up	yes	2.485	1.006	1	1.029	0.99	2.012	2.649	2.793	------	------	------	------	------	------	------	------	------	------	------	extracellular	2	7	37.9	High
TRINITY_DN14146_c0_g1_i1_orf1	ORF type:complete len:403 hit:OQD78658.1 TRINITY_DN14146_c0_g1_i1:371-1579(-)	2.38948	1.2567	0.02403	up	yes	2.454	1.027	1	1.172	0.908	1.764	3.135	2.463	------	------	------	------	------	------	------	------	PF12955.4	DUF3844	Domain of unknown function	plasma membrane	4	15	43.5	High
TRINITY_DN2722_c0_g1_i1_orf1	ORF type:complete len:613 hit:CEO58443.1 TRINITY_DN2722_c0_g1_i1:3124-4962(+)	2.41176	1.27009	0.00287	up	yes	2.46	1.02	1	1.038	1.023	2.046	2.8	2.535	BP:amino acid transport;BP:organic acid transmembrane transport;BP:carboxylic acid transmembrane transport;BP:single-organism process;BP:localization;BP:nitrogen compound transport;BP:organic substance transport;BP:cellular process;BP:organic acid transport;BP:ion transport;BP:transport;BP:organic anion transport;BP:ion transmembrane transport;BP:single-organism transport;BP:biological_process;BP…	GO:0006865;GO:1903825;GO:1905039;GO:0044699;GO:0051179;GO:0071705;GO:0071702;GO:0009987;GO:0015849;GO:0006811;GO:0006810;GO:0015711;GO:0034220;GO:0044765;GO:0008150;GO:0051234;GO:0055085;GO:1902578;GO:0046942;GO:0003333;GO:0006820;GO:0098656;GO:0044763;GO:0016021;GO:0031224;GO:0044425;GO:0005575;GO:0005342;GO:0003674;GO:0015075;GO:0005215;GO:0046943;GO:0022891;GO:0008509;GO:0022892;GO:0008514;GO:…	------	------	------	------	COG0531	E:Amino acid transport and metabolism	PF13520.3;PF00324.18	AA_permease_2;AA_permease	Amino acid permease;Amino acid permease	peroxisomal	2	4	65.5	High
TRINITY_DN1021_c0_g1_i4_orf1	ORF type:complete len:127 hit:EPS30695.1 TRINITY_DN1021_c0_g1_i4:306-686(-)	2.36592	1.2424	0.002909	up	yes	2.444	1.033	1	0.919	1.18	2.04	2.686	2.606	BP:establishment of localization in cell;BP:anion transport;BP:carboxylic acid transmembrane transport;BP:pyruvate transmembrane transport;BP:transmembrane transport;BP:pyruvate transport;BP:single-organism localization;BP:organic acid transport;BP:transport;BP:monocarboxylic acid transport;BP:mitochondrial pyruvate transport;BP:ion transport;BP:organic substance transport;BP:organic anion transp…	GO:0051649;GO:0006820;GO:1905039;GO:1901475;GO:0055085;GO:0006848;GO:1902578;GO:0015849;GO:0006810;GO:0015718;GO:0006850;GO:0006811;GO:0071702;GO:0015711;GO:0044765;GO:0008150;GO:0098656;GO:1902582;GO:0006839;GO:0051234;GO:0051179;GO:0046942;GO:0044699;GO:0046907;GO:0034220;GO:1903825;GO:0044763;GO:0009987;GO:0098573;GO:0031305;GO:0031304;GO:0031301;GO:0031300;GO:0032592;GO:0031224;GO:0005575;GO:…	------	------	------	------	------	------	PF03650.10	MPC	Uncharacterised protein family	cytoplasmic	2	12	13.7	High
TRINITY_DN5933_c0_g1_i1_orf1	ORF type:3prime_partial len:334 hit:KOS45376.1 TRINITY_DN5933_c0_g1_i1:1-1002(+)	2.33942	1.22615	0.01256	up	yes	2.433	1.04	1	1.05	1.071	1.796	2.662	2.84	CC:cellular_component;CC:membrane part;CC:integral component of membrane;CC:intrinsic component of membrane;	GO:0005575;GO:0044425;GO:0016021;GO:0031224	K20369	ERV29, SURF4	------	------	COG2259	S:Function unknown	PF02077.12	SURF4	SURF4 family	ER	5	25	37.2	High
TRINITY_DN15286_c0_g1_i1_orf1	ORF type:complete len:474 hit:PYI33595.1 TRINITY_DN15286_c0_g1_i1:52-1473(+)	2.07295	1.05169	0.003434	up	yes	2.33	1.124	1	0.994	1.377	2.072	2.583	2.335	BP:transport;BP:biological_process;BP:cellular process;BP:localization;BP:single-organism transport;BP:single-organism cellular process;BP:single-organism process;BP:single-organism localization;BP:establishment of localization;BP:transmembrane transport;CC:integral component of membrane;CC:cellular_component;CC:membrane part;CC:intrinsic component of membrane;	GO:0006810;GO:0008150;GO:0009987;GO:0051179;GO:0044765;GO:0044763;GO:0044699;GO:1902578;GO:0051234;GO:0055085;GO:0016021;GO:0005575;GO:0044425;GO:0031224	------	------	------	------	------	------	PF07690.13;PF05978.13	MFS_1;UNC-93	Major Facilitator Superfamily;Ion channel regulatory protein UNC-93	ER	1	4	51.4	High
TRINITY_DN5047_c0_g2_i1_orf1	ORF type:complete len:647 hit:OOQ91743.1 TRINITY_DN5047_c0_g2_i1:488-2428(+)	2.13818	1.09638	0.005907	up	yes	2.352	1.1	1	1.075	1.225	1.918	2.469	2.67	BP:transport;BP:biological_process;BP:cellular process;BP:single-organism cellular process;BP:single-organism transport;BP:localization;BP:single-organism process;BP:single-organism localization;BP:establishment of localization;BP:transmembrane transport;CC:integral component of membrane;CC:cellular_component;CC:membrane part;CC:intrinsic component of membrane;MF:transporter activity;MF:transmemb…	GO:0006810;GO:0008150;GO:0009987;GO:0044763;GO:0044765;GO:0051179;GO:0044699;GO:1902578;GO:0051234;GO:0055085;GO:0016021;GO:0005575;GO:0044425;GO:0031224;GO:0005215;GO:0022857;GO:0003674	------	------	------	------	------	------	PF00083.21;PF07690.13	Sugar_tr;MFS_1	Sugar;Major Facilitator Superfamily	cytoplasmic	17	31	73.2	High
TRINITY_DN1360_c1_g1_i1_orf1	ORF type:complete len:463 hit:OQD74618.1 TRINITY_DN1360_c1_g1_i1:100-1488(-)	2.41782	1.27371	0.001135	up	yes	2.442	1.01	1	1.08	0.95	2.142	2.722	2.463	CC:cellular_component;CC:membrane part;CC:integral component of membrane;CC:intrinsic component of membrane;	GO:0005575;GO:0044425;GO:0016021;GO:0031224	------	------	------	------	------	------	PF01490.15	Aa_trans	Transmembrane amino acid transporter protein	plasma membrane	4	12	49.5	High
TRINITY_DN7623_c0_g2_i1_orf1	ORF type:complete len:248 hit:OOQ83527.1 TRINITY_DN7623_c0_g2_i1:413-1156(-)	2.86854	1.52032	0.000914	up	yes	2.553	0.89	1	0.8	0.87	2.248	2.869	2.542	------	------	------	------	------	------	------	------	------	------	------	cytoplasmic	4	31	26.2	High
TRINITY_DN11066_c0_g2_i1_orf1	ORF type:5prime_partial len:87 hit:CDS07710.1 TRINITY_DN11066_c0_g2_i1:19-279(+)	1.92078	0.941695	0.005072	no change	yes	2.255	1.174	1	1.025	1.496	2.288	2.422	2.054	BP:protein localization;BP:membrane organization;BP:organic cyclic compound biosynthetic process;BP:cellular component organization or biogenesis;BP:organic cyclic compound catabolic process;BP:cellular macromolecule localization;BP:macromolecule localization;BP:rRNA processing;BP:ncRNA processing;BP:protein targeting;BP:establishment of protein localization;BP:protein localization to membrane;BP…	GO:0008104;GO:0061024;GO:1901362;GO:0071840;GO:1901361;GO:0070727;GO:0033036;GO:0006364;GO:0034470;GO:0006605;GO:0045184;GO:0072657;GO:0046483;GO:0019438;GO:0006613;GO:0019083;GO:0006614;GO:0006807;GO:0034660;GO:1901576;GO:1901575;GO:0044265;GO:0044260;GO:0006886;GO:0016043;GO:1901360;GO:0018130;GO:0006810;GO:0046700;GO:0019439;GO:0044802;GO:0008152;GO:0034654;GO:0034655;GO:0051234;GO:0016070;GO:…	K02922	RP-L37e, RPL37	map03010	Ribosome	COG2126	J:Translation, ribosomal structure and biogenesis	PF01907.16	Ribosomal_L37e	Ribosomal protein L37e	cytoplasmic	2	15	10.2	High
TRINITY_DN4415_c0_g3_i1_orf1	ORF type:internal len:265 hit:KOS47942.1 TRINITY_DN4415_c0_g3_i1:2-796(-)	2.39385	1.25933	0.04788	up	yes	2.413	1.008	1	1.094	0.93	1.597	3.31	2.332	BP:single-organism metabolic process;BP:biological_process;BP:oxidation-reduction process;BP:single-organism process;BP:metabolic process;MF:anion binding;MF:coenzyme binding;MF:flavin adenine dinucleotide binding;MF:oxidoreductase activity, acting on CH-OH group of donors;MF:organic cyclic compound binding;MF:nucleotide binding;MF:small molecule binding;MF:catalytic activity;MF:molecular_functio…	GO:0044710;GO:0008150;GO:0055114;GO:0044699;GO:0008152;GO:0043168;GO:0050662;GO:0050660;GO:0016614;GO:0097159;GO:0000166;GO:0036094;GO:0003824;GO:0003674;GO:0005488;GO:0048037;GO:0043167;GO:1901363;GO:1901265;GO:0016491	K00108	betA, CHDH	map00260	Glycine, serine and threonine metabolism	------	------	PF00732.16	GMC_oxred_N	GMC oxidoreductase	peroxisomal	6	36	28.3	High
TRINITY_DN2324_c0_g1_i4_orf1	ORF type:complete len:534 hit:OQD74739.1 TRINITY_DN2324_c0_g1_i4:239-1840(-)	2.45824	1.29762	0.04059	up	yes	2.428	0.9877	1	1.008	0.955	1.507	3.138	2.64	BP:primary metabolic process;BP:carbohydrate metabolic process;BP:organic substance metabolic process;BP:biological_process;BP:metabolic process;CC:integral component of membrane;CC:membrane;CC:cell part;CC:cellular_component;CC:plasma membrane;CC:membrane part;CC:intrinsic component of membrane;CC:anchored component of membrane;MF:molecular_function;MF:catalytic activity;MF:transferase activity;	GO:0044238;GO:0005975;GO:0071704;GO:0008150;GO:0008152;GO:0016021;GO:0016020;GO:0044464;GO:0005575;GO:0005886;GO:0044425;GO:0031224;GO:0031225;GO:0003674;GO:0003824;GO:0016740	------	------	------	------	------	------	PF03198.11;PF07983.10;PF00150.15	Glyco_hydro_72;X8;Cellulase	Glucanosyltransferase;X8 domain;Cellulase	ER	6	11	56.4	High
TRINITY_DN13166_c0_g1_i1_orf1	ORF type:internal len:97 hit:CEJ55028.1 TRINITY_DN13166_c0_g1_i1:3-293(-)	2.37202	1.24612	0.009765	up	yes	2.391	1.008	1	1.023	1.001	1.802	2.767	2.604	BP:single-organism metabolic process;BP:single-organism process;BP:biological_process;BP:metabolic process;BP:oxidation-reduction process;CC:intrinsic component of membrane;CC:integral component of membrane;CC:cellular_component;CC:membrane part;MF:monooxygenase activity;MF:molecular_function;MF:binding;MF:heterocyclic compound binding;MF:oxidoreductase activity;MF:cation binding;MF:transition me…	GO:0044710;GO:0044699;GO:0008150;GO:0008152;GO:0055114;GO:0031224;GO:0016021;GO:0005575;GO:0044425;GO:0004497;GO:0003674;GO:0005488;GO:1901363;GO:0016491;GO:0043169;GO:0046914;GO:0016705;GO:0043167;GO:0005506;GO:0046872;GO:0020037;GO:0003824;GO:0046906;GO:0097159	K00493	E1.14.14.1	map00380;map00071	Tryptophan metabolism;Fatty acid degradation	------	------	PF00067.19	p450	Cytochrome P450	cytoplasmic	1	8	11	Low
TRINITY_DN13860_c0_g1_i1_orf1	ORF type:complete len:422 hit:KOS37770.1 TRINITY_DN13860_c0_g1_i1:399-1664(+)	2.10796	1.07585	0.00242	up	yes	2.304	1.093	1	1.171	1.108	1.965	2.505	2.442	BP:transport;BP:biological_process;BP:cellular process;BP:localization;BP:single-organism transport;BP:single-organism cellular process;BP:single-organism process;BP:single-organism localization;BP:establishment of localization;BP:transmembrane transport;CC:integral component of membrane;CC:cellular_component;CC:membrane part;CC:intrinsic component of membrane;	GO:0006810;GO:0008150;GO:0009987;GO:0051179;GO:0044765;GO:0044763;GO:0044699;GO:1902578;GO:0051234;GO:0055085;GO:0016021;GO:0005575;GO:0044425;GO:0031224	------	------	------	------	------	------	PF07690.13	MFS_1	Major Facilitator Superfamily	peroxisomal	1	3	45.2	Medium
TRINITY_DN2099_c0_g1_i2_orf1	ORF type:complete len:331 hit:OQE25392.1 TRINITY_DN2099_c0_g1_i2:387-1379(+)	2.27633	1.18671	0.00327	up	yes	2.356	1.035	1	0.985	1.12	2.633	2.481	1.954	BP:thiamine metabolic process;BP:response to stress;BP:pyrimidine-containing compound biosynthetic process;BP:cellular biosynthetic process;BP:cellular nitrogen compound metabolic process;BP:nitrogen compound metabolic process;BP:organic cyclic compound metabolic process;BP:small molecule metabolic process;BP:small molecule biosynthetic process;BP:organic cyclic compound biosynthetic process;BP:s…	GO:0006772;GO:0006950;GO:0072528;GO:0044249;GO:0034641;GO:0006807;GO:1901360;GO:0044281;GO:0044283;GO:1901362;GO:0044699;GO:0072527;GO:1901576;GO:0042723;GO:0044711;GO:0000002;GO:0042724;GO:0071840;GO:0016043;GO:0071704;GO:0052837;GO:0007005;GO:0052838;GO:0018131;GO:0018130;GO:0006767;GO:0006766;GO:0009228;GO:0009987;GO:0006725;GO:0044710;GO:0009058;GO:0009110;GO:0044763;GO:0008152;GO:0019438;GO:…	K03146	THI4, THI1	map00730	Thiamine metabolism	COG1635	H:Coenzyme transport and metabolism	PF01946.14;PF01266.21	Thi4;DAO	Thi4 family;FAD dependent oxidoreductase	cytoplasmic	8	40	35.5	High
TRINITY_DN2349_c0_g2_i1_orf1	ORF type:complete len:564 hit:CEJ53855.1 TRINITY_DN2349_c0_g2_i1:165-1856(-)	2.47514	1.30751	0.005312	up	yes	2.414	0.9753	1	0.932	0.994	1.963	2.865	2.413	BP:biological_process;BP:carbohydrate transport;BP:cellular process;BP:single-organism cellular process;BP:single-organism transport;BP:localization;BP:single-organism process;BP:transport;BP:organic substance transport;BP:single-organism localization;BP:establishment of localization;BP:transmembrane transport;CC:integral component of membrane;CC:cellular_component;CC:membrane part;CC:intrinsic c…	GO:0008150;GO:0008643;GO:0009987;GO:0044763;GO:0044765;GO:0051179;GO:0044699;GO:0006810;GO:0071702;GO:1902578;GO:0051234;GO:0055085;GO:0016021;GO:0005575;GO:0044425;GO:0031224;GO:0022891;GO:0022892;GO:0005215;GO:0022857;GO:0003674	K08139	HXT	map04113	Meiosis - yeast	------	------	PF00083.21;PF07690.13	Sugar_tr;MFS_1	Sugar;Major Facilitator Superfamily	peroxisomal	6	18	61.9	High
TRINITY_DN14853_c0_g1_i1_orf1	ORF type:complete len:554 hit:OOQ82254.1 TRINITY_DN14853_c0_g1_i1:422-2083(+)	1.93473	0.952129	0.002308	no change	yes	2.223	1.149	1	1.08	1.368	2.154	2.435	2.08	BP:transport;BP:biological_process;BP:cellular process;BP:localization;BP:single-organism transport;BP:single-organism cellular process;BP:single-organism process;BP:single-organism localization;BP:establishment of localization;BP:transmembrane transport;CC:integral component of membrane;CC:cellular_component;CC:membrane part;CC:intrinsic component of membrane;	GO:0006810;GO:0008150;GO:0009987;GO:0051179;GO:0044765;GO:0044763;GO:0044699;GO:1902578;GO:0051234;GO:0055085;GO:0016021;GO:0005575;GO:0044425;GO:0031224	------	------	------	------	COG0477	G:Carbohydrate transport and metabolism	PF07690.13;PF00083.21	MFS_1;Sugar_tr	Major Facilitator Superfamily;Sugar	peroxisomal	1	2	60.8	Medium
TRINITY_DN15327_c0_g1_i1_orf1	ORF type:complete len:632 hit:PIG79018.1 TRINITY_DN15327_c0_g1_i1:135-2030(-)	2.52301	1.33515	0.01918	up	yes	2.412	0.956	1	0.9	0.968	1.647	2.791	2.798	BP:dephosphorylation;BP:cellular process;BP:cellular metabolic process;BP:phosphate-containing compound metabolic process;BP:biological_process;BP:metabolic process;BP:phosphorus metabolic process;CC:cellular_component;CC:extracellular region;MF:cation binding;MF:phosphatase activity;MF:hydrolase activity, acting on ester bonds;MF:hydrolase activity;MF:ion binding;MF:catalytic activity;MF:binding…	GO:0016311;GO:0009987;GO:0044237;GO:0006796;GO:0008150;GO:0008152;GO:0006793;GO:0005575;GO:0005576;GO:0043169;GO:0016791;GO:0016788;GO:0016787;GO:0043167;GO:0003824;GO:0005488;GO:0042578;GO:0003674;GO:0046872;GO:0003993	K01078	E3.1.3.2	map00730;map00740	Thiamine metabolism;Riboflavin metabolism	COG1409	R:General function prediction only	PF00149.25;PF14008.3;PF16656.2	Metallophos;Metallophos_C;Pur_ac_phosph_N	Calcineurin-like phosphoesterase;Iron/zinc purple acid phosphatase-like protein C;Purple acid Phosphatase, N-terminal domain	mitochondrial	5	9	69.2	High
TRINITY_DN388_c0_g4_i1_orf1	ORF type:3prime_partial len:178 hit:GCB21590.1 TRINITY_DN388_c0_g4_i1:3-536(+)	2.24374	1.1659	0.004934	up	yes	2.329	1.038	1	0.95	1.164	1.888	2.554	2.545	BP:cellular component assembly;BP:macromolecular complex subunit organization;BP:assembly of large subunit precursor of preribosome;BP:cellular biosynthetic process;BP:cellular nitrogen compound metabolic process;BP:nitrogen compound metabolic process;BP:cellular macromolecule biosynthetic process;BP:cellular macromolecular complex assembly;BP:cellular component organization or biogenesis;BP:ribo…	GO:0022607;GO:0043933;GO:1902626;GO:0044249;GO:0034641;GO:0006807;GO:0034645;GO:0034622;GO:0071840;GO:0000027;GO:0044267;GO:0071826;GO:0044260;GO:0043043;GO:0016043;GO:0065003;GO:0071704;GO:0022618;GO:1901576;GO:0009987;GO:0009058;GO:0009059;GO:0008150;GO:0008152;GO:0044271;GO:0044238;GO:0043604;GO:1901564;GO:0043603;GO:1901566;GO:0019538;GO:0044237;GO:0043170;GO:0006518;GO:0006412;GO:0015934;GO:…	K02896	RP-L24e, RPL24	map03010	Ribosome	COG2075	J:Translation, ribosomal structure and biogenesis	PF01246.17	Ribosomal_L24e	Ribosomal protein L24e	cytoplasmic	5	25	19.8	High
TRINITY_DN6229_c0_g1_i1_orf1	ORF type:complete len:176 hit:XP_001401580.2 TRINITY_DN6229_c0_g1_i1:173-700(-)	2.06752	1.0479	0.007709	up	yes	2.266	1.096	1	0.985	1.303	1.952	2.177	2.67	BP:primary metabolic process;BP:cellular biosynthetic process;BP:cellular macromolecule biosynthetic process;BP:cellular protein metabolic process;BP:cellular nitrogen compound biosynthetic process;BP:cellular macromolecule metabolic process;BP:peptide biosynthetic process;BP:organic substance metabolic process;BP:organonitrogen compound biosynthetic process;BP:organic substance biosynthetic proc…	GO:0044238;GO:0044249;GO:0034645;GO:0044267;GO:0044271;GO:0044260;GO:0043043;GO:0071704;GO:1901566;GO:1901576;GO:0009987;GO:0009058;GO:0009059;GO:0008150;GO:0008152;GO:1901564;GO:0043604;GO:0019538;GO:0034641;GO:0044237;GO:0043170;GO:0006807;GO:0043603;GO:0006518;GO:0006412;GO:1990904;GO:0043229;GO:0043228;GO:0043226;GO:0030529;GO:0032991;GO:0005840;GO:0043232;GO:0044464;GO:0005575;GO:0044444;GO:…	K02868	RP-L11e, RPL11	map03010	Ribosome	COG0094	J:Translation, ribosomal structure and biogenesis	PF00673.18;PF00281.16	Ribosomal_L5_C;Ribosomal_L5	ribosomal L5P family C-terminus;Ribosomal protein L5	cytoplasmic	5	28	20.2	High
TRINITY_DN13680_c0_g1_i1_orf1	ORF type:3prime_partial len:641 hit:OQD88160.1 TRINITY_DN13680_c0_g1_i1:130-2052(-)	2.4987	1.32118	0.1629	up	no	2.398	0.9597	1	0.936	0.943	1.136	3.994	2.063	BP:peptide cross-linking;BP:nitrogen compound metabolic process;BP:single-organism process;BP:cellular protein metabolic process;BP:single-organism metabolic process;BP:cellular macromolecule metabolic process;BP:peptidyl-amino acid modification;BP:organic substance metabolic process;BP:protein oxidation;BP:peptidyl-lysine oxidation;BP:amine metabolic process;BP:cellular process;BP:cellular prote…	GO:0018149;GO:0006807;GO:0044699;GO:0044267;GO:0044710;GO:0044260;GO:0018193;GO:0071704;GO:0018158;GO:0018057;GO:0009308;GO:0009987;GO:0006464;GO:0043412;GO:0036211;GO:0008150;GO:0008152;GO:0055114;GO:0044238;GO:1901564;GO:0019538;GO:0044237;GO:0043170;GO:0018205;GO:0044763;GO:0003674;GO:0005488;GO:0016491;GO:0016641;GO:0043167;GO:0005507;GO:0043169;GO:0008131;GO:0003824;GO:0048038;GO:0046872;GO:…	K00276	AOC3, AOC2, tynA	map00360;map00350;map00260;map00410	Phenylalanine metabolism;Tyrosine metabolism;Glycine, serine and threonine metabolism;beta-Alanine metabolism	COG3733	Q:Secondary metabolites biosynthesis, transport and catabolism	PF01179.17;PF09248.7	Cu_amine_oxid;DUF1965	Copper amine oxidase, enzyme domain;Domain of unknown function	cytoplasmic	3	4	73.2	High
TRINITY_DN15427_c0_g1_i1_orf1	ORF type:internal len:190 hit:KGO43768.1 TRINITY_DN15427_c0_g1_i1:1-570(-)	2.50418	1.32434	0.000927	up	yes	2.399	0.958	1	0.83	1.044	2.125	2.427	2.644	BP:amino sugar catabolic process;BP:nitrogen compound metabolic process;BP:aminoglycan metabolic process;BP:organic substance catabolic process;BP:organic substance metabolic process;BP:chitin metabolic process;BP:chitin catabolic process;BP:biological_process;BP:metabolic process;BP:carbohydrate metabolic process;BP:catabolic process;BP:macromolecule catabolic process;BP:primary metabolic proces…	GO:0046348;GO:0006807;GO:0006022;GO:1901575;GO:0071704;GO:0006030;GO:0006032;GO:0008150;GO:0008152;GO:0005975;GO:0009056;GO:0009057;GO:0044238;GO:1901564;GO:1901565;GO:0006040;GO:1901136;GO:1901135;GO:0043170;GO:1901072;GO:1901071;GO:0006026;GO:0016798;GO:0003674;GO:0008061;GO:0016787;GO:0003824;GO:0004568;GO:0097367;GO:0004553;GO:0005488	K01183	E3.2.1.14	map00520	Amino sugar and nucleotide sugar metabolism	------	------	------	------	------	cytoplasmic	2	14	20.6	High
TRINITY_DN8597_c0_g1_i1_orf1	ORF type:complete len:378 hit:OQD73179.1 TRINITY_DN8597_c0_g1_i1:66-1199(+)	2.17313	1.11977	0.01839	up	yes	2.297	1.057	1	1.08	1.092	1.762	2.872	2.256	BP:primary metabolic process;BP:single-organism metabolic process;BP:lipid metabolic process;BP:organic substance metabolic process;BP:biological_process;BP:metabolic process;BP:single-organism process;MF:phosphoric diester hydrolase activity;MF:catalytic activity;MF:hydrolase activity;MF:hydrolase activity, acting on ester bonds;MF:phosphoric ester hydrolase activity;MF:molecular_function;	GO:0044238;GO:0044710;GO:0006629;GO:0071704;GO:0008150;GO:0008152;GO:0044699;GO:0008081;GO:0003824;GO:0016787;GO:0016788;GO:0042578;GO:0003674	------	------	------	------	------	------	------	------	------	extracellular	3	12	40.3	High
TRINITY_DN9523_c0_g1_i1_orf1	ORF type:complete len:1383 hit:OQD72905.1 TRINITY_DN9523_c0_g1_i1:58-4206(+)	2.28082	1.18955	0.01386	up	yes	2.331	1.022	1	0.697	1.37	1.878	2.396	2.718	BP:movement of cell or subcellular component;BP:single-organism process;BP:cellular process;BP:transport along microtubule;BP:biological_process;BP:establishment of localization;BP:localization;BP:single-organism localization;BP:microtubule-based process;BP:microtubule-based movement;BP:single-organism cellular process;CC:cell part;CC:microtubule associated complex;CC:intracellular organelle part…	GO:0006928;GO:0044699;GO:0009987;GO:0010970;GO:0008150;GO:0051234;GO:0051179;GO:1902578;GO:0007017;GO:0007018;GO:0044763;GO:0044464;GO:0005875;GO:0044446;GO:0044430;GO:0005869;GO:0043234;GO:0032991;GO:0005575;GO:0044424;GO:0044422;GO:0003674;GO:0005488;GO:0045502;GO:0005515	K04648	DCTN1	------	------	COG5244	D:Cell cycle control, cell division, chromosome partitioning	PF12455.5;PF01302.22	Dynactin;CAP_GLY	Dynein associated protein;CAP-Gly domain	cytoplasmic	1	2	154.2	High
TRINITY_DN4761_c0_g1_i1_orf1	ORF type:complete len:414 hit:OQD74542.1 TRINITY_DN4761_c0_g1_i1:151-1392(-)	2.52156	1.33431	0.00327	up	yes	2.398	0.951	1	0.929	0.924	2.002	2.795	2.398	BP:mitotic cell cycle process;BP:mitotic spindle elongation;BP:single-organism process;BP:transport;BP:cellular process;BP:biological_process;BP:establishment of localization;BP:localization;BP:spindle elongation;BP:microtubule-based process;BP:vesicle-mediated transport;BP:cell cycle process;BP:single-organism cellular process;CC:intrinsic component of Golgi membrane;CC:integral component of org…	GO:1903047;GO:0000022;GO:0044699;GO:0006810;GO:0009987;GO:0008150;GO:0051234;GO:0051179;GO:0051231;GO:0007017;GO:0016192;GO:0022402;GO:0044763;GO:0031228;GO:0031301;GO:0031300;GO:0030173;GO:0031224;GO:0044446;GO:0016021;GO:0044431;GO:0044425;GO:0044464;GO:0005575;GO:0044444;GO:0044424;GO:0044422	------	------	------	------	COG0398	S:Function unknown	PF09335.8	SNARE_assoc	SNARE associated Golgi protein	peroxisomal	1	2	45.8	High
TRINITY_DN3464_c0_g1_i1_orf1	ORF type:complete len:337 hit:XP_022485336.1 TRINITY_DN3464_c0_g1_i1:328-1338(-)	1.92738	0.946644	0.05687	no change	no	2.203	1.143	1	1.418	1.011	1.621	2.905	2.084	BP:arabinan catabolic process;BP:arabinan metabolic process;BP:single-organism process;BP:single-organism catabolic process;BP:organic substance catabolic process;BP:organic substance metabolic process;BP:single-organism metabolic process;BP:polysaccharide catabolic process;BP:biological_process;BP:metabolic process;BP:single-organism carbohydrate metabolic process;BP:catabolic process;BP:macromo…	GO:0031222;GO:0031221;GO:0044699;GO:0044712;GO:1901575;GO:0071704;GO:0044710;GO:0000272;GO:0008150;GO:0008152;GO:0044723;GO:0009056;GO:0009057;GO:0044724;GO:0044238;GO:0005975;GO:0005976;GO:0016052;GO:0043170;GO:0046558;GO:0016798;GO:0003674;GO:0016787;GO:0003824;GO:0004553	K06113	abnA	------	------	------	------	PF04616.11	Glyco_hydro_43	Glycosyl hydrolases family 43	lysosomal	11	58	36.9	High
TRINITY_DN4516_c0_g1_i1_orf1	ORF type:complete len:560 hit:RAQ67245.1 TRINITY_DN4516_c0_g1_i1:172-1851(-)	1.8961	0.923038	0.06718	no change	no	2.19	1.155	1	1.406	1.06	1.444	2.337	2.788	BP:single-organism metabolic process;BP:biological_process;BP:oxidation-reduction process;BP:single-organism process;BP:metabolic process;MF:anion binding;MF:coenzyme binding;MF:flavin adenine dinucleotide binding;MF:oxidoreductase activity, acting on CH-OH group of donors;MF:organic cyclic compound binding;MF:nucleotide binding;MF:small molecule binding;MF:catalytic activity;MF:molecular_functio…	GO:0044710;GO:0008150;GO:0055114;GO:0044699;GO:0008152;GO:0043168;GO:0050662;GO:0050660;GO:0016614;GO:0097159;GO:0000166;GO:0036094;GO:0003824;GO:0003674;GO:0005488;GO:0048037;GO:0043167;GO:1901363;GO:1901265;GO:0016491	------	------	------	------	COG0277	C:Energy production and conversion	PF01565.20;PF08031.9	FAD_binding_4;BBE	FAD binding domain;Berberine and berberine like	peroxisomal	1	3	59.7	High
TRINITY_DN7811_c0_g1_i1_orf1	ORF type:internal len:74 hit:OQD72795.1 TRINITY_DN7811_c0_g1_i1:3-224(-)	2.13991	1.09755	0.003385	up	yes	2.279	1.065	1	0.967	1.227	1.925	2.467	2.444	BP:protein folding;BP:cellular process;BP:response to stress;BP:biological_process;BP:response to stimulus;MF:purine ribonucleoside triphosphate binding;MF:molecular_function;MF:binding;MF:ion binding;MF:heterocyclic compound binding;MF:purine nucleoside binding;MF:nucleoside binding;MF:anion binding;MF:unfolded protein binding;MF:nucleotide binding;MF:nucleoside phosphate binding;MF:ribonucleosi…	GO:0006457;GO:0009987;GO:0006950;GO:0008150;GO:0050896;GO:0035639;GO:0003674;GO:0005488;GO:0043167;GO:1901363;GO:0001883;GO:0001882;GO:0043168;GO:0051082;GO:0000166;GO:1901265;GO:0032549;GO:0017076;GO:0005524;GO:0036094;GO:0030554;GO:0097367;GO:0097159;GO:0032559;GO:0005515;GO:0032555;GO:0032550;GO:0032553	K04079	HSP90A, htpG	map04141	Protein processing in endoplasmic reticulum	------	------	------	------	------	cytoplasmic	1	22	8	High
TRINITY_DN14388_c0_g1_i1_orf1	ORF type:complete len:398 hit:OQE29748.1 TRINITY_DN14388_c0_g1_i1:71-1264(+)	1.65207	0.724275	0.01503	no change	yes	2.075	1.256	1	1.359	1.408	1.787	2.125	2.313	BP:RNA biosynthetic process;BP:nucleic acid metabolic process;BP:cellular biosynthetic process;BP:cellular nitrogen compound metabolic process;BP:nitrogen compound metabolic process;BP:cellular macromolecule biosynthetic process;BP:organic cyclic compound biosynthetic process;BP:nucleic acid-templated transcription;BP:organic substance biosynthetic process;BP:cellular macromolecule metabolic proc…	GO:0032774;GO:0090304;GO:0044249;GO:0034641;GO:0006807;GO:0034645;GO:1901362;GO:0097659;GO:1901576;GO:0044260;GO:0006360;GO:0071704;GO:1901360;GO:0018130;GO:0006139;GO:0009987;GO:0006725;GO:0009058;GO:0009059;GO:0008150;GO:0008152;GO:0019438;GO:0034654;GO:0046483;GO:0016070;GO:0044238;GO:0044271;GO:0044237;GO:0043170;GO:0006351;GO:0043226;GO:0044446;GO:0043232;GO:0005730;GO:0044464;GO:0043229;GO:…	K03004	RPA43	map00240;map03020;map00230	Pyrimidine metabolism;RNA polymerase;Purine metabolism	------	------	PF03876.14	SHS2_Rpb7-N	SHS2 domain found in N terminus of Rpb7p/Rpc25p/MJ0397	nuclear	1	2	43.8	Low
TRINITY_DN2024_c0_g1_i2_orf1	ORF type:complete len:232 hit:CRL20317.1 TRINITY_DN2024_c0_g1_i2:209-904(-)	2.38624	1.25474	0.001188	up	yes	2.344	0.9823	1	0.947	1	2.113	2.662	2.256	------	------	------	------	------	------	------	------	------	------	------	cytoplasmic	4	19	26.4	High
TRINITY_DN13282_c0_g1_i1_orf1	ORF type:complete len:541 hit:OKP13173.1 TRINITY_DN13282_c0_g1_i1:96-1718(-)	2.24731	1.1682	0.002832	up	yes	2.299	1.023	1	0.995	1.075	1.964	2.634	2.298	BP:transport;BP:biological_process;BP:cellular process;BP:localization;BP:single-organism transport;BP:single-organism cellular process;BP:single-organism process;BP:single-organism localization;BP:establishment of localization;BP:transmembrane transport;CC:integral component of membrane;CC:cellular_component;CC:membrane part;CC:intrinsic component of membrane;	GO:0006810;GO:0008150;GO:0009987;GO:0051179;GO:0044765;GO:0044763;GO:0044699;GO:1902578;GO:0051234;GO:0055085;GO:0016021;GO:0005575;GO:0044425;GO:0031224	------	------	------	------	------	------	PF07690.13;PF00083.21	MFS_1;Sugar_tr	Major Facilitator Superfamily;Sugar	ER	10	24	58	High
TRINITY_DN3344_c0_g1_i2_orf1	ORF type:complete len:483 hit:OKP06986.1 TRINITY_DN3344_c0_g1_i2:628-2076(+)	2.46451	1.3013	0.02646	up	yes	2.361	0.958	1	1.032	0.842	1.712	3.104	2.268	BP:single-organism metabolic process;BP:biological_process;BP:oxidation-reduction process;BP:single-organism process;BP:metabolic process;MF:anion binding;MF:coenzyme binding;MF:flavin adenine dinucleotide binding;MF:oxidoreductase activity, acting on CH-OH group of donors;MF:organic cyclic compound binding;MF:nucleotide binding;MF:small molecule binding;MF:catalytic activity;MF:molecular_functio…	GO:0044710;GO:0008150;GO:0055114;GO:0044699;GO:0008152;GO:0043168;GO:0050662;GO:0050660;GO:0016614;GO:0097159;GO:0000166;GO:0036094;GO:0003824;GO:0003674;GO:0005488;GO:0048037;GO:0043167;GO:1901363;GO:1901265;GO:0016491	------	------	------	------	------	------	PF01565.20;PF08031.9	FAD_binding_4;BBE	FAD binding domain;Berberine and berberine like	peroxisomal	10	27	51.5	High
TRINITY_DN12431_c0_g1_i1_orf1	ORF type:complete len:557 hit:OQD72555.1 TRINITY_DN12431_c0_g1_i1:9-1679(-)	2.37611	1.2486	0.001691	up	yes	2.335	0.9827	1	1.014	0.934	2.06	2.275	2.67	------	------	------	------	------	------	------	------	PF00135.25;PF07859.10	COesterase;Abhydrolase_3	Carboxylesterase family;alpha/beta hydrolase fold	lysosomal	6	10	61.2	High
TRINITY_DN11_c0_g3_i1_orf1	ORF type:5prime_partial len:149 hit:XP_001391379.1 TRINITY_DN11_c0_g3_i1:46-492(+)	1.8669	0.900642	0.003558	no change	yes	2.16	1.157	1	1.05	1.421	1.97	2.257	2.252	BP:cellular macromolecule biosynthetic process;BP:nucleic acid metabolic process;BP:cellular biosynthetic process;BP:cellular nitrogen compound metabolic process;BP:nitrogen compound metabolic process;BP:ncRNA metabolic process;BP:organic cyclic compound metabolic process;BP:cellular macromolecule metabolic process;BP:peptide biosynthetic process;BP:organic substance metabolic process;BP:amide bi…	GO:0034645;GO:0090304;GO:0044249;GO:0034641;GO:0006807;GO:0034660;GO:1901360;GO:0044260;GO:0043043;GO:0071704;GO:0043604;GO:0006364;GO:0044267;GO:0034470;GO:0006139;GO:0009987;GO:0006725;GO:0000462;GO:0009059;GO:0008150;GO:0008152;GO:0044271;GO:0046483;GO:0016070;GO:0044238;GO:0016072;GO:1901564;GO:0043603;GO:1901566;GO:0019538;GO:0030490;GO:0009058;GO:0044237;GO:0043170;GO:1901576;GO:0006518;GO:…	K02953	RP-S13e, RPS13	map03010	Ribosome	COG0184	J:Translation, ribosomal structure and biogenesis	PF08069.9;PF00312.19	Ribosomal_S13_N;Ribosomal_S15	Ribosomal S13/S15 N-terminal domain;Ribosomal protein S15	mitochondrial	3	19	16.7	High
TRINITY_DN220_c0_g1_i3_orf1	ORF type:3prime_partial len:93 hit:XP_014539219.1 TRINITY_DN220_c0_g1_i3:141-419(-)	1.95629	0.96812	0.001153	no change	yes	2.193	1.121	1	1.034	1.33	2.099	2.137	2.342	BP:primary metabolic process;BP:nucleobase-containing compound metabolic process;BP:nucleic acid metabolic process;BP:nitrogen compound metabolic process;BP:RNA splicing;BP:organic cyclic compound metabolic process;BP:single-organism metabolic process;BP:cellular macromolecule metabolic process;BP:mRNA metabolic process;BP:organic substance metabolic process;BP:single-organism process;BP:DNA repa…	GO:0044238;GO:0006139;GO:0090304;GO:0006807;GO:0008380;GO:1901360;GO:0044710;GO:0044260;GO:0016071;GO:0071704;GO:0044699;GO:0006281;GO:0009987;GO:0006725;GO:0051716;GO:0006974;GO:0006259;GO:0006950;GO:0000377;GO:0044763;GO:0000375;GO:0008152;GO:0000398;GO:0046483;GO:0016070;GO:0034641;GO:0044237;GO:0043170;GO:0006396;GO:0033554;GO:0008150;GO:0050896;GO:0006397;GO:0035770;GO:1990904;GO:0043229;GO:…	K12621	LSM2	map03018;map03040	RNA degradation;Spliceosome	COG1958	K:Transcription	PF01423.19	LSM	LSM domain	cytoplasmic	6	64	10.6	High
TRINITY_DN1204_c0_g1_i1_orf1	ORF type:complete len:751 hit:XP_022484169.1 TRINITY_DN1204_c0_g1_i1:545-2797(+)	2.27327	1.18477	0.003258	up	yes	2.296	1.01	1	0.905	1.126	2.078	2.127	2.683	------	------	------	------	------	------	------	------	------	------	------	extracellular	2	3	74.5	High
TRINITY_DN13386_c0_g1_i1_orf1	ORF type:5prime_partial len:70 hit:GCB22310.1 TRINITY_DN13386_c0_g1_i1:16-225(+)	2.39992	1.26299	0.003197	up	yes	2.332	0.9717	1	0.965	0.95	1.93	2.663	2.402	BP:primary metabolic process;BP:nucleic acid metabolic process;BP:cellular nitrogen compound metabolic process;BP:nitrogen compound metabolic process;BP:tRNA processing;BP:ncRNA metabolic process;BP:organic cyclic compound metabolic process;BP:cellular macromolecule metabolic process;BP:mRNA metabolic process;BP:organic substance metabolic process;BP:rRNA processing;BP:RNA splicing;BP:ncRNA proce…	GO:0044238;GO:0090304;GO:0034641;GO:0006807;GO:0008033;GO:0034660;GO:1901360;GO:0044260;GO:0016071;GO:0071704;GO:0006364;GO:0008380;GO:0034470;GO:0006139;GO:0009987;GO:0006725;GO:0000398;GO:0000375;GO:0000377;GO:0008150;GO:0008152;GO:0046483;GO:0016070;GO:0016072;GO:0030490;GO:0044237;GO:0043170;GO:0006399;GO:0006396;GO:0006397;GO:0035770;GO:1990904;GO:0036464;GO:0043228;GO:0043226;GO:0044446;GO:…	K12625	LSM6	map03018;map03040	RNA degradation;Spliceosome	COG1958	K:Transcription	PF01423.19	LSM	LSM domain	cytoplasmic	2	34	7.5	High
TRINITY_DN1161_c0_g1_i2_orf1	ORF type:complete len:698 hit:CEJ60572.1 TRINITY_DN1161_c0_g1_i2:364-2457(+)	2.45787	1.29741	0.000214	up	yes	2.348	0.9553	1	0.888	0.978	2.244	2.554	2.245	BP:metal ion transport;BP:hydrogen ion transmembrane transport;BP:ion homeostasis;BP:homeostatic process;BP:inorganic ion homeostasis;BP:single-organism process;BP:proton transport;BP:regulation of pH;BP:localization;BP:sodium ion transmembrane transport;BP:biological regulation;BP:inorganic cation transmembrane transport;BP:inorganic ion transmembrane transport;BP:regulation of biological qualit…	GO:0030001;GO:1902600;GO:0050801;GO:0042592;GO:0098771;GO:0044699;GO:0015992;GO:0006885;GO:0051179;GO:0035725;GO:0065007;GO:0098662;GO:0098660;GO:0065008;GO:0015672;GO:0006818;GO:0006812;GO:0006811;GO:0006810;GO:0006814;GO:0034220;GO:0044765;GO:0008150;GO:0055067;GO:0055080;GO:0051234;GO:0055085;GO:1902578;GO:0048878;GO:0044763;GO:0009987;GO:0098655;GO:0031224;GO:0005575;GO:0016021;GO:0044425;GO:…	K12041	SLC9A6_7, NHE6_7	------	------	COG0025	P:Inorganic ion transport and metabolism	PF00999.18	Na_H_Exchanger	Sodium/hydrogen exchanger family	ER	1	1	76.2	Low
TRINITY_DN2115_c0_g1_i2_orf1	ORF type:complete len:542 hit:OQE15691.1 TRINITY_DN2115_c0_g1_i2:1910-3535(-)	2.14695	1.10229	0.002002	up	yes	2.25	1.048	1	0.961	1.183	1.945	2.378	2.426	BP:gamma-aminobutyric acid transport;BP:amino acid transport;BP:anion transport;BP:carboxylic acid transmembrane transport;BP:organic acid transport;BP:monocarboxylic acid transport;BP:single-organism process;BP:cellular process;BP:transmembrane transport;BP:nitrogen compound transport;BP:organic cation transport;BP:single-organism localization;BP:ammonium transport;BP:polyamine transport;BP:mono…	GO:0015812;GO:0006865;GO:0006820;GO:1905039;GO:0015849;GO:0015718;GO:0044699;GO:0009987;GO:0055085;GO:0071705;GO:0015695;GO:1902578;GO:0015696;GO:0015846;GO:0015672;GO:0006810;GO:0015847;GO:0006811;GO:0015711;GO:0034220;GO:0044765;GO:0008150;GO:0051234;GO:0051179;GO:0046942;GO:0071702;GO:0003333;GO:1903825;GO:0098656;GO:0044763;GO:0006812;GO:0016020;GO:0044444;GO:0000329;GO:0044424;GO:0005774;GO:…	------	------	------	------	COG0531	E:Amino acid transport and metabolism	PF13520.3;PF00324.18	AA_permease_2;AA_permease	Amino acid permease;Amino acid permease	peroxisomal	5	9	58.1	High
TRINITY_DN3777_c0_g1_i1_orf1	ORF type:complete len:807 hit:XP_022490165.1 TRINITY_DN3777_c0_g1_i1:141-2561(+)	2.53194	1.34025	8.3e-05	up	yes	2.358	0.9313	1	0.814	0.98	2.255	2.477	2.342	BP:regulation of nucleobase-containing compound metabolic process;BP:regulation of primary metabolic process;BP:regulation of metabolic process;BP:regulation of cellular biosynthetic process;BP:regulation of RNA biosynthetic process;BP:regulation of cellular metabolic process;BP:regulation of biological process;BP:cellular component organization or biogenesis;BP:regulation of cellular macromolecu…	GO:0019219;GO:0080090;GO:0019222;GO:0031326;GO:2001141;GO:0031323;GO:0050789;GO:0071840;GO:2000112;GO:0042254;GO:0006357;GO:0065007;GO:0022613;GO:0010468;GO:0010556;GO:0060255;GO:0009889;GO:0050794;GO:0008150;GO:1903506;GO:0051252;GO:0006355;GO:0044085;GO:0051171;GO:0043229;GO:0043228;GO:0043226;GO:0005575;GO:0005730;GO:0044428;GO:0043232;GO:0044464;GO:0044446;GO:0044424;GO:0044422;GO:0008270;GO:…	K13181	DDX27, DRS1	------	------	COG0513	L:Replication, recombination and repair	PF00270.26;PF00271.28	DEAD;Helicase_C	DEAD/DEAH box helicase;Helicase conserved C-terminal domain	nuclear	1	1	88.8	Low
TRINITY_DN2837_c0_g1_i5_orf1	ORF type:complete len:184 hit:XP_022490320.1 TRINITY_DN2837_c0_g1_i5:567-1118(+)	2.14793	1.10295	0.000976	up	yes	2.236	1.041	1	1.016	1.108	2.471	2.008	2.229	BP:single-organism metabolic process;BP:oxidation-reduction process;BP:single-organism process;BP:metabolic process;BP:biological_process;CC:integral component of membrane;CC:cellular_component;CC:membrane part;CC:intrinsic component of membrane;MF:catalytic activity;MF:NADH dehydrogenas;MF:oxidoreductase activity, acting on NA;MF:NADH dehydrogenas;MF:oxidoreductase activity, acting on NA;MF:mole…	GO:0044710;GO:0055114;GO:0044699;GO:0008152;GO:0008150;GO:0016021;GO:0005575;GO:0044425;GO:0031224;GO:0003824;GO:0008137;GO:0016655;GO:0050136;GO:0016651;GO:0003674;GO:0003954;GO:0016491	------	------	------	------	------	------	PF10785.6;PF12853.4	NADH-u_ox-rdase;NADH_u_ox_C	NADH-ubiquinone oxidoreductase complex I, 21 kDa subunit;C-terminal of NADH-ubiquinone oxidoreductase 21 kDa subunit	peroxisomal	7	52	20.6	High
TRINITY_DN2730_c0_g1_i1_orf1	ORF type:complete len:797 hit:OQD78667.1 TRINITY_DN2730_c0_g1_i1:232-2622(-)	1.49125	0.576527	0.08097	no change	no	1.961	1.315	1	1.384	1.562	1.674	2.4	1.808	BP:regulation of primary metabolic process;BP:regulation of metabolic process;BP:cellular component organization or biogenesis;BP:positive regulation of macromolecule metabolic process;BP:regulation of transposition;BP:positive regulation of biological process;BP:regulation of transposition, RNA-mediated;BP:DNA geometric change;BP:positive regulation of DNA metabolic process;BP:regulation of macr…	GO:0080090;GO:0019222;GO:0071840;GO:0010604;GO:0010528;GO:0048518;GO:0010525;GO:0032392;GO:0051054;GO:0060255;GO:2001141;GO:0046483;GO:0019538;GO:0000019;GO:0000018;GO:0071103;GO:0009893;GO:0000717;GO:0006807;GO:0050789;GO:0044267;GO:0044260;GO:0016043;GO:0065007;GO:1901360;GO:0045911;GO:0009889;GO:0050794;GO:0043412;GO:0036211;GO:0008150;GO:0008152;GO:0034641;GO:0070816;GO:0006355;GO:0010556;GO:…	K10844	ERCC2, XPD	map03022;map03420	Basal transcription factors;Nucleotide excision repair	COG1199	L:Replication, recombination and repair	PF06733.12;PF06777.8;PF13307.3	DEAD_2;HBB;Helicase_C_2	DEAD_2;Helical and beta-bridge domain;Helicase C-terminal domain	cytoplasmic	1	2	91.2	Medium
TRINITY_DN6559_c1_g1_i1_orfp1	PF00038.21 3.6e-114,Filament_head|PF04732.14|1.2e-20 TRINITY_DN6559_c1_g1_i1:137-1537(+)	2.50348	1.32394	0.1368	up	no	2.335	0.9327	1	0.717	1.081	1.479	3.823	1.703	BP:regulation of metabolic process;BP:cell development;BP:signal transduction;BP:negative regulation of cell projection organization;BP:regulation of cell projection organization;BP:positive regulation of macromolecule metabolic process;BP:cellular developmental process;BP:negative regulation of neuron differentiation;BP:regulation of neuron differentiation;BP:negative regulation of cell developm…	GO:0019222;GO:0048468;GO:0007165;GO:0031345;GO:0031344;GO:0010604;GO:0048869;GO:0045665;GO:0045664;GO:0010721;GO:0048518;GO:0048519;GO:0051704;GO:0002064;GO:0060255;GO:0030049;GO:0030048;GO:0010977;GO:0010975;GO:0045109;GO:0060395;GO:0045103;GO:0045104;GO:0009893;GO:0021782;GO:0006928;GO:0010628;GO:0016043;GO:0065007;GO:0071840;GO:0050793;GO:0048708;GO:0008150;GO:0051239;GO:0014002;GO:0050794;GO:…	K07606	VIM	------	------	------	------	PF00038.18;PF04732.11	Filament;Filament_head	Intermediate filament protein;Intermediate filament head	cytoplasmic	1	2	53.6	High
TRINITY_DN447_c0_g1_i3_orf1	ORF type:complete len:480 hit:OQD68733.1 TRINITY_DN447_c0_g1_i3:2505-3944(-)	2.37775	1.2496	0.005816	up	yes	2.3	0.9673	1	0.946	0.956	1.939	2.774	2.186	BP:transport;BP:biological_process;BP:cellular process;BP:localization;BP:single-organism transport;BP:single-organism cellular process;BP:single-organism process;BP:single-organism localization;BP:establishment of localization;BP:transmembrane transport;CC:integral component of membrane;CC:cellular_component;CC:membrane part;CC:intrinsic component of membrane;	GO:0006810;GO:0008150;GO:0009987;GO:0051179;GO:0044765;GO:0044763;GO:0044699;GO:1902578;GO:0051234;GO:0055085;GO:0016021;GO:0005575;GO:0044425;GO:0031224	------	------	------	------	------	------	PF07690.13	MFS_1	Major Facilitator Superfamily	cytoplasmic	3	13	52.6	High
TRINITY_DN13985_c0_g1_i1_orf1	ORF type:complete len:277 hit:CEJ61205.1 TRINITY_DN13985_c0_g1_i1:331-1161(-)	2.45213	1.29404	0.009835	up	yes	2.318	0.9453	1	0.909	0.927	1.833	2.853	2.269	MF:hydrolase activity;MF:triglyceride lipase activity;MF:hydrolase activity, acting on ester bonds;MF:catalytic activity;MF:molecular_function;MF:carboxylic ester hydrolase activity;MF:lipase activity;	GO:0016787;GO:0004806;GO:0016788;GO:0003824;GO:0003674;GO:0052689;GO:0016298	------	------	------	------	COG1075	R:General function prediction only	PF01674.15;PF00561.17	Lipase_2;Abhydrolase_1	Lipase;alpha/beta hydrolase fold	extracellular	6	33	29.6	High
TRINITY_DN14556_c0_g1_i1_orf1	ORF type:complete len:130 hit:OQD78291.1 TRINITY_DN14556_c0_g1_i1:173-562(+)	2.27113	1.18341	0.002176	up	yes	2.265	0.9973	1	0.961	1.031	1.929	2.543	2.323	BP:nucleic acid metabolic process;BP:cellular nitrogen compound metabolic process;BP:nitrogen compound metabolic process;BP:cellular metabolic process;BP:organic cyclic compound metabolic process;BP:nucleobase-containing compound metabolic process;BP:cellular macromolecule metabolic process;BP:organic substance metabolic process;BP:RNA splicing;BP:mRNA metabolic process;BP:cellular process;BP:cel…	GO:0090304;GO:0034641;GO:0006807;GO:0044237;GO:1901360;GO:0006139;GO:0044260;GO:0071704;GO:0008380;GO:0016071;GO:0009987;GO:0006725;GO:0000375;GO:0000377;GO:0008150;GO:0008152;GO:0046483;GO:0016070;GO:0044238;GO:0000398;GO:0043170;GO:0006396;GO:0006397;GO:1990904;GO:0005732;GO:0030529;GO:0019013;GO:0032991;GO:0044464;GO:0005575;GO:0044424;GO:0044423;GO:0005488;GO:0003674;GO:0003676;GO:1901363;GO:…	K12626	LSM7	map03018;map03040	RNA degradation;Spliceosome	------	------	PF01423.19	LSM	LSM domain	nuclear	5	29	13.7	High
TRINITY_DN4998_c0_g1_i1_orf1	ORF type:complete len:1859 hit:OKP13046.1 TRINITY_DN4998_c0_g1_i1:287-5863(-)	2.21782	1.14914	0.005309	up	yes	2.24	1.01	1	1.015	1.015	1.881	2.65	2.19	CC:cytoskeletal part;CC:intrinsic component of membrane;CC:cellular_component;CC:integral component of membrane;CC:myosin complex;CC:membrane part;CC:protein complex;CC:macromolecular complex;CC:cell part;CC:intracellular organelle part;CC:intracellular part;CC:organelle part;MF:purine ribonucleoside triphosphate binding;MF:molecular_function;MF:nucleic acid binding;MF:DNA binding;MF:ion binding;…	GO:0044430;GO:0031224;GO:0005575;GO:0016021;GO:0016459;GO:0044425;GO:0043234;GO:0032991;GO:0044464;GO:0044446;GO:0044424;GO:0044422;GO:0035639;GO:0003674;GO:0003676;GO:0003677;GO:0043167;GO:1901363;GO:0001882;GO:0043168;GO:0000166;GO:0016740;GO:0001883;GO:0032549;GO:0017076;GO:0003774;GO:0005524;GO:0016787;GO:0017111;GO:1901265;GO:0036094;GO:0003824;GO:0032555;GO:0016818;GO:0030554;GO:0097367;GO:…	K00698	CHS1	map00520	Amino sugar and nucleotide sugar metabolism	COG1215;COG5022	M:Cell wall/membrane/envelope biogenesis;Z:Cytoskeleton	PF03142.12;PF00063.18;PF08766.8;PF00173.25;PF13641.3;PF13632.3	Chitin_synth_2;Myosin_head;DEK_C;Cyt-b5;Glyco_tranf_2_3;Glyco_trans_2_3	Chitin synthase;Myosin head;DEK C terminal domain;Cytochrome b5-like Heme/Steroid binding domain;Glycosyltransferase like family 2;Glycosyl transferase family group 2	cytoplasmic	16	10	206.3	High
TRINITY_DN1057_c0_g1_i1_orf1	ORF type:3prime_partial len:137 hit:XP_015401354.1 TRINITY_DN1057_c0_g1_i1:540-950(-)	2.05838	1.04151	0.003155	up	yes	2.186	1.062	1	1.083	1.104	1.848	2.281	2.428	BP:nucleic acid metabolic process;BP:cellular nitrogen compound metabolic process;BP:nitrogen compound metabolic process;BP:nucleobase-containing compound metabolic process;BP:single-organism metabolic process;BP:cellular macromolecule metabolic process;BP:organic substance metabolic process;BP:organic cyclic compound metabolic process;BP:DNA repair;BP:cellular process;BP:cellular aromatic compou…	GO:0090304;GO:0034641;GO:0006807;GO:0006139;GO:0044710;GO:0044260;GO:0071704;GO:1901360;GO:0006281;GO:0009987;GO:0006725;GO:0051716;GO:0006974;GO:0006950;GO:0044763;GO:0008152;GO:0046483;GO:0044238;GO:0044699;GO:0050896;GO:0044237;GO:0043170;GO:0033554;GO:0006259;GO:0008150;GO:0031224;GO:0016021;GO:0044425;GO:0005575;GO:0003674;GO:0003824	------	------	------	------	------	------	PF08507.7	COPI_assoc	COPI associated protein	ER	1	6	15	Medium
TRINITY_DN6136_c0_g1_i1_orf1	ORF type:complete len:617 hit:OQD70491.1 TRINITY_DN6136_c0_g1_i1:2564-4414(-)	2.25936	1.17591	0.01008	up	yes	2.251	0.9963	1	0.926	1.063	1.836	2.758	2.158	BP:sexual reproduction;BP:single-organism process;BP:reproduction;BP:biological regulation;BP:cation transport;BP:ion transport;BP:transport;BP:calcium ion transport;BP:reproductive process;BP:single-organism transport;BP:biological_process;BP:divalent inorganic cation transport;BP:establishment of localization;BP:localization;BP:single-organism localization;BP:multi-organism process;BP:multi-org…	GO:0019953;GO:0044699;GO:0000003;GO:0065007;GO:0006812;GO:0006811;GO:0006810;GO:0006816;GO:0022414;GO:0044765;GO:0008150;GO:0072511;GO:0051234;GO:0051179;GO:1902578;GO:0051704;GO:0044703;GO:0070838;GO:0055085;GO:0044763;GO:0030001;GO:0009987;GO:0016020;GO:0005575;GO:0044464;GO:0005622;GO:0005261;GO:0005262;GO:0003674;GO:0015085;GO:0072509;GO:0022803;GO:0046873;GO:0005215;GO:0005216;GO:0008324;GO:…	K08284	MID1	------	------	------	------	PF12929.4	Mid1	Stretch-activated Ca2+-permeable channel component	ER	2	7	67.2	High
TRINITY_DN11300_c0_g1_i1_orf1	ORF type:complete len:217 hit:SPB50892.1 TRINITY_DN11300_c0_g1_i1:42-692(+)	2.00836	1.00602	0.02287	up	yes	2.163	1.077	1	0.761	1.471	2.46	1.737	2.292	BP:cellular response to carbon dioxide;BP:cellular response to inorganic substance;BP:carbon utilization;BP:cellular response to chemical stimulus;BP:response to carbon dioxide;BP:single-organism process;BP:cellular response to stimulus;BP:cellular response to stress;BP:cellular process;BP:response to stress;BP:biological_process;BP:metabolic process;BP:response to chemical;BP:cellular response t…	GO:0071244;GO:0071241;GO:0015976;GO:0070887;GO:0010037;GO:0044699;GO:0051716;GO:0033554;GO:0009987;GO:0006950;GO:0008150;GO:0008152;GO:0042221;GO:0034599;GO:0010035;GO:0010033;GO:1901700;GO:1901701;GO:0050896;GO:0006979;GO:0031970;GO:0031974;GO:0005758;GO:0005575;GO:0044464;GO:0044446;GO:0044444;GO:0044429;GO:0044424;GO:0044422;GO:0003674;GO:0008270;GO:0043169;GO:0046914;GO:0016829;GO:0043167;GO:…	K01673	cynT, can	map00910	Nitrogen metabolism	COG0288	P:Inorganic ion transport and metabolism	PF00484.16	Pro_CA	Carbonic anhydrase	cytoplasmic	1	6	23.5	High
TRINITY_DN994_c0_g1_i2_orf1	ORF type:complete len:395 hit:OQD77559.1 TRINITY_DN994_c0_g1_i2:486-1670(-)	2.27388	1.18515	0.003732	up	yes	2.245	0.9873	1	1.009	0.953	1.841	2.522	2.373	BP:nucleobase-containing compound transport;BP:nucleotide-sugar transport;BP:nucleotide transport;BP:cell wall macromolecule metabolic process;BP:nitrogen compound transport;BP:cellular macromolecule biosynthetic process;BP:cell wall polysaccharide biosynthetic process;BP:cellular polysaccharide biosynthetic process;BP:cell wall macromolecule biosynthetic process;BP:single-organism biosynthetic p…	GO:0015931;GO:0015780;GO:0006862;GO:0044036;GO:0071705;GO:0034645;GO:0070592;GO:0033692;GO:0044038;GO:0044711;GO:1901576;GO:0044264;GO:0071966;GO:0044262;GO:0044260;GO:0016051;GO:0090481;GO:0055085;GO:0044765;GO:0071704;GO:0044699;GO:0071702;GO:1902578;GO:1901264;GO:0006810;GO:1901679;GO:0009987;GO:0000271;GO:0044710;GO:0034637;GO:0009058;GO:0009059;GO:0008150;GO:0008152;GO:0010383;GO:0044723;GO:…	------	------	------	------	------	------	PF03151.13	TPT	Triose-phosphate Transporter family	peroxisomal	6	16	43	High
TRINITY_DN14892_c0_g1_i1_orf1	ORF type:complete len:127 hit:OQD75162.1 TRINITY_DN14892_c0_g1_i1:79-459(+)	2.25774	1.17488	0.001932	up	yes	2.239	0.9917	1	1.06	0.915	1.922	2.306	2.489	------	------	------	------	------	------	------	------	------	------	------	cytoplasmic	7	58	13.8	High
TRINITY_DN3450_c0_g1_i1_orf1	ORF type:5prime_partial len:193 hit:CEJ55559.1 TRINITY_DN3450_c0_g1_i1:3-581(-)	2.33264	1.22197	0.02998	up	yes	2.258	0.968	1	1.03	0.874	1.485	2.706	2.584	BP:organic substance catabolic process;BP:organic substance metabolic process;BP:biological_process;BP:metabolic process;BP:polysaccharide catabolic process;BP:catabolic process;BP:macromolecule catabolic process;BP:primary metabolic process;BP:carbohydrate metabolic process;BP:polysaccharide metabolic process;BP:carbohydrate catabolic process;BP:macromolecule metabolic process;MF:hydrolase activ…	GO:1901575;GO:0071704;GO:0008150;GO:0008152;GO:0000272;GO:0009056;GO:0009057;GO:0044238;GO:0005975;GO:0005976;GO:0016052;GO:0043170;GO:0016787;GO:0030247;GO:0030246;GO:0003674;GO:0005488;GO:2001070;GO:0004339;GO:0015926;GO:0016798;GO:0003824;GO:0004553;GO:0001871	K01178	SGA1	map00500	Starch and sucrose metabolism	------	------	PF00723.18	Glyco_hydro_15	Glycosyl hydrolases family 15	mitochondrial	2	11	20.7	High
TRINITY_DN3995_c0_g1_i1_orf1	ORF type:complete len:549 hit:OQD79082.1 TRINITY_DN3995_c0_g1_i1:65-1711(-)	2.33675	1.2245	0.003128	up	yes	2.258	0.9663	1	0.948	0.951	1.856	2.5	2.417	BP:amino acid transport;BP:organic acid transmembrane transport;BP:carboxylic acid transmembrane transport;BP:single-organism process;BP:localization;BP:nitrogen compound transport;BP:organic substance transport;BP:cellular process;BP:organic acid transport;BP:ion transport;BP:transport;BP:organic anion transport;BP:ion transmembrane transport;BP:single-organism transport;BP:biological_process;BP…	GO:0006865;GO:1903825;GO:1905039;GO:0044699;GO:0051179;GO:0071705;GO:0071702;GO:0009987;GO:0015849;GO:0006811;GO:0006810;GO:0015711;GO:0034220;GO:0044765;GO:0008150;GO:0051234;GO:0055085;GO:1902578;GO:0046942;GO:0003333;GO:0006820;GO:0098656;GO:0044763;GO:0016021;GO:0031224;GO:0044425;GO:0005575;GO:0005342;GO:0003674;GO:0015075;GO:0005215;GO:0046943;GO:0022891;GO:0008509;GO:0022892;GO:0008514;GO:…	K16261	YAT	------	------	COG0531;COG0833	E:Amino acid transport and metabolism;	PF00324.18;PF13520.3	AA_permease;AA_permease_2	Amino acid permease;Amino acid permease	cytoplasmic	6	16	59.7	High
TRINITY_DN1422_c0_g2_i1_orf1	ORF type:5prime_partial len:223 hit:XP_026626986.1 TRINITY_DN1422_c0_g2_i1:3-671(-)	2.15362	1.10676	0.000265	up	yes	2.201	1.022	1	0.957	1.109	2.039	2.332	2.232	BP:regulation of primary metabolic process;BP:regulation of metabolic process;BP:cellular component organization or biogenesis;BP:cellular response to stimulus;BP:negative regulation of cell cycle;BP:posttranscriptional regulation of gene expression;BP:negative regulation of biological process;BP:regulation of macromolecule metabolic process;BP:regulation of translational initiation;BP:regulation…	GO:0080090;GO:0019222;GO:0071840;GO:0051716;GO:0045786;GO:0010608;GO:0048519;GO:0060255;GO:0006446;GO:0050789;GO:0033554;GO:0044783;GO:0022607;GO:1990611;GO:0007346;GO:0016043;GO:0065003;GO:0065007;GO:0009889;GO:0050794;GO:1901987;GO:0006950;GO:0008150;GO:2000134;GO:1901988;GO:0043555;GO:0043558;GO:0050896;GO:0010556;GO:0010564;GO:1901991;GO:1901990;GO:0044819;GO:0044699;GO:0051246;GO:0022618;GO:…	K03237	EIF2S1	map03013;map04141;map04138	RNA transport;Protein processing in endoplasmic reticulum;Autophagy - yeast	COG1093	J:Translation, ribosomal structure and biogenesis	PF07541.9;PF00575.20	EIF_2_alpha;S1	Eukaryotic translation initiation factor 2 alpha subunit;S1 RNA binding domain	nuclear	3	14	25.6	High
TRINITY_DN2201_c0_g1_i5_orf1	ORF type:complete len:504 hit:XP_022488851.1 TRINITY_DN2201_c0_g1_i5:2647-4158(-)	1.92378	0.94394	0.05409	no change	no	2.12	1.102	1	1.134	1.172	1.389	2.354	2.618	BP:transport;BP:biological_process;BP:cellular process;BP:localization;BP:single-organism transport;BP:single-organism cellular process;BP:single-organism process;BP:single-organism localization;BP:establishment of localization;BP:transmembrane transport;CC:integral component of membrane;CC:cellular_component;CC:membrane part;CC:intrinsic component of membrane;	GO:0006810;GO:0008150;GO:0009987;GO:0051179;GO:0044765;GO:0044763;GO:0044699;GO:1902578;GO:0051234;GO:0055085;GO:0016021;GO:0005575;GO:0044425;GO:0031224	------	------	------	------	COG0477	G:Carbohydrate transport and metabolism	PF07690.13;PF06779.11	MFS_1;MFS_4	Major Facilitator Superfamily;Uncharacterised MFS-type transporter YbfB	cytoplasmic	1	2	55.4	High
TRINITY_DN782_c0_g1_i4_orf1	ORF type:complete len:514 hit:OOQ87038.1 TRINITY_DN782_c0_g1_i4:2767-4308(+)	1.99256	0.994622	0.000103	no change	yes	2.142	1.075	1	1.067	1.158	2.119	2.241	2.066	BP:carboxylic acid metabolic process;BP:nitrogen compound metabolic process;BP:small molecule metabolic process;BP:glutamine family amino acid metabolic process;BP:single-organism process;BP:single-organism metabolic process;BP:cellular amino acid metabolic process;BP:organic substance metabolic process;BP:alpha-amino acid metabolic process;BP:primary metabolic process;BP:cellular process;BP:sing…	GO:0019752;GO:0006807;GO:0044281;GO:0009064;GO:0044699;GO:0044710;GO:0006520;GO:0071704;GO:1901605;GO:0044238;GO:0009987;GO:0044763;GO:0008152;GO:0043436;GO:0043648;GO:1901564;GO:0006082;GO:0044237;GO:0006536;GO:0008150;GO:0005488;GO:0003674;GO:1901363;GO:0043168;GO:0016829;GO:0043167;GO:0016740;GO:0003824;GO:0048037;GO:0097159;GO:0016830;GO:0016831;GO:0004351;GO:0030170	K01580	E4.1.1.15, gadB, gadA, GAD	map00650;map00250;map00410;map00430	Butanoate metabolism;Alanine, aspartate and glutamate metabolism;beta-Alanine metabolism;Taurine and hypotaurine metabolism	COG0076	E:Amino acid transport and metabolism	PF00282.16;PF00266.16	Pyridoxal_deC;Aminotran_5	Pyridoxal-dependent decarboxylase conserved domain;Aminotransferase class-V	cytoplasmic	20	42	58.1	High
TRINITY_DN54_c1_g2_i18_orf1	ORF type:complete len:751 hit:XP_022482119.1 TRINITY_DN54_c1_g2_i18:3679-5931(-)	2.14188	1.09888	0.01432	up	yes	2.189	1.022	1	1.033	1.032	1.632	2.537	2.399	------	------	K01205	NAGLU	map00531	Glycosaminoglycan degradation	------	------	PF05089.9;PF12972.4;PF12971.4	NAGLU;NAGLU_C;NAGLU_N	Alpha-N-acetylglucosaminidase;Alpha-N-acetylglucosaminidase;Alpha-N-acetylglucosaminidase	extracellular	7	10	85	High
TRINITY_DN2362_c0_g1_i1_orf1	ORF type:complete len:84 hit:RDK39928.1 TRINITY_DN2362_c0_g1_i1:419-670(+)	2.05228	1.03723	0.02324	up	yes	2.159	1.052	1	1.042	1.115	1.706	2.025	2.746	------	------	------	------	------	------	------	------	------	------	------	cytoplasmic	2	28	9.5	High
TRINITY_DN835_c2_g1_i1_orfp1	TRINITY_DN835_c2_g1::TRINITY_DN835_c2_g1_i1::g.424::m.424 TRINITY_DN835_c2_g1::TRINITY_DN835_c2_g1_i1::g.424 ORF type:internal len:107 (-),score=26.49 TRINITY_DN835_c2_g1_i1:2-319(-)	2.13073	1.09135	0.03046	up	yes	2.184	1.025	1	0.854	1.22	1.721	1.991	2.839	------	------	------	------	------	------	------	------	------	------	------	cytoplasmic	1	26	11.4	High
TRINITY_DN13639_c0_g1_i1_orfp3	TRINITY_DN13639_c0_g1::TRINITY_DN13639_c0_g1_i1::g.3372::m.3372 TRINITY_DN13639_c0_g1::TRINITY_DN13639_c0_g1_i1::g.3372 ORF type:5prime_partial len:105 (+),score=3.00 TRINITY_DN13639_c0_g1_i1:1-315(+)	2.26477	1.17936	0.001954	up	yes	2.224	0.982	1	0.923	1.023	2.041	2.562	2.068	------	------	------	------	------	------	------	------	------	------	------	extracellular	1	8	11.3	Medium
TRINITY_DN5774_c2_g1_i1_orf1	ORF type:internal len:121 hit:CEJ54546.1 TRINITY_DN5774_c2_g1_i1:3-365(+)	2.55211	1.35169	0.03773	up	yes	2.302	0.902	1	0.779	0.927	1.817	1.881	3.207	------	------	------	------	------	------	------	------	------	------	------	extracellular	1	18	13.8	High
TRINITY_DN14424_c0_g1_i1_orf1	ORF type:complete len:827 hit:OKO91473.1 TRINITY_DN14424_c0_g1_i1:187-2667(-)	2.44086	1.28739	0.0032	up	yes	2.27	0.93	1	0.914	0.876	1.898	2.62	2.292	BP:cellular potassium ion transport;BP:potassium ion transmembrane transport;BP:transmembrane transport;BP:biological_process;BP:inorganic cation transmembrane transport;BP:cation transport;BP:monovalent inorganic cation transport;BP:transport;BP:potassium ion transport;BP:ion transport;BP:ion transmembrane transport;BP:single-organism transport;BP:single-organism cellular process;BP:establishmen…	GO:0071804;GO:0071805;GO:0055085;GO:0008150;GO:0098662;GO:0006812;GO:0015672;GO:0006810;GO:0006813;GO:0006811;GO:0034220;GO:0044765;GO:0044763;GO:0051234;GO:0051179;GO:1902578;GO:0044699;GO:0098660;GO:0030001;GO:0009987;GO:0098655;GO:0031224;GO:0005575;GO:0016021;GO:0044425;GO:0003674;GO:0015077;GO:0046873;GO:0005215;GO:0008324;GO:0022891;GO:0022890;GO:0022892;GO:0015075;GO:0022857;GO:0015079	------	------	------	------	COG0168	P:Inorganic ion transport and metabolism	PF02386.13	TrkH	Cation transport protein	ER	5	6	92.4	High
TRINITY_DN15215_c0_g1_i1_orf1	ORF type:complete len:530 hit:OKO93421.1 TRINITY_DN15215_c0_g1_i1:128-1717(+)	2.29414	1.19795	0.01373	up	yes	2.226	0.9703	1	1.028	0.883	1.641	2.595	2.443	BP:amino acid transport;BP:organic acid transmembrane transport;BP:carboxylic acid transmembrane transport;BP:single-organism process;BP:localization;BP:nitrogen compound transport;BP:organic substance transport;BP:cellular process;BP:organic acid transport;BP:ion transport;BP:transport;BP:organic anion transport;BP:ion transmembrane transport;BP:single-organism transport;BP:biological_process;BP…	GO:0006865;GO:1903825;GO:1905039;GO:0044699;GO:0051179;GO:0071705;GO:0071702;GO:0009987;GO:0015849;GO:0006811;GO:0006810;GO:0015711;GO:0034220;GO:0044765;GO:0008150;GO:0051234;GO:0055085;GO:1902578;GO:0046942;GO:0003333;GO:0006820;GO:0098656;GO:0044763;GO:0016021;GO:0031224;GO:0044425;GO:0005575;GO:0005342;GO:0003674;GO:0000062;GO:0043167;GO:0043168;GO:0015075;GO:0005215;GO:0046943;GO:1901681;GO:…	------	------	------	------	COG0531	E:Amino acid transport and metabolism	PF13520.3;PF00324.18	AA_permease_2;AA_permease	Amino acid permease;Amino acid permease	plasma membrane	3	5	56.6	High
TRINITY_DN11983_c0_g1_i1_orf1	ORF type:complete len:679 hit:CEJ56959.1 TRINITY_DN11983_c0_g1_i1:25-2061(-)	2.30881	1.20715	0.07966	up	no	2.228	0.965	1	0.982	0.913	1.328	3.194	2.161	BP:primary metabolic process;BP:carbohydrate metabolic process;BP:organic substance metabolic process;BP:metabolic process;BP:biological_process;MF:catalytic activity;MF:molecular_function;	GO:0044238;GO:0005975;GO:0071704;GO:0008152;GO:0008150;GO:0003824;GO:0003674	------	------	------	------	------	------	------	------	------	cytoplasmic	5	11	73.9	High
TRINITY_DN970_c0_g1_i1_orf1	ORF type:complete len:257 hit:XP_025388036.1 TRINITY_DN970_c0_g1_i1:106-876(+)	1.84987	0.887421	0.002951	no change	yes	2.07	1.119	1	0.992	1.365	1.956	2.028	2.226	BP:primary metabolic process;BP:cellular biosynthetic process;BP:cellular nitrogen compound metabolic process;BP:nitrogen compound metabolic process;BP:cellular macromolecule biosynthetic process;BP:organic substance biosynthetic process;BP:cellular nitrogen compound biosynthetic process;BP:cellular macromolecule metabolic process;BP:peptide biosynthetic process;BP:organic substance metabolic pro…	GO:0044238;GO:0044249;GO:0034641;GO:0006807;GO:0034645;GO:1901576;GO:0044271;GO:0044260;GO:0043043;GO:0071704;GO:0044267;GO:0009987;GO:0009058;GO:0009059;GO:0008150;GO:0008152;GO:1901564;GO:0043604;GO:0043603;GO:1901566;GO:0019538;GO:0044237;GO:0043170;GO:0006518;GO:0006412;GO:0022627;GO:1990904;GO:0015935;GO:0044446;GO:0030529;GO:0005576;GO:0044391;GO:0032991;GO:0044464;GO:0005575;GO:0044444;GO:…	K02984	RP-S3Ae, RPS3A	map03010	Ribosome	COG1890	J:Translation, ribosomal structure and biogenesis	PF01015.15	Ribosomal_S3Ae	Ribosomal S3Ae family	cytoplasmic	13	44	29.2	High
TRINITY_DN7093_c0_g1_i1_orf1	ORF type:complete len:354 hit:OOF95030.1 TRINITY_DN7093_c0_g1_i1:492-1553(+)	2.09612	1.06772	0.07447	up	no	2.159	1.03	1	1.015	1.076	1.358	2.985	2.133	------	------	------	------	------	------	------	------	PF06101.8	DUF946	Plant protein of unknown function	cytoplasmic	2	11	38.9	High
TRINITY_DN1288_c0_g1_i1_orf1	ORF type:complete len:463 hit:OOQ88864.1 TRINITY_DN1288_c0_g1_i1:878-2266(+)	2.12243	1.08572	0.006168	up	yes	2.167	1.021	1	1.062	1.002	1.758	2.492	2.251	BP:cellular process;BP:biological_process;BP:inorganic cation transmembrane transport;BP:transport;BP:ion transport;BP:calcium ion transport;BP:ion transmembrane transport;BP:single-organism transport;BP:metal ion transport;BP:divalent inorganic cation transport;BP:establishment of localization;BP:localization;BP:single-organism localization;BP:single-organism process;BP:divalent metal ion transp…	GO:0009987;GO:0008150;GO:0098662;GO:0006810;GO:0006811;GO:0006816;GO:0034220;GO:0044765;GO:0030001;GO:0072511;GO:0051234;GO:0051179;GO:1902578;GO:0044699;GO:0070838;GO:0055085;GO:0070588;GO:0098660;GO:0044763;GO:0006812;GO:0098655;GO:0031224;GO:0016021;GO:0044425;GO:0005575;GO:0099516;GO:0003674;GO:0015085;GO:0015491;GO:0015077;GO:0072509;GO:0005215;GO:0046873;GO:0022804;GO:0015297;GO:0015291;GO:…	K07300	chaA, CAX	------	------	COG0387	P:Inorganic ion transport and metabolism	PF01699.21	Na_Ca_ex	Sodium/calcium exchanger protein	cytoplasmic	3	9	50.5	High
TRINITY_DN4250_c0_g1_i1_orf1	ORF type:complete len:2118 hit:CEO59806.1 TRINITY_DN4250_c0_g1_i1:158-6511(+)	2.32745	1.21875	0.1051	up	no	2.229	0.9577	1	1.045	0.828	1.102	3.175	2.409	BP:transport;BP:biological_process;BP:localization;BP:establishment of localization;	GO:0006810;GO:0008150;GO:0051179;GO:0051234	K17906	ATG2	map04138	Autophagy - yeast	------	------	PF13329.3;PF09333.8	ATG2_CAD;ATG_C	Autophagy-related protein 2 CAD motif;Autophagy-related protein C terminal domain	nuclear	1	0	231.9	Medium
TRINITY_DN7503_c0_g1_i1_orf1	ORF type:complete len:765 hit:OOQ82396.1 TRINITY_DN7503_c0_g1_i1:209-2503(-)	2.15675	1.10886	0.05315	up	no	2.174	1.008	1	1.111	0.912	1.528	2.976	2.017	CC:integral component of membrane;CC:cellular_component;CC:membrane part;CC:intrinsic component of membrane;MF:hydrolase activity;MF:ceramidase activity;MF:hydrolase activity, acting on carbon-nitroge;MF:catalytic activity;MF:molecular_function;MF:hydrolase activity, acting on carbon-nitroge;	GO:0016021;GO:0005575;GO:0044425;GO:0031224;GO:0016787;GO:0017040;GO:0016811;GO:0003824;GO:0003674;GO:0016810	K12349	ASAH2	map00600	Sphingolipid metabolism	------	------	PF04734.10;PF17048.2	Ceramidase_alk;Ceramidse_alk_C	Neutral/alkaline non-lysosomal ceramidase, N-terminal;Neutral/alkaline non-lysosomal ceramidase, C-terminal	lysosomal	13	23	82.7	High
TRINITY_DN10589_c0_g1_i1_orf1	ORF type:complete len:591 hit:OOQ91208.1 TRINITY_DN10589_c0_g1_i1:6-1778(+)	2.11361	1.07971	0.002596	up	yes	2.158	1.021	1	0.959	1.105	1.833	2.361	2.281	------	------	------	------	------	------	------	------	PF00400.29	WD40	WD domain, G-beta repeat	nuclear	1	2	64.4	Medium
TRINITY_DN1243_c0_g2_i1_orf1	ORF type:3prime_partial len:157 hit:RDK44523.1 TRINITY_DN1243_c0_g2_i1:117-587(-)	1.89435	0.921705	0.002218	no change	yes	2.08	1.098	1	1.021	1.274	1.892	2.076	2.272	BP:primary metabolic process;BP:cellular biosynthetic process;BP:cellular macromolecule biosynthetic process;BP:organic substance biosynthetic process;BP:cellular nitrogen compound biosynthetic process;BP:cellular macromolecule metabolic process;BP:peptide biosynthetic process;BP:organic substance metabolic process;BP:organonitrogen compound biosynthetic process;BP:cellular protein metabolic proc…	GO:0044238;GO:0044249;GO:0034645;GO:1901576;GO:0044271;GO:0044260;GO:0043043;GO:0071704;GO:1901566;GO:0044267;GO:0009987;GO:0009058;GO:0009059;GO:0008152;GO:1901564;GO:0043604;GO:0019538;GO:0034641;GO:0044237;GO:0043170;GO:0006807;GO:0043603;GO:0008150;GO:0006518;GO:0006412;GO:1990904;GO:0043229;GO:0043228;GO:0030529;GO:0043226;GO:0032991;GO:0005840;GO:0043232;GO:0044464;GO:0005575;GO:0044444;GO:…	K02962	RP-S17e, RPS17	map03010	Ribosome	COG1383	J:Translation, ribosomal structure and biogenesis	PF00833.15	Ribosomal_S17e	Ribosomal S17	mitochondrial	4	20	18.2	High
TRINITY_DN7263_c0_g1_i2_orf1	ORF type:5prime_partial len:90 hit:XP_006681369.1 TRINITY_DN7263_c0_g1_i2:2-271(-)	1.71392	0.7773	0.01969	no change	yes	2.007	1.171	1	1.129	1.384	2.179	1.625	2.216	MF:organic cyclic compound binding;MF:nucleotide binding;MF:small molecule binding;MF:molecular_function;MF:binding;MF:nucleic acid binding;MF:heterocyclic compound binding;MF:nucleoside phosphate binding;	GO:0097159;GO:0000166;GO:0036094;GO:0003674;GO:0005488;GO:0003676;GO:1901363;GO:1901265	------	------	------	------	COG0724	R:General function prediction only	PF00076.19	RRM_1	RNA recognition motif.	cytoplasmic	1	11	9.7	Medium
TRINITY_DN1516_c0_g1_i4_orf1	ORF type:complete len:162 hit:GAO90830.1 TRINITY_DN1516_c0_g1_i4:63-548(+)	2.04799	1.03421	0.000258	up	yes	2.134	1.042	1	1.015	1.112	1.975	2.176	2.25	BP:primary metabolic process;BP:cellular biosynthetic process;BP:cellular nitrogen compound metabolic process;BP:nitrogen compound metabolic process;BP:cellular macromolecule biosynthetic process;BP:cellular protein metabolic process;BP:cellular nitrogen compound biosynthetic process;BP:cellular macromolecule metabolic process;BP:peptide biosynthetic process;BP:organic substance metabolic process…	GO:0044238;GO:0044249;GO:0034641;GO:0006807;GO:0034645;GO:0044267;GO:0044271;GO:0044260;GO:0043043;GO:0071704;GO:1901576;GO:0009987;GO:0009058;GO:0009059;GO:0008150;GO:0008152;GO:1901564;GO:0043604;GO:1901566;GO:0019538;GO:0044237;GO:0043170;GO:0043603;GO:0006518;GO:0006412;GO:0015935;GO:1990904;GO:0022627;GO:0030529;GO:0044391;GO:0032991;GO:0005575;GO:0044464;GO:0044446;GO:0044444;GO:0044445;GO:…	K02949	RP-S11e, RPS11	map03010	Ribosome	COG0186	J:Translation, ribosomal structure and biogenesis	PF16205.2;PF00366.17	Ribosomal_S17_N;Ribosomal_S17	Ribosomal_S17 N-terminal;Ribosomal protein S17	cytoplasmic	6	36	18.6	High
TRINITY_DN1295_c0_g2_i1_orf1	ORF type:complete len:483 hit:OQD78181.1 TRINITY_DN1295_c0_g2_i1:169-1617(-)	2.13524	1.0944	0.06385	up	no	2.163	1.013	1	0.983	1.057	1.355	2.917	2.217	BP:carboxylic acid metabolic process;BP:nucleic acid metabolic process;BP:cellular nitrogen compound metabolic process;BP:nitrogen compound metabolic process;BP:ncRNA metabolic process;BP:nucleobase-containing compound metabolic process;BP:single-organism metabolic process;BP:cellular macromolecule metabolic process;BP:organic substance metabolic process;BP:tRNA aminoacylation;BP:organic cyclic c…	GO:0019752;GO:0090304;GO:0034641;GO:0006807;GO:0034660;GO:0006139;GO:0044710;GO:0044260;GO:0071704;GO:0043039;GO:1901360;GO:0006508;GO:0006520;GO:0009987;GO:0006725;GO:0008150;GO:0008152;GO:0043436;GO:0046483;GO:0016070;GO:0044238;GO:0044699;GO:1901564;GO:0006082;GO:0019538;GO:0044237;GO:0043170;GO:0006399;GO:0043038;GO:0006418;GO:0044763;GO:0044281;GO:0016020;GO:0044464;GO:0005575;GO:0004175;GO:…	------	------	------	------	------	------	PF00026.20;PF14543.3;PF13650.3;PF14541.3	Asp;TAXi_N;Asp_protease_2;TAXi_C	Eukaryotic aspartyl protease;Xylanase inhibitor N-terminal;Aspartyl protease;Xylanase inhibitor C-terminal	extracellular	2	11	50.8	High
TRINITY_DN13726_c0_g1_i1_orf1	ORF type:complete len:535 hit:CEO60367.1 TRINITY_DN13726_c0_g1_i1:369-1973(-)	2.41472	1.27186	0.001817	up	yes	2.244	0.9293	1	0.93	0.858	1.91	2.495	2.327	CC:cellular_component;CC:membrane part;CC:integral component of membrane;CC:intrinsic component of membrane;	GO:0005575;GO:0044425;GO:0016021;GO:0031224	------	------	------	------	------	------	PF06813.10;PF07690.13	Nodulin-like;MFS_1	Nodulin-like;Major Facilitator Superfamily	Golgi apparatus	3	7	57.9	High
TRINITY_DN6397_c0_g1_i1_orf1	ORF type:complete len:598 hit:OQD73861.1 TRINITY_DN6397_c0_g1_i1:246-2039(-)	2.1951	1.13428	0.05035	up	no	2.176	0.9913	1	1.08	0.894	1.474	2.94	2.114	BP:primary metabolic process;BP:carbohydrate metabolic process;BP:organic substance metabolic process;BP:biological_process;BP:metabolic process;CC:integral component of membrane;CC:cellular_component;CC:membrane part;CC:intrinsic component of membrane;MF:molecular_function;MF:hydrolase activity;MF:catalytic activity;MF:hydrolase activity, acting on glycosyl bonds;MF:hexosaminidase activity;MF:be…	GO:0044238;GO:0005975;GO:0071704;GO:0008150;GO:0008152;GO:0016021;GO:0005575;GO:0044425;GO:0031224;GO:0003674;GO:0016787;GO:0003824;GO:0016798;GO:0015929;GO:0004563;GO:0004553	K12373	HEXA_B	map00603;map00511;map00513;map00531;map00520	Glycosphingolipid biosynthesis - globo and isoglobo series;Other glycan degradation;Various types of N-glycan biosynthesis;Glycosaminoglycan degradation;Amino sugar and nucleotide sugar metabolism	COG3525	G:Carbohydrate transport and metabolism	PF00728.19;PF14845.3	Glyco_hydro_20;Glycohydro_20b2	Glycosyl hydrolase family 20, catalytic domain;beta-acetyl hexosaminidase like	lysosomal	20	50	66.7	High
TRINITY_DN4342_c0_g2_i1_orf1	ORF type:complete len:1209 hit:OOQ91357.1 TRINITY_DN4342_c0_g2_i1:289-3915(+)	2.27847	1.18806	0.02695	up	yes	2.201	0.966	1	0.869	1.029	1.686	2.89	2.026	BP:cellular process;BP:biological_process;BP:cellular component organization or biogenesis;BP:cellular component organization;	GO:0009987;GO:0008150;GO:0071840;GO:0016043	------	------	------	------	------	------	PF12796.4;PF13857.3;PF13637.3;PF00023.27;PF13606.3	Ank_2;Ank_5;Ank_4;Ank;Ank_3	Ankyrin repeats;Ankyrin repeats;Ankyrin repeats;Ankyrin repeat;Ankyrin repeat	nuclear	1	0	134	Medium
TRINITY_DN1511_c0_g5_i1_orf1	ORF type:3prime_partial len:170 hit:GCB22943.1 TRINITY_DN1511_c0_g5_i1:1-510(+)	1.89643	0.923283	0.004091	no change	yes	2.069	1.091	1	1.018	1.256	1.878	1.979	2.349	BP:primary metabolic process;BP:cellular biosynthetic process;BP:cellular nitrogen compound metabolic process;BP:nitrogen compound metabolic process;BP:cellular macromolecule biosynthetic process;BP:cellular protein metabolic process;BP:cellular macromolecule metabolic process;BP:peptide biosynthetic process;BP:organic substance metabolic process;BP:organic substance biosynthetic process;BP:cellu…	GO:0044238;GO:0044249;GO:0034641;GO:0006807;GO:0034645;GO:0044267;GO:0044260;GO:0043043;GO:0071704;GO:1901576;GO:0009987;GO:0009058;GO:0009059;GO:0008150;GO:0008152;GO:0044271;GO:0043604;GO:1901564;GO:0043603;GO:1901566;GO:0019538;GO:0044237;GO:0043170;GO:0006518;GO:0006412;GO:0044464;GO:0043232;GO:0030529;GO:0043226;GO:0032991;GO:0005840;GO:1990904;GO:0043229;GO:0005575;GO:0044444;GO:0043228;GO:…	K02964	RP-S18e, RPS18	map03010	Ribosome	COG0099	J:Translation, ribosomal structure and biogenesis	PF00416.19	Ribosomal_S13	Ribosomal protein S13/S18	cytoplasmic	10	41	19.4	High
TRINITY_DN5943_c0_g2_i1_orf1	ORF type:complete len:535 hit:OQE23146.1 TRINITY_DN5943_c0_g2_i1:756-2360(-)	2.25059	1.1703	0.03785	up	yes	2.186	0.9713	1	0.95	0.964	1.697	2.973	1.888	BP:amino acid transport;BP:organic acid transmembrane transport;BP:carboxylic acid transmembrane transport;BP:single-organism process;BP:localization;BP:nitrogen compound transport;BP:organic substance transport;BP:cellular process;BP:organic acid transport;BP:ion transport;BP:transport;BP:organic anion transport;BP:ion transmembrane transport;BP:single-organism transport;BP:biological_process;BP…	GO:0006865;GO:1903825;GO:1905039;GO:0044699;GO:0051179;GO:0071705;GO:0071702;GO:0009987;GO:0015849;GO:0006811;GO:0006810;GO:0015711;GO:0034220;GO:0044765;GO:0008150;GO:0051234;GO:0055085;GO:1902578;GO:0046942;GO:0003333;GO:0006820;GO:0098656;GO:0044763;GO:0016021;GO:0031224;GO:0044425;GO:0005575;GO:0005342;GO:0003674;GO:0015075;GO:0005215;GO:0046943;GO:0022891;GO:0008509;GO:0022892;GO:0008514;GO:…	------	------	------	------	COG0531	E:Amino acid transport and metabolism	PF13520.3;PF00324.18	AA_permease_2;AA_permease	Amino acid permease;Amino acid permease	peroxisomal	1	1	58.2	Low
TRINITY_DN706_c0_g1_i5_orf1	ORF type:complete len:479 hit:XP_016600552.1 TRINITY_DN706_c0_g1_i5:8809-10245(-)	2.03369	1.0241	0.001429	up	yes	2.113	1.039	1	1.003	1.113	1.85	2.262	2.227	BP:protein localization;BP:organic substance transport;BP:macromolecule localization;BP:transport;BP:establishment of protein localization;BP:protein transport;BP:biological_process;BP:establishment of localization;BP:localization;CC:endoplasmic reticulum;CC:intracellular organelle;CC:membrane-bounded organelle;CC:organelle;CC:intrinsic component of membrane;CC:integral component of membrane;CC:G…	GO:0008104;GO:0071702;GO:0033036;GO:0006810;GO:0045184;GO:0015031;GO:0008150;GO:0051234;GO:0051179;GO:0005783;GO:0043229;GO:0043227;GO:0043226;GO:0031224;GO:0016021;GO:0005794;GO:0043231;GO:0044464;GO:0005575;GO:0044444;GO:0044424;GO:0044425	K10956	SEC61A	map04145;map03060;map04141	Phagosome;Protein export;Protein processing in endoplasmic reticulum	COG0201	U:Intracellular trafficking, secretion, and vesicular transport	PF00344.17;PF10559.6	SecY;Plug_translocon	SecY translocase;Plug domain of Sec61p	ER	9	18	52.1	High
TRINITY_DN4259_c0_g1_i1_orf1	ORF type:complete len:546 hit:OQD78493.1 TRINITY_DN4259_c0_g1_i1:19-1656(+)	2.18386	1.12688	0.02412	up	yes	2.157	0.9877	1	0.992	0.971	1.767	2.815	1.89	BP:cellular metabolic process;BP:homeostatic process;BP:regulation of biological process;BP:cellular nitrogen compound metabolic process;BP:nitrogen compound metabolic process;BP:detoxification;BP:cellular oxidant detoxification;BP:organic substance metabolic process;BP:biological regulation;BP:single-organism process;BP:regulation of biological quality;BP:cellular homeostasis;BP:glutathione meta…	GO:0044237;GO:0042592;GO:0050789;GO:0034641;GO:0006807;GO:0098754;GO:0098869;GO:0071704;GO:0065007;GO:0044699;GO:0065008;GO:0019725;GO:0006749;GO:0009987;GO:0044710;GO:0050794;GO:1990748;GO:0008152;GO:0045454;GO:0055114;GO:1901564;GO:0006575;GO:0043603;GO:0044763;GO:0006790;GO:0008150;GO:0006518;GO:0005623;GO:0005575;GO:0003674;GO:0005488;GO:0043167;GO:1901363;GO:1901265;GO:0016491;GO:0043168;GO:…	K00383	GSR, gor	map00480	Glutathione metabolism	COG1249	C:Energy production and conversion	PF07992.11;PF02852.19;PF00070.24;PF13738.3	Pyr_redox_2;Pyr_redox_dim;Pyr_redox;Pyr_redox_3	Pyridine nucleotide-disulphide oxidoreductase;Pyridine nucleotide-disulphide oxidoreductase, dimerisation domain;Pyridine nucleotide-disulphide oxidoreductase;Pyridine nucleotide-disulphide oxidoreductase	mitochondrial	19	43	59.4	High
TRINITY_DN14396_c0_g1_i1_orf1	ORF type:complete len:422 hit:OQD73577.1 TRINITY_DN14396_c0_g1_i1:21-1286(-)	2.10059	1.0708	0.0423	up	yes	2.13	1.014	1	0.926	1.116	1.464	2.164	2.763	BP:metabolic process;BP:biological_process;MF:hydrolase activity;MF:hydrolase activity, acting on ester bonds;MF:catalytic activity;MF:molecular_function;	GO:0008152;GO:0008150;GO:0016787;GO:0016788;GO:0003824;GO:0003674	K01078	E3.1.3.2	map00730;map00740	Thiamine metabolism;Riboflavin metabolism	------	------	PF04185.11	Phosphoesterase	Phosphoesterase family	mitochondrial	8	29	47.1	High
TRINITY_DN1526_c0_g1_i1_orf1	ORF type:complete len:321 hit:CEO58784.1 TRINITY_DN1526_c0_g1_i1:355-1317(+)	1.74498	0.803209	0.02143	no change	yes	1.998	1.145	1	1.136	1.298	1.648	2.393	1.954	BP:cellular component organization or biogenesis;BP:cell wall organization;BP:cellular component organization;BP:cell wall organization or biogenesis;BP:organic substance metabolic process;BP:cellular process;BP:biological_process;BP:metabolic process;BP:fungal-type cell wall organization or biogenesis;BP:primary metabolic process;BP:carbohydrate metabolic process;BP:fungal-type cell wall organiz…	GO:0071840;GO:0071555;GO:0016043;GO:0071554;GO:0071704;GO:0009987;GO:0008150;GO:0008152;GO:0071852;GO:0044238;GO:0005975;GO:0031505;GO:0045229;GO:0009277;GO:0005618;GO:0030312;GO:0044464;GO:0005575;GO:0016787;GO:0016798;GO:0003674;GO:0016740;GO:0015926;GO:0042124;GO:0042123;GO:0008422;GO:0003824;GO:0004553;GO:0042973	K01210	E3.2.1.58	map00500	Starch and sucrose metabolism	COG5309	G:Carbohydrate transport and metabolism	PF00332.15	Glyco_hydro_17	Glycosyl hydrolases family 17	extracellular	13	57	34.3	High
TRINITY_DN4524_c1_g1_i1_orf1	ORF type:complete len:364 hit:OQE28916.1 TRINITY_DN4524_c1_g1_i1:189-1280(-)	2.05248	1.03737	0.000806	up	yes	2.112	1.029	1	0.949	1.137	1.92	2.134	2.281	BP:cellular component assembly;BP:macromolecular complex subunit organization;BP:cellular macromolecular complex assembly;BP:ribosomal large subunit assembly;BP:ribonucleoprotein complex subunit organization;BP:cellular component organization;BP:macromolecular complex assembly;BP:ribonucleoprotein complex assembly;BP:cellular component organization or biogenesis;BP:cellular process;BP:biological_…	GO:0022607;GO:0043933;GO:0034622;GO:0000027;GO:0071826;GO:0016043;GO:0065003;GO:0022618;GO:0071840;GO:0009987;GO:0008150;GO:1990904;GO:0030687;GO:0030684;GO:0043229;GO:0043228;GO:0030529;GO:0043226;GO:0031224;GO:0005575;GO:0005730;GO:0016021;GO:0032153;GO:0032991;GO:0043232;GO:0005829;GO:0044464;GO:0044446;GO:0044444;GO:0044428;GO:0044424;GO:0044425;GO:0044422;GO:0042134;GO:0003674;GO:0005488;GO:…	K14820	BRX1, BRIX1	------	------	COG5154	J:Translation, ribosomal structure and biogenesis	PF04427.15	Brix	Brix domain	cytoplasmic	4	11	40.6	High
TRINITY_DN3260_c0_g1_i1_orf1	ORF type:complete len:475 hit:CEJ54762.1 TRINITY_DN3260_c0_g1_i1:219-1643(+)	2.18442	1.12725	0.000864	up	yes	2.151	0.9847	1	0.904	1.05	1.928	2.172	2.353	BP:RNA modification;BP:nucleic acid metabolic process;BP:ncRNA metabolic process;BP:pseudouridine synthesis;BP:organic cyclic compound metabolic process;BP:cellular macromolecule metabolic process;BP:organic substance metabolic process;BP:rRNA processing;BP:ncRNA processing;BP:nucleobase-containing compound metabolic process;BP:cellular process;BP:cellular aromatic compound metabolic process;BP:m…	GO:0009451;GO:0090304;GO:0034660;GO:0001522;GO:1901360;GO:0044260;GO:0071704;GO:0006364;GO:0034470;GO:0006139;GO:0009987;GO:0006725;GO:0043412;GO:0008150;GO:0008152;GO:0046483;GO:0016070;GO:0044238;GO:0016072;GO:0034641;GO:0044237;GO:0043170;GO:0006807;GO:0006396;GO:0099512;GO:0099513;GO:1990904;GO:0043229;GO:0043228;GO:0043226;GO:0005737;GO:0005575;GO:0005730;GO:0005874;GO:0016021;GO:0030529;GO:…	K11131	DKC1, NOLA4, CBF5	map03008	Ribosome biogenesis in eukaryotes	COG0130	J:Translation, ribosomal structure and biogenesis	PF08068.9;PF16198.2;PF01509.15;PF01472.17	DKCLD;TruB_C_2;TruB_N;PUA	DKCLD;tRNA pseudouridylate synthase B C-terminal domain;TruB family pseudouridylate synthase;PUA domain	nuclear	8	18	53.1	High
TRINITY_DN10442_c0_g1_i1_orf1	ORF type:complete len:437 hit:OQD71628.1 TRINITY_DN10442_c0_g1_i1:331-1641(+)	1.81418	0.85932	0.02577	no change	yes	2.021	1.114	1	0.903	1.44	2.422	1.881	1.761	BP:single-organism metabolic process;BP:single-organism process;BP:metabolic process;BP:biological_process;BP:oxidation-reduction process;MF:oxidoreductase activity, acting on the CH-NH group of donors;MF:catalytic activity;MF:sarcosine dehydrogenase activity;MF:molecular_function;MF:oxidoreductase activity, acting on the CH-NH group of donors, flavin as acceptor;MF:oxidoreductase activity;	GO:0044710;GO:0044699;GO:0008152;GO:0008150;GO:0055114;GO:0016645;GO:0003824;GO:0008480;GO:0003674;GO:0046997;GO:0016491	K00301;K00314	SARDH;E1.5.3.1	map00260	Glycine, serine and threonine metabolism	COG0404	E:Amino acid transport and metabolism	PF01266.21	DAO	FAD dependent oxidoreductase	peroxisomal	2	5	46.8	High
TRINITY_DN12693_c0_g1_i1_orf1	ORF type:internal len:89 hit:RKP23295.1 TRINITY_DN12693_c0_g1_i1:2-268(-)	2.0666	1.04726	0.001803	up	yes	2.11	1.021	1	0.993	1.07	1.819	2.27	2.24	BP:protein localization;BP:membrane organization;BP:organic cyclic compound biosynthetic process;BP:cellular component organization or biogenesis;BP:organic cyclic compound catabolic process;BP:cellular macromolecule localization;BP:macromolecule localization;BP:rRNA processing;BP:ncRNA processing;BP:protein targeting;BP:establishment of protein localization;BP:protein localization to membrane;BP…	GO:0008104;GO:0061024;GO:1901362;GO:0071840;GO:1901361;GO:0070727;GO:0033036;GO:0006364;GO:0034470;GO:0006605;GO:0045184;GO:0072657;GO:0046483;GO:0019438;GO:0022607;GO:0006613;GO:0019083;GO:0006614;GO:0000028;GO:0006807;GO:0034660;GO:0007062;GO:1901576;GO:1901575;GO:0044265;GO:0044260;GO:0006886;GO:0016043;GO:0065003;GO:1901360;GO:0018130;GO:0006810;GO:0046700;GO:0019439;GO:0008150;GO:0008152;GO:…	K02978	RP-S27e, RPS27	map03010	Ribosome	COG2051	J:Translation, ribosomal structure and biogenesis	PF01667.14	Ribosomal_S27e	Ribosomal protein S27	cytoplasmic	1	9	10	Medium
TRINITY_DN4351_c0_g1_i1_orf1	ORF type:complete len:305 hit:OOQ84735.1 TRINITY_DN4351_c0_g1_i1:242-1156(+)	2.23278	1.15884	0.03848	up	yes	2.162	0.9683	1	0.997	0.908	1.565	2.9	2.021	MF:hydrolase activity;MF:molecular_function;MF:catalytic activity;	GO:0016787;GO:0003674;GO:0003824	------	------	------	------	COG0496	F:Nucleotide transport and metabolism	PF01975.14	SurE	Survival protein SurE	extracellular	5	21	31.5	High
TRINITY_DN4164_c0_g1_i1_orf1	ORF type:complete len:756 hit:CEO60405.1 TRINITY_DN4164_c0_g1_i1:785-3052(-)	1.89547	0.922553	0.03506	no change	yes	2.049	1.081	1	1.086	1.157	1.444	2.277	2.426	BP:phosphorylation;BP:cellular protein metabolic process;BP:cellular macromolecule metabolic process;BP:organic substance metabolic process;BP:protein phosphorylation;BP:cellular process;BP:cellular protein modification process;BP:macromolecule modification;BP:protein modification process;BP:biological_process;BP:metabolic process;BP:primary metabolic process;BP:cellular metabolic process;BP:macr…	GO:0016310;GO:0044267;GO:0044260;GO:0071704;GO:0006468;GO:0009987;GO:0006464;GO:0043412;GO:0036211;GO:0008150;GO:0008152;GO:0044238;GO:0044237;GO:0043170;GO:0019538;GO:0006796;GO:0006793;GO:0035639;GO:0003674;GO:0005488;GO:0043167;GO:1901363;GO:0001883;GO:0001882;GO:0043168;GO:0004674;GO:0097367;GO:0032549;GO:0000166;GO:0016740;GO:1901265;GO:0004672;GO:0017076;GO:0005524;GO:0016301;GO:0036094;GO:…	K12765	IME2	map04113	Meiosis - yeast	------	------	PF00069.22;PF07714.14	Pkinase;Pkinase_Tyr	Protein kinase domain;Protein tyrosine kinase	cytoplasmic	1	2	83.4	High
TRINITY_DN1840_c0_g1_i2_orf1	ORF type:complete len:263 hit:OOQ85593.1 TRINITY_DN1840_c0_g1_i2:172-960(+)	2.79903	1.48493	0.001227	up	yes	2.298	0.821	1	0.776	0.687	1.995	2.508	2.39	CC:cytoplasm;CC:integral component of membrane;CC:cell part;CC:cellular_component;CC:intracellular part;CC:membrane part;CC:intrinsic component of membrane;	GO:0005737;GO:0016021;GO:0044464;GO:0005575;GO:0044424;GO:0044425;GO:0031224	------	------	------	------	------	------	PF04193.11	PQ-loop	PQ loop repeat	lysosomal	1	5	29.3	High
TRINITY_DN12094_c0_g1_i1_orf1	ORF type:complete len:938 hit:OQD77954.1 TRINITY_DN12094_c0_g1_i1:137-2950(-)	2.04	1.02857	0.06727	up	no	2.091	1.025	1	1.053	1.023	1.293	2.225	2.754	BP:asexual reproduction;BP:mitotic cell cycle process;BP:cell cycle process;BP:establishment of cell polarity;BP:mitotic cytokinetic process;BP:single-organism process;BP:reproduction;BP:cytokinesis, site selection;BP:cellular bud site selection;BP:cell division;BP:cytokinetic process;BP:reproduction of a single-celled organism;BP:cellular process;BP:single-organism cellular process;BP:axial cell…	GO:0019954;GO:1903047;GO:0022402;GO:0030010;GO:1902410;GO:0044699;GO:0000003;GO:0007105;GO:0000282;GO:0051301;GO:0032506;GO:0032505;GO:0009987;GO:0044763;GO:0007120;GO:0007114;GO:1902408;GO:0007163;GO:0008150;GO:0030427;GO:0043229;GO:0043228;GO:0031226;GO:0043226;GO:0005856;GO:0005575;GO:0005940;GO:0016021;GO:0044430;GO:0044459;GO:0032156;GO:0005887;GO:0044425;GO:0005935;GO:0043232;GO:0044464;GO:…	K18637	AXL2	------	------	------	------	PF05345.9;PF08693.7	He_PIG;SKG6	Putative Ig domain;Transmembrane alpha-helix domain	plasma membrane	1	2	101.7	High
TRINITY_DN1366_c0_g1_i1_orf1	ORF type:complete len:561 hit:OKP06492.1 TRINITY_DN1366_c0_g1_i1:1178-2860(+)	2.19487	1.13414	0.02679	up	yes	2.14	0.975	1	1.019	0.906	1.472	2.573	2.376	BP:transport;BP:biological_process;BP:cellular process;BP:single-organism cellular process;BP:localization;BP:single-organism transport;BP:single-organism process;BP:single-organism localization;BP:establishment of localization;BP:transmembrane transport;CC:integral component of membrane;CC:cellular_component;CC:membrane part;CC:intrinsic component of membrane;MF:transporter activity;MF:molecular…	GO:0006810;GO:0008150;GO:0009987;GO:0044763;GO:0051179;GO:0044765;GO:0044699;GO:1902578;GO:0051234;GO:0055085;GO:0016021;GO:0005575;GO:0044425;GO:0031224;GO:0005215;GO:0003674	K03457	TC.NCS1	------	------	COG1953;COG1953	H:Coenzyme transport and metabolism;F:Nucleotide transport and metabolism	PF02133.12	Transp_cyt_pur	Permease for cytosine/purines, uracil, thiamine, allantoin	cytoplasmic	1	1	62.1	Medium
TRINITY_DN5401_c0_g1_i1_orf1	ORF type:complete len:116 hit:XP_022491815.1 TRINITY_DN5401_c0_g1_i1:423-770(+)	2.15182	1.10556	0.009852	up	yes	2.126	0.988	1	0.972	0.992	1.678	2.526	2.174	------	------	------	------	------	------	------	------	------	------	------	cytoplasmic	5	63	12.7	High
TRINITY_DN5543_c0_g2_i1_orf1	ORF type:complete len:452 hit:KGO40412.1 TRINITY_DN5543_c0_g2_i1:64-1419(-)	2.10369	1.07292	0.05138	up	no	2.11	1.003	1	0.954	1.054	1.441	2.06	2.83	BP:metabolic process;BP:biological_process;MF:hydrolase activity;MF:phosphoric diester hydrolase activity;MF:hydrolase activity, acting on ester bonds;MF:phosphoric ester hydrolase activity;MF:catalytic activity;MF:phospholipase C activity;MF:molecular_function;MF:phosphatidylcholine phospholipase C activity;MF:phospholipase activity;MF:lipase activity;	GO:0008152;GO:0008150;GO:0016787;GO:0008081;GO:0016788;GO:0042578;GO:0003824;GO:0004629;GO:0003674;GO:0034480;GO:0004620;GO:0016298	K01114	plcC	map00565;map00564;map00562	Ether lipid metabolism;Glycerophospholipid metabolism;Inositol phosphate metabolism	COG3511	M:Cell wall/membrane/envelope biogenesis	PF04185.11	Phosphoesterase	Phosphoesterase family	mitochondrial	2	4	49.6	High
TRINITY_DN428_c0_g1_i1_orf1	ORF type:complete len:616 hit:CEJ57279.1 TRINITY_DN428_c0_g1_i1:670-2517(+)	2.35167	1.23369	0.008472	up	yes	2.184	0.9287	1	0.886	0.9	1.721	2.611	2.221	BP:transport;BP:biological_process;BP:cellular process;BP:localization;BP:single-organism transport;BP:single-organism cellular process;BP:single-organism process;BP:single-organism localization;BP:establishment of localization;BP:transmembrane transport;CC:integral component of membrane;CC:cellular_component;CC:membrane part;CC:intrinsic component of membrane;	GO:0006810;GO:0008150;GO:0009987;GO:0051179;GO:0044765;GO:0044763;GO:0044699;GO:1902578;GO:0051234;GO:0055085;GO:0016021;GO:0005575;GO:0044425;GO:0031224	------	------	------	------	------	------	PF07690.13;PF06609.10;PF00083.21	MFS_1;TRI12;Sugar_tr	Major Facilitator Superfamily;Fungal trichothecene efflux pump;Sugar	peroxisomal	5	8	66.4	High
TRINITY_DN892_c0_g1_i1_orf1	ORF type:complete len:456 hit:OQD76076.1 TRINITY_DN892_c0_g1_i1:900-2267(+)	1.8735	0.905736	0.003791	no change	yes	2.029	1.083	1	1.016	1.232	1.801	2.277	2.01	BP:cell wall organization;BP:cellular component organization;BP:cell wall organization or biogenesis;BP:organic substance metabolic process;BP:cellular component organization or biogenesis;BP:external encapsulating structure organization;BP:cellular process;BP:biological_process;BP:metabolic process;BP:fungal-type cell wall organization or biogenesis;BP:primary metabolic process;BP:carbohydrate m…	GO:0071555;GO:0016043;GO:0071554;GO:0071704;GO:0071840;GO:0045229;GO:0009987;GO:0008150;GO:0008152;GO:0071852;GO:0044238;GO:0005975;GO:0031505;GO:0009277;GO:0031224;GO:0031225;GO:0005618;GO:0016021;GO:0016020;GO:0030312;GO:0005886;GO:0044464;GO:0005575;GO:0044425;GO:0003674;GO:0016740;GO:0016787;GO:0042124;GO:0042123;GO:0003824	------	------	------	------	------	------	PF03198.11;PF00150.15	Glyco_hydro_72;Cellulase	Glucanosyltransferase;Cellulase	lysosomal	14	38	48.2	High
TRINITY_DN12274_c0_g1_i1_orf1	ORF type:complete len:541 hit:OKP05971.1 TRINITY_DN12274_c0_g1_i1:336-1958(-)	1.96663	0.975729	0.00399	no change	yes	2.063	1.049	1	1.089	1.058	2.376	1.8	2.012	BP:biological_process;BP:cellular process;BP:single-organism cellular process;BP:single-organism transport;BP:localization;BP:single-organism process;BP:transport;BP:single-organism localization;BP:establishment of localization;BP:transmembrane transport;CC:integral component of membrane;CC:cellular_component;CC:membrane part;CC:intrinsic component of membrane;MF:substrate-specific transmembrane …	GO:0008150;GO:0009987;GO:0044763;GO:0044765;GO:0051179;GO:0044699;GO:0006810;GO:1902578;GO:0051234;GO:0055085;GO:0016021;GO:0005575;GO:0044425;GO:0031224;GO:0022891;GO:0022892;GO:0005215;GO:0022857;GO:0003674	------	------	------	------	------	------	PF00083.21;PF07690.13	Sugar_tr;MFS_1	Sugar;Major Facilitator Superfamily	ER	3	8	59.1	High
TRINITY_DN11485_c0_g1_i1_orf1	ORF type:complete len:363 hit:OQE21994.1 TRINITY_DN11485_c0_g1_i1:12-1100(+)	2.52009	1.33347	0.1126	up	no	2.227	0.8837	1	0.954	0.697	1.128	3.397	2.156	------	------	------	------	------	------	------	------	------	------	------	extracellular	1	4	38.1	High
TRINITY_DN11950_c0_g1_i1_orf1	ORF type:complete len:497 hit:OQD67178.1 TRINITY_DN11950_c0_g1_i1:323-1813(+)	2.04902	1.03493	0.000167	up	yes	2.09	1.02	1	0.947	1.112	1.968	2.164	2.139	BP:transport;BP:biological_process;BP:cellular process;BP:localization;BP:single-organism transport;BP:single-organism cellular process;BP:single-organism process;BP:single-organism localization;BP:establishment of localization;BP:transmembrane transport;CC:integral component of membrane;CC:cellular_component;CC:membrane part;CC:intrinsic component of membrane;	GO:0006810;GO:0008150;GO:0009987;GO:0051179;GO:0044765;GO:0044763;GO:0044699;GO:1902578;GO:0051234;GO:0055085;GO:0016021;GO:0005575;GO:0044425;GO:0031224	------	------	------	------	COG0477	G:Carbohydrate transport and metabolism	PF07690.13	MFS_1	Major Facilitator Superfamily	ER	1	2	55.4	Low
TRINITY_DN1130_c1_g1_i1_orf1	ORF type:internal len:141 hit:XP_015409264.1 TRINITY_DN1130_c1_g1_i1:71-493(+)	2.16665	1.11547	0.006281	up	yes	2.127	0.9817	1	1.023	0.922	2.361	2.325	1.696	BP:thiamine metabolic process;BP:coenzyme metabolic process;BP:pyrimidine-containing compound biosynthetic process;BP:cellular biosynthetic process;BP:cellular nitrogen compound metabolic process;BP:nitrogen compound metabolic process;BP:coenzyme biosynthetic process;BP:small molecule metabolic process;BP:single-organism biosynthetic process;BP:small molecule biosynthetic process;BP:organic cycli…	GO:0006772;GO:0006732;GO:0072528;GO:0044249;GO:0034641;GO:0006807;GO:0009108;GO:0044281;GO:0044711;GO:0044283;GO:1901362;GO:1901360;GO:0072527;GO:1901576;GO:0042723;GO:0051186;GO:0042724;GO:0042357;GO:0051188;GO:0071704;GO:0044699;GO:0018130;GO:0006767;GO:0006766;GO:0009229;GO:0009228;GO:0009987;GO:0006725;GO:0044710;GO:0009058;GO:0009110;GO:0008150;GO:0008152;GO:0044271;GO:0090407;GO:0046483;GO:…	K18278	THI5	map00730	Thiamine metabolism	------	------	PF09084.8	NMT1	NMT1/THI5 like	cytoplasmic	1	6	15.6	Medium
TRINITY_DN3100_c0_g1_i1_orf1	ORF type:complete len:390 hit:OQD87585.1 TRINITY_DN3100_c0_g1_i1:535-1704(+)	2.19425	1.13372	0.04741	up	yes	2.135	0.973	1	0.972	0.947	1.607	2.943	1.854	MF:hydrolase activity;MF:molecular_function;MF:catalytic activity;	GO:0016787;GO:0003674;GO:0003824	K14379	ACP5	map00740	Riboflavin metabolism	COG1409	R:General function prediction only	PF00149.25	Metallophos	Calcineurin-like phosphoesterase	lysosomal	3	6	43.4	High
TRINITY_DN4737_c0_g1_i1_orf1	ORF type:complete len:505 hit:CDM38094.1 TRINITY_DN4737_c0_g1_i1:133-1647(+)	2.29407	1.19791	0.006902	up	yes	2.164	0.9433	1	0.942	0.888	1.726	2.537	2.229	BP:transport;BP:biological_process;BP:cellular process;BP:localization;BP:single-organism transport;BP:single-organism cellular process;BP:single-organism process;BP:single-organism localization;BP:establishment of localization;BP:transmembrane transport;CC:integral component of membrane;CC:cellular_component;CC:membrane part;CC:intrinsic component of membrane;	GO:0006810;GO:0008150;GO:0009987;GO:0051179;GO:0044765;GO:0044763;GO:0044699;GO:1902578;GO:0051234;GO:0055085;GO:0016021;GO:0005575;GO:0044425;GO:0031224	------	------	------	------	------	------	PF07690.13	MFS_1	Major Facilitator Superfamily	ER	6	15	53.2	High
TRINITY_DN6227_c0_g1_i1_orf1	ORF type:complete len:385 hit:CEJ58812.1 TRINITY_DN6227_c0_g1_i1:362-1516(+)	2.16359	1.11343	0.004435	up	yes	2.124	0.9817	1	0.911	1.034	1.808	2.477	2.087	BP:single-organism process;BP:cellular protein metabolic process;BP:single-organism metabolic process;BP:protein glycosylation;BP:organic substance metabolic process;BP:cellular process;BP:glycosylation;BP:cellular protein modification process;BP:macromolecule modification;BP:protein modification process;BP:biological_process;BP:metabolic process;BP:single-organism carbohydrate metabolic process;…	GO:0044699;GO:0044267;GO:0044710;GO:0006486;GO:0071704;GO:0009987;GO:0070085;GO:0006464;GO:0043412;GO:0036211;GO:0008150;GO:0008152;GO:0044723;GO:0044238;GO:0005975;GO:0044260;GO:0019538;GO:0044763;GO:0097502;GO:0044237;GO:0043170;GO:0043413;GO:0016021;GO:0031224;GO:0005575;GO:0044425;GO:0003674;GO:0016740;GO:0003824;GO:0016758;GO:0000030;GO:0016757	K10967	KTR1_3	map00514	Other types of O-glycan biosynthesis	COG5020	G:Carbohydrate transport and metabolism	PF01793.13	Glyco_transf_15	Glycolipid 2-alpha-mannosyltransferase	ER	5	14	45.4	High
TRINITY_DN1422_c0_g4_i1_orf1	ORF type:internal len:51 hit:TKA37213.1 TRINITY_DN1422_c0_g4_i1:111-263(+)	2.12008	1.08412	4e-06	up	yes	2.108	0.9943	1	0.94	1.043	2.083	2.118	2.123	BP:regulation of primary metabolic process;BP:regulation of metabolic process;BP:cellular component organization or biogenesis;BP:cellular response to stimulus;BP:negative regulation of cell cycle;BP:posttranscriptional regulation of gene expression;BP:negative regulation of biological process;BP:regulation of macromolecule metabolic process;BP:regulation of translational initiation;BP:regulation…	GO:0080090;GO:0019222;GO:0071840;GO:0051716;GO:0045786;GO:0010608;GO:0048519;GO:0060255;GO:0006446;GO:0050789;GO:0033554;GO:0044783;GO:0022607;GO:1990611;GO:0007346;GO:0016043;GO:0065003;GO:0065007;GO:0009889;GO:0050794;GO:1901987;GO:0006950;GO:0008150;GO:2000134;GO:1901988;GO:0043555;GO:0043558;GO:0050896;GO:0010556;GO:0010564;GO:1901991;GO:1901990;GO:0044819;GO:0044699;GO:0051246;GO:0022618;GO:…	K03237	EIF2S1	map03013;map04141;map04138	RNA transport;Protein processing in endoplasmic reticulum;Autophagy - yeast	------	------	------	------	------	nuclear	1	20	5.8	High
TRINITY_DN5362_c0_g1_i1_orf1	ORF type:internal len:120 hit:CEJ54240.1 TRINITY_DN5362_c0_g1_i1:2-361(+)	2.05818	1.04137	0.004139	up	yes	2.087	1.014	1	1.047	0.995	2.086	2.402	1.774	BP:primary metabolic process;BP:carbohydrate metabolic process;BP:organic substance metabolic process;BP:biological_process;BP:metabolic process;CC:intracellular membrane-bounded organelle;CC:cell part;CC:cellular_component;CC:intracellular organelle;CC:intracellular part;CC:membrane-bounded organelle;CC:organelle;MF:hydrolase activity;MF:catalytic activity;MF:hydrolase activity, acting on glycos…	GO:0044238;GO:0005975;GO:0071704;GO:0008150;GO:0008152;GO:0043231;GO:0044464;GO:0005575;GO:0043229;GO:0044424;GO:0043227;GO:0043226;GO:0016787;GO:0003824;GO:0016798;GO:0004553;GO:0003674	------	------	------	------	------	------	PF00703.18	Glyco_hydro_2	Glycosyl hydrolases family 2	cytoplasmic	1	8	13.2	Low
TRINITY_DN12273_c0_g1_i1_orf1	ORF type:complete len:571 hit:XP_014536461.1 TRINITY_DN12273_c0_g1_i1:306-2018(+)	1.82332	0.866564	0.06708	no change	no	2.002	1.098	1	0.886	1.409	2.617	1.51	1.879	MF:anion binding;MF:cation binding;MF:thiamine pyrophosphate binding;MF:coenzyme binding;MF:organic cyclic compound binding;MF:lyase activity;MF:magnesium ion binding;MF:carbon-carbon lyase activity;MF:carboxy-lyase activity;MF:vitamin binding;MF:ion binding;MF:small molecule binding;MF:catalytic activity;MF:molecular_function;MF:binding;MF:cofactor binding;MF:sulfur compound binding;MF:metal ion…	GO:0043168;GO:0043169;GO:0030976;GO:0050662;GO:0097159;GO:0016829;GO:0000287;GO:0016830;GO:0016831;GO:0019842;GO:0043167;GO:0036094;GO:0003824;GO:0003674;GO:0005488;GO:0048037;GO:1901681;GO:0046872;GO:1901363	K01568	PDC, pdc	map00010	Glycolysis / Gluconeogenesis	COG3961;COG3961	H:Coenzyme transport and metabolism;G:Carbohydrate transport and metabolism	PF02776.15;PF00205.19;PF02775.18	TPP_enzyme_N;TPP_enzyme_M;TPP_enzyme_C	Thiamine pyrophosphate enzyme, N-terminal TPP binding domain;Thiamine pyrophosphate enzyme, central domain;Thiamine pyrophosphate enzyme, C-terminal TPP binding domain	cytoplasmic	31	71	62.7	High
TRINITY_DN2653_c2_g1_i1_orf1	ORF type:complete len:447 hit:EPS28166.1 TRINITY_DN2653_c2_g1_i1:6-1346(+)	1.85097	0.888278	0.01956	no change	yes	2.012	1.087	1	1.107	1.155	1.534	2.301	2.202	BP:primary metabolic process;BP:carbohydrate metabolic process;BP:organic substance metabolic process;BP:biological_process;BP:metabolic process;CC:cell part;CC:cellular_component;CC:cell periphery;CC:membrane part;CC:intrinsic component of membrane;MF:molecular_function;MF:hydrolase activity;MF:catalytic activity;MF:hydrolase activity, acting on glycosyl bonds;MF:hydrolase activity, hydrolyzing …	GO:0044238;GO:0005975;GO:0071704;GO:0008150;GO:0008152;GO:0044464;GO:0005575;GO:0071944;GO:0044425;GO:0031224;GO:0003674;GO:0016787;GO:0003824;GO:0016798;GO:0004553	K01199	EGLC	map00500	Starch and sucrose metabolism	COG5309	G:Carbohydrate transport and metabolism	------	------	------	cytoplasmic	6	23	45	High
TRINITY_DN1530_c0_g1_i1_orf1	ORF type:complete len:315 hit:XP_001389761.1 TRINITY_DN1530_c0_g1_i1:104-1048(+)	1.98459	0.988838	0.000263	no change	yes	2.06	1.038	1	0.921	1.194	2.02	2.064	2.096	BP:primary metabolic process;BP:cellular biosynthetic process;BP:cellular nitrogen compound metabolic process;BP:nitrogen compound metabolic process;BP:cellular macromolecule biosynthetic process;BP:single-organism process;BP:cellular protein metabolic process;BP:cellular macromolecule metabolic process;BP:peptide biosynthetic process;BP:organic substance metabolic process;BP:cellular process;BP:…	GO:0044238;GO:0044249;GO:0034641;GO:0006807;GO:0034645;GO:0044699;GO:0044267;GO:0044260;GO:0043043;GO:0071704;GO:0009987;GO:1901576;GO:0006810;GO:0044765;GO:0009059;GO:0008150;GO:0008152;GO:0044271;GO:0051234;GO:0051179;GO:1902578;GO:0043604;GO:1901564;GO:1901566;GO:0055085;GO:0019538;GO:0009058;GO:0044237;GO:0043170;GO:0043603;GO:0044763;GO:0006518;GO:0006412;GO:0016021;GO:0031224;GO:0044425;GO:…	K15102	SLC25A3, PHC, PIC	------	------	------	------	PF00153.24	Mito_carr	Mitochondrial carrier protein	mitochondrial	3	7	32.7	High
TRINITY_DN2186_c0_g1_i1_orf1	ORF type:complete len:553 hit:OQE26870.1 TRINITY_DN2186_c0_g1_i1:373-2031(-)	2.19469	1.13402	0.02089	up	yes	2.126	0.9687	1	0.925	0.981	1.503	2.4	2.475	BP:hydrogen ion transmembrane transport;BP:single-organism process;BP:proton transport;BP:localization;BP:inorganic ion transmembrane transport;BP:monovalent inorganic cation transport;BP:inorganic cation transmembrane transport;BP:hydrogen transport;BP:cation transport;BP:ion transport;BP:transport;BP:ion transmembrane transport;BP:single-organism transport;BP:biological_process;BP:establishment…	GO:1902600;GO:0044699;GO:0015992;GO:0051179;GO:0098660;GO:0015672;GO:0098662;GO:0006818;GO:0006812;GO:0006811;GO:0006810;GO:0034220;GO:0044765;GO:0008150;GO:0051234;GO:0055085;GO:1902578;GO:0044763;GO:0009987;GO:0098655;GO:0016021;GO:0031224;GO:0044425;GO:0005575;GO:0003674;GO:0015075;GO:0022857;GO:0005215;GO:0022804;GO:0015297;GO:0015291;GO:0015299;GO:0015298;GO:0008324;GO:0022891;GO:0022890;GO:…	------	------	------	------	COG0025	P:Inorganic ion transport and metabolism	PF00999.18	Na_H_Exchanger	Sodium/hydrogen exchanger family	ER	2	4	60.8	High
TRINITY_DN1045_c0_g1_i1_orf1	ORF type:complete len:340 hit:OKP10583.1 TRINITY_DN1045_c0_g1_i1:215-1234(+)	1.72575	0.787223	0.0111	no change	yes	1.957	1.134	1	0.966	1.435	2.11	1.754	2.008	BP:transport;BP:biological_process;BP:establishment of localization;BP:localization;CC:integral component of membrane;CC:cellular_component;CC:membrane part;CC:intrinsic component of membrane;	GO:0006810;GO:0008150;GO:0051234;GO:0051179;GO:0016021;GO:0005575;GO:0044425;GO:0031224	K15111	SLC25A26	------	------	------	------	PF00153.24	Mito_carr	Mitochondrial carrier protein	cytoplasmic	2	12	36.5	High
TRINITY_DN13006_c0_g1_i1_orf1	ORF type:complete len:189 hit:CEO60020.1 TRINITY_DN13006_c0_g1_i1:134-700(-)	1.60404	0.681714	0.02005	no change	yes	1.904	1.187	1	1.236	1.325	1.574	2.081	2.057	BP:transport;BP:biological_process;BP:establishment of localization;BP:localization;BP:vesicle-mediated transport;CC:endoplasmic reticulum;CC:intracellular organelle;CC:integral component of organelle membrane;CC:intrinsic component of organelle membrane;CC:integral component of Golgi membrane;CC:membrane-bounded organelle;CC:organelle;CC:intrinsic component of membrane;CC:cellular_component;CC:i…	GO:0006810;GO:0008150;GO:0051234;GO:0051179;GO:0016192;GO:0005783;GO:0043229;GO:0031301;GO:0031300;GO:0030173;GO:0043227;GO:0043226;GO:0031224;GO:0005575;GO:0016021;GO:0044431;GO:0043231;GO:0044464;GO:0031228;GO:0044446;GO:0044444;GO:0044424;GO:0044425;GO:0044422;GO:0003674;GO:0043167;GO:0046914;GO:0008270;GO:1901363;GO:0046872;GO:0003676;GO:0043169;GO:0097159;GO:0005488	------	------	------	------	------	------	PF05832.9	DUF846	Eukaryotic protein of unknown function	ER	1	4	21	Medium
TRINITY_DN5267_c0_g1_i1_orf1	ORF type:internal len:95 hit:XP_022482126.1 TRINITY_DN5267_c0_g1_i1:3-287(-)	2.63412	1.39732	0.0415	up	yes	2.239	0.85	1	0.801	0.749	1.724	3.163	1.831	BP:single-organism process;BP:single-organism metabolic process;BP:metabolic process;BP:oxidation-reduction process;BP:biological_process;MF:molecular_function;MF:binding;MF:nucleotide binding;MF:heterocyclic compound binding;MF:oxidoreductase activity;MF:anion binding;MF:coenzyme binding;MF:flavin adenine dinucleotide binding;MF:ion binding;MF:nucleoside phosphate binding;MF:glucose oxidase acti…	GO:0044699;GO:0044710;GO:0008152;GO:0055114;GO:0008150;GO:0003674;GO:0005488;GO:0000166;GO:1901363;GO:0016491;GO:0043168;GO:0050662;GO:0050660;GO:0043167;GO:1901265;GO:0046562;GO:0036094;GO:0003824;GO:0047979;GO:0048037;GO:0016899;GO:0016614;GO:0097159	------	------	------	------	------	------	PF00732.16	GMC_oxred_N	GMC oxidoreductase	peroxisomal	2	27	10.3	High
TRINITY_DN1626_c0_g1_i1_orf1	ORF type:3prime_partial len:270 hit:EZF25411.1 TRINITY_DN1626_c0_g1_i1:560-1369(-)	1.33132	0.412853	0.09954	no change	no	1.76	1.322	1	1.415	1.551	1.833	1.924	1.524	MF:cation binding;MF:transition metal ion binding;MF:organic cyclic compound binding;MF:ion binding;MF:molecular_function;MF:binding;MF:nucleic acid binding;MF:metal ion binding;MF:heterocyclic compound binding;MF:zinc ion binding;	GO:0043169;GO:0046914;GO:0097159;GO:0043167;GO:0003674;GO:0005488;GO:0003676;GO:0046872;GO:1901363;GO:0008270	K09250	CNBP	------	------	COG5082;COG5082	O:Posttranslational modification, protein turnover, chaperones;U:Intracellular trafficking, secretion, and vesicular transport	PF00098.20;PF13917.3;PF14787.3	zf-CCHC;zf-CCHC_3;zf-CCHC_5	Zinc knuckle;Zinc knuckle;GAG-polyprotein viral zinc-finger	cytoplasmic	1	4	27.5	High
TRINITY_DN4694_c0_g6_i1_orf1	ORF type:internal len:103 hit:THC94239.1 TRINITY_DN4694_c0_g6_i1:3-311(-)	1.90832	0.932301	0.001689	no change	yes	2.019	1.058	1	1.028	1.145	1.782	2.173	2.101	BP:metabolic process;BP:biological_process;MF:anion binding;MF:modified amino acid binding;MF:amide binding;MF:vitamin binding;MF:ion binding;MF:small molecule binding;MF:catalytic activity;MF:transferase activity;MF:molecular_function;MF:phosphopantetheine binding;MF:binding;	GO:0008152;GO:0008150;GO:0043168;GO:0072341;GO:0033218;GO:0019842;GO:0043167;GO:0036094;GO:0003824;GO:0016740;GO:0003674;GO:0031177;GO:0005488	K15415	MDPG	------	------	------	------	------	------	------	cytoplasmic	1	13	11.5	Medium
TRINITY_DN11696_c0_g1_i1_orf1	ORF type:complete len:1215 hit:OOQ84869.1 TRINITY_DN11696_c0_g1_i1:192-3836(-)	2.0658	1.0467	0.001136	up	yes	2.072	1.003	1	1.108	0.902	1.883	2.057	2.276	BP:organic cyclic compound metabolic process;BP:cellular response to stimulus;BP:DNA repair;BP:heterocycle metabolic process;BP:single organism reproductive process;BP:protein metabolic process;BP:meiotic mismatch repair;BP:cellular response to stress;BP:mismatch repair;BP:nitrogen compound metabolic process;BP:cellular macromolecule metabolic process;BP:cellular component organization;BP:cellula…	GO:1901360;GO:0051716;GO:0006281;GO:0046483;GO:0044702;GO:0019538;GO:0000710;GO:0033554;GO:0006298;GO:0006807;GO:0044260;GO:0016043;GO:0071840;GO:0044710;GO:0006950;GO:0008150;GO:0008152;GO:0050896;GO:0036297;GO:0034641;GO:0044699;GO:0006139;GO:0006508;GO:0009987;GO:0006725;GO:0006974;GO:0043570;GO:0043170;GO:1903046;GO:0090304;GO:0022402;GO:0071704;GO:0022414;GO:0044763;GO:0006996;GO:0044238;GO:…	K08737	MSH6	map03430	Mismatch repair	COG0249	L:Replication, recombination and repair	PF00488.18;PF05192.15;PF01624.17;PF05190.15;PF05188.14	MutS_V;MutS_III;MutS_I;MutS_IV;MutS_II	MutS domain V;MutS domain III;MutS domain I;MutS family domain IV;MutS domain II	cytoplasmic	1	1	135.4	High
TRINITY_DN4910_c0_g1_i1_orf1	ORF type:internal len:355 hit:CEJ55632.1 TRINITY_DN4910_c0_g1_i1:109-1173(+)	2.1092	1.0767	0.002371	up	yes	2.086	0.989	1	0.985	0.982	1.768	2.275	2.215	BP:single-organism process;BP:transmembrane transport;BP:organic substance metabolic process;BP:proteolysis;BP:cellular process;BP:transport;BP:single-organism transport;BP:single-organism cellular process;BP:metabolic process;BP:establishment of localization;BP:localization;BP:single-organism localization;BP:primary metabolic process;BP:protein metabolic process;BP:macromolecule metabolic proces…	GO:0044699;GO:0055085;GO:0071704;GO:0006508;GO:0009987;GO:0006810;GO:0044765;GO:0044763;GO:0008152;GO:0051234;GO:0051179;GO:1902578;GO:0044238;GO:0019538;GO:0043170;GO:0008150;GO:0016021;GO:0031224;GO:0044425;GO:0005575;GO:0003674;GO:0008233;GO:0016787;GO:0003824	------	------	------	------	------	------	PF07690.13;PF06609.10;PF00083.21	MFS_1;TRI12;Sugar_tr	Major Facilitator Superfamily;Fungal trichothecene efflux pump;Sugar	peroxisomal	1	2	38.6	Medium
TRINITY_DN3450_c0_g4_i1_orf1	ORF type:5prime_partial len:257 hit:OOQ89171.1 TRINITY_DN3450_c0_g4_i1:1-771(-)	2.03755	1.02683	0.04302	up	yes	2.062	1.012	1	1.044	0.991	1.376	2.587	2.224	BP:single-organism process;BP:organic substance catabolic process;BP:organic substance metabolic process;BP:single-organism metabolic process;BP:polysaccharide catabolic process;BP:biological_process;BP:metabolic process;BP:catabolic process;BP:macromolecule catabolic process;BP:oxidation-reduction process;BP:primary metabolic process;BP:carbohydrate metabolic process;BP:polysaccharide metabolic …	GO:0044699;GO:1901575;GO:0071704;GO:0044710;GO:0000272;GO:0008150;GO:0008152;GO:0009056;GO:0009057;GO:0055114;GO:0044238;GO:0005975;GO:0005976;GO:0016052;GO:0043170;GO:0016787;GO:0030247;GO:0030246;GO:0003674;GO:0008270;GO:2001070;GO:0016491;GO:0043169;GO:0004339;GO:0046914;GO:0043167;GO:0046872;GO:0015926;GO:0003824;GO:0004553;GO:0016798;GO:0001871;GO:0005488	K01178	SGA1	map00500	Starch and sucrose metabolism	COG3387	G:Carbohydrate transport and metabolism	PF00723.18	Glyco_hydro_15	Glycosyl hydrolases family 15	cytoplasmic	4	21	28.2	High
TRINITY_DN12707_c0_g1_i1_orf1	ORF type:complete len:354 hit:CEJ54470.1 TRINITY_DN12707_c0_g1_i1:164-1225(-)	2.06381	1.04531	0.008995	up	yes	2.07	1.003	1	0.974	1.035	2.375	2.201	1.633	BP:galacturonan metabolic process;BP:external encapsulating structure organization;BP:cellular component organization or biogenesis;BP:organic substance catabolic process;BP:pectin metabolic process;BP:cellular component organization;BP:cell wall organization or biogenesis;BP:organic substance metabolic process;BP:cell wall organization;BP:cellular process;BP:polysaccharide catabolic process;BP:b…	GO:0010393;GO:0045229;GO:0071840;GO:1901575;GO:0045488;GO:0016043;GO:0071554;GO:0071704;GO:0071555;GO:0009987;GO:0000272;GO:0008150;GO:0008152;GO:0009056;GO:0009057;GO:0044238;GO:0005975;GO:0005976;GO:0016052;GO:0043170;GO:0045490;GO:0005575;GO:0005576;GO:0016787;GO:0016798;GO:0015925;GO:0003824;GO:0031218;GO:0015926;GO:0004553;GO:0003674	K01224	E3.2.1.89	------	------	COG3867	G:Carbohydrate transport and metabolism	PF07745.10	Glyco_hydro_53	Glycosyl hydrolase family 53	extracellular	4	15	38.5	High
TRINITY_DN2624_c0_g1_i1_orf1	ORF type:complete len:248 hit:CEJ60244.1 TRINITY_DN2624_c0_g1_i1:262-1005(+)	2.23544	1.16056	0.000864	up	yes	2.123	0.9497	1	0.954	0.895	1.869	2.27	2.231	------	------	------	------	------	------	------	------	PF08693.7	SKG6	Transmembrane alpha-helix domain	cytoplasmic	1	4	25.4	High
TRINITY_DN3614_c0_g1_i1_orf1	ORF type:complete len:594 hit:PYI08424.1 TRINITY_DN3614_c0_g1_i1:60-1841(+)	1.95761	0.969094	0.01207	no change	yes	2.032	1.038	1	1.072	1.042	1.578	2.258	2.261	BP:transport;BP:biological_process;BP:cellular process;BP:localization;BP:single-organism transport;BP:single-organism cellular process;BP:single-organism process;BP:single-organism localization;BP:establishment of localization;BP:transmembrane transport;CC:integral component of membrane;CC:cellular_component;CC:membrane part;CC:intrinsic component of membrane;	GO:0006810;GO:0008150;GO:0009987;GO:0051179;GO:0044765;GO:0044763;GO:0044699;GO:1902578;GO:0051234;GO:0055085;GO:0016021;GO:0005575;GO:0044425;GO:0031224	------	------	------	------	------	------	PF07690.13	MFS_1	Major Facilitator Superfamily	peroxisomal	2	3	66.3	High
TRINITY_DN13882_c0_g1_i1_orf1	ORF type:complete len:244 hit:XP_001389368.2 TRINITY_DN13882_c0_g1_i1:80-811(+)	2.34205	1.22777	0.002749	up	yes	2.15	0.918	1	0.874	0.88	1.786	2.354	2.31	BP:regulation of phosphate metabolic process;BP:regulation of primary metabolic process;BP:regulation of metabolic process;BP:cellular component organization or biogenesis;BP:single-organism metabolic process;BP:single-organism biosynthetic process;BP:negative regulation of cell cycle;BP:negative regulation of lipid metabolic process;BP:negative regulation of biological process;BP:heterocycle met…	GO:0019220;GO:0080090;GO:0019222;GO:0071840;GO:0044710;GO:0044711;GO:0045786;GO:0045833;GO:0048519;GO:0046483;GO:0051055;GO:0046337;GO:0046486;GO:0009451;GO:0052646;GO:1901564;GO:0006575;GO:1901566;GO:0009892;GO:0009890;GO:0042398;GO:0006807;GO:0050789;GO:1901576;GO:0044260;GO:0045936;GO:0042254;GO:0065007;GO:1901360;GO:0019637;GO:0006629;GO:0009889;GO:0050794;GO:0043412;GO:0008150;GO:0008152;GO:…	K17103	CHO1, pssA	map00564;map00260	Glycerophospholipid metabolism;Glycine, serine and threonine metabolism	COG1183	I:Lipid transport and metabolism	PF01066.18	CDP-OH_P_transf	CDP-alcohol phosphatidyltransferase	mitochondrial	2	7	26.6	High
TRINITY_DN13781_c0_g1_i1_orf1	ORF type:complete len:155 hit:XP_001394216.1 TRINITY_DN13781_c0_g1_i1:259-723(+)	1.88878	0.917458	0.001724	no change	yes	2.004	1.061	1	0.907	1.277	1.923	2.121	1.967	BP:protein localization;BP:protein import;BP:establishment of localization in cell;BP:protein import into mitochondrial matrix;BP:cellular component organization or biogenesis;BP:mitochondrial genome maintenance;BP:intracellular protein transmembrane transport;BP:intracellular protein transport;BP:cellular component organization;BP:transmembrane transport;BP:cellular protein localization;BP:mitoc…	GO:0008104;GO:0017038;GO:0051649;GO:0030150;GO:0071840;GO:0000002;GO:0065002;GO:0006886;GO:0016043;GO:0055085;GO:0034613;GO:1990542;GO:0007005;GO:0006810;GO:0071702;GO:1902578;GO:0033036;GO:0006996;GO:0009987;GO:0045184;GO:0033365;GO:0044765;GO:0008150;GO:0072655;GO:0006839;GO:0071806;GO:0051234;GO:0051179;GO:0044743;GO:0051641;GO:0070585;GO:0044699;GO:0046907;GO:0070727;GO:0044763;GO:0072594;GO:…	K17795	TIM17	------	------	COG5596	O:Posttranslational modification, protein turnover, chaperones	PF02466.16	Tim17	Tim17/Tim22/Tim23/Pmp24 family	cytoplasmic	1	5	16	Medium
TRINITY_DN6610_c0_g5_i1_orf1	ORF type:complete len:279 hit:OQD89379.1 TRINITY_DN6610_c0_g5_i1:356-1192(+)	2.08934	1.06305	0.01573	up	yes	2.072	0.9917	1	0.995	0.98	1.718	2.598	1.901	------	------	K14977	ylbA, UGHY	map00230	Purine metabolism	COG3257	R:General function prediction only	PF07883.8;PF05899.9;PF02311.16	Cupin_2;Cupin_3;AraC_binding	Cupin domain;Protein of unknown function;AraC-like ligand binding domain	cytoplasmic	7	35	31	High
TRINITY_DN698_c0_g1_i1_orf1	ORF type:complete len:1850 hit:XP_016599529.1 TRINITY_DN698_c0_g1_i1:297-5846(-)	1.93014	0.948708	0.009122	no change	yes	2.017	1.045	1	0.971	1.164	1.755	1.894	2.402	BP:cell wall modification;BP:cellular process;BP:cellular component organization;BP:cell wall organization or biogenesis;BP:cell wall organization;BP:external encapsulating structure organization;BP:biological_process;BP:cellular component organization or biogenesis;CC:cellular_component;CC:cell wall;CC:cell part;CC:external encapsulating structure;MF:molecular_function;MF:carboxylic ester hydrol…	GO:0042545;GO:0009987;GO:0016043;GO:0071554;GO:0071555;GO:0045229;GO:0008150;GO:0071840;GO:0005575;GO:0005618;GO:0044464;GO:0030312;GO:0003674;GO:0052689;GO:0016788;GO:0003824;GO:0016787;GO:0030599;GO:0045330	------	------	------	------	COG4677	G:Carbohydrate transport and metabolism	PF01095.16	Pectinesterase	Pectinesterase	extracellular	6	4	193	High
TRINITY_DN300_c0_g1_i3_orf1	ORF type:3prime_partial len:776 hit:OQD77703.1 TRINITY_DN300_c0_g1_i3:947-3274(-)	2.11292	1.07924	0.000103	up	yes	2.077	0.983	1	1.006	0.943	1.946	2.174	2.111	BP:single-organism metabolic process;BP:biological_process;BP:organic substance metabolic process;BP:proteolysis;BP:metabolic process;BP:oxidation-reduction process;BP:primary metabolic process;BP:single-organism process;BP:macromolecule metabolic process;BP:protein metabolic process;CC:integral component of membrane;CC:intrinsic component of membrane;CC:cellular_component;CC:membrane part;MF:end…	GO:0044710;GO:0008150;GO:0071704;GO:0006508;GO:0008152;GO:0055114;GO:0044238;GO:0044699;GO:0043170;GO:0019538;GO:0016021;GO:0031224;GO:0005575;GO:0044425;GO:0004175;GO:0003674;GO:0005488;GO:0008233;GO:1901363;GO:1901265;GO:0016491;GO:0000166;GO:0010181;GO:0016787;GO:0004222;GO:0036094;GO:0003824;GO:0048037;GO:0097367;GO:0097159;GO:0008237;GO:0070011;GO:0032553	K01415	ECE	------	------	COG3590	O:Posttranslational modification, protein turnover, chaperones	PF05649.10;PF01431.18	Peptidase_M13_N;Peptidase_M13	Peptidase family M13;Peptidase family M13	plasma membrane	35	51	87.9	High
TRINITY_DN5806_c0_g1_i1_orf1	ORF type:internal len:429 hit:XP_022484112.1 TRINITY_DN5806_c0_g1_i1:2-1288(-)	2.00491	1.00354	0.01254	up	yes	2.041	1.018	1	1.004	1.049	1.579	2.363	2.181	------	------	------	------	------	------	------	------	------	------	------	cytoplasmic	2	4	47.8	High
TRINITY_DN3973_c0_g1_i1_orf1	ORF type:complete len:659 hit:CEJ53806.1 TRINITY_DN3973_c0_g1_i1:894-2870(+)	2.03172	1.0227	0.000733	up	yes	2.05	1.009	1	1.027	1	2.018	2.256	1.875	BP:primary metabolic process;BP:carbohydrate metabolic process;BP:organic substance metabolic process;BP:biological_process;BP:metabolic process;CC:integral component of membrane;CC:cellular_component;CC:membrane part;CC:intrinsic component of membrane;MF:molecular_function;MF:hydrolase activity;MF:carbohydrate binding;MF:catalytic activity;MF:hydrolase activity, acting on glycosyl bonds;MF:bindi…	GO:0044238;GO:0005975;GO:0071704;GO:0008150;GO:0008152;GO:0016021;GO:0005575;GO:0044425;GO:0031224;GO:0003674;GO:0016787;GO:0030246;GO:0003824;GO:0016798;GO:0005488;GO:0004553	------	------	------	------	COG2273	G:Carbohydrate transport and metabolism	PF03935.12	SKN1	Beta-glucan synthesis-associated protein	cytoplasmic	2	3	73.4	High
TRINITY_DN4263_c0_g1_i1_orf1	ORF type:complete len:427 hit:OQD77598.1 TRINITY_DN4263_c0_g1_i1:192-1472(+)	2.15067	1.10479	0.004747	up	yes	2.084	0.969	1	1.026	0.881	1.706	2.324	2.221	BP:cell wall macromolecule metabolic process;BP:external encapsulating structure organization;BP:macromolecule metabolic process;BP:cellular component organization or biogenesis;BP:cellular macromolecule metabolic process;BP:aminoglycan metabolic process;BP:cellular component organization;BP:cell wall organization or biogenesis;BP:cell wall organization;BP:chitin metabolic process;BP:cell wall ch…	GO:0044036;GO:0045229;GO:0043170;GO:0071840;GO:0044260;GO:0006022;GO:0016043;GO:0071554;GO:0071555;GO:0006030;GO:0006037;GO:0009987;GO:0008150;GO:0008152;GO:0010383;GO:1901564;GO:0071852;GO:0071704;GO:0044238;GO:0031505;GO:0005976;GO:1901135;GO:0044237;GO:0006040;GO:0006807;GO:0005975;GO:1901071;GO:0032161;GO:0043229;GO:0043228;GO:0043226;GO:0005856;GO:0044446;GO:0005940;GO:0000144;GO:0005618;GO:…	------	------	------	------	COG2273	G:Carbohydrate transport and metabolism	PF00722.18	Glyco_hydro_16	Glycosyl hydrolases family 16	ER	3	10	45.3	High
TRINITY_DN3223_c0_g2_i1_orf1	ORF type:complete len:260 hit:XP_001395223.1 TRINITY_DN3223_c0_g2_i1:76-855(+)	1.59881	0.676996	0.01524	no change	yes	1.877	1.174	1	1.038	1.483	1.882	1.742	2.006	BP:positive regulation of cellular amide metabolic process;BP:nucleobase-containing compound transport;BP:nuclear transport;BP:establishment of localization;BP:regulation of metabolic process;BP:positive regulation of translational fidelity;BP:positive regulation of cellular metabolic process;BP:establishment of localization in cell;BP:regulation of cellular metabolic process;BP:regulation of bio…	GO:0034250;GO:0015931;GO:0051169;GO:0051234;GO:0019222;GO:0045903;GO:0031325;GO:0051649;GO:0031323;GO:0050789;GO:0006450;GO:0044699;GO:0009893;GO:0051029;GO:0010604;GO:0010608;GO:0031328;GO:2000112;GO:0010557;GO:0051247;GO:0051246;GO:0010556;GO:0065007;GO:1902578;GO:0031326;GO:0048518;GO:0032270;GO:0045727;GO:0010468;GO:0006407;GO:0006810;GO:0006448;GO:0051168;GO:0060255;GO:0009889;GO:0071702;GO:…	K02981	RP-S2e, RPS2	map03010	Ribosome	COG0098	J:Translation, ribosomal structure and biogenesis	PF00333.17;PF03719.12	Ribosomal_S5;Ribosomal_S5_C	Ribosomal protein S5, N-terminal domain;Ribosomal protein S5, C-terminal domain	cytoplasmic	8	29	28.3	High
TRINITY_DN365_c1_g1_i1_orf1	ORF type:3prime_partial len:210 hit:XP_022387479.1 TRINITY_DN365_c1_g1_i1:1-630(+)	1.8425	0.881663	0.003929	no change	yes	1.977	1.073	1	0.923	1.296	1.921	1.839	2.17	BP:cellular macromolecule biosynthetic process;BP:organonitrogen compound metabolic process;BP:homeostatic process;BP:cellular biosynthetic process;BP:cellular nitrogen compound metabolic process;BP:nitrogen compound metabolic process;BP:organic substance biosynthetic process;BP:single-organism process;BP:single-organism metabolic process;BP:cellular nitrogen compound biosynthetic process;BP:cell…	GO:0034645;GO:1901564;GO:0042592;GO:0044249;GO:0034641;GO:0006807;GO:1901576;GO:0044699;GO:0044710;GO:0044271;GO:0044260;GO:0050789;GO:0043043;GO:0071704;GO:0065007;GO:0002181;GO:0065008;GO:0019725;GO:0043170;GO:0006629;GO:0044267;GO:0009987;GO:0009058;GO:0009059;GO:0008150;GO:0008152;GO:0045454;GO:0050794;GO:0055114;GO:0043604;GO:0044238;GO:0043603;GO:1901566;GO:0019538;GO:0044237;GO:0044763;GO:…	K02940	RP-L9e, RPL9	map03010	Ribosome	COG0097	J:Translation, ribosomal structure and biogenesis	PF00347.20	Ribosomal_L6	Ribosomal protein L6	cytoplasmic	4	15	23.9	High
TRINITY_DN2999_c0_g1_i1_orf1	ORF type:complete len:337 hit:OKP12858.1 TRINITY_DN2999_c0_g1_i1:114-1124(+)	2.05879	1.0418	0.07544	up	no	2.052	0.9967	1	1.079	0.911	1.562	2.929	1.665	CC:cellular_component;CC:membrane part;CC:integral component of membrane;CC:intrinsic component of membrane;	GO:0005575;GO:0044425;GO:0016021;GO:0031224	------	------	------	------	------	------	------	------	------	Golgi apparatus	1	4	37.4	High
TRINITY_DN5570_c0_g1_i1_orfp1	PF00079.20 2.8e-11 TRINITY_DN5570_c0_g1_i1:1-462(-)	2.11312	1.07938	0.002725	up	yes	2.066	0.9777	1	0.939	0.994	1.98	2.382	1.835	BP:regulation of primary metabolic process;BP:regulation of metabolic process;BP:negative regulation of response to stimulus;BP:regulation of response to stimulus;BP:negative regulation of defense response;BP:regulation of defense response;BP:single-organism metabolic process;BP:negative regulation of macromolecule metabolic process;BP:regulation of inflammatory response;BP:negative regulation of…	GO:0080090;GO:0019222;GO:0048585;GO:0048583;GO:0031348;GO:0031347;GO:0044710;GO:0010605;GO:0050727;GO:0044092;GO:0048518;GO:0065007;GO:2000258;GO:0048584;GO:0060255;GO:0050777;GO:2000257;GO:0032268;GO:0030162;GO:0002673;GO:0019538;GO:0045916;GO:0002376;GO:0045824;GO:0030193;GO:0030195;GO:0009892;GO:0050778;GO:0002921;GO:0002920;GO:0050789;GO:0051346;GO:1900046;GO:1900047;GO:0002682;GO:0002683;GO:…	K04001	SERPING1, C1INH	------	------	------	------	PF00079.17	Serpin	Serpin	cytoplasmic	1	7	16.3	Low
TRINITY_DN9936_c0_g1_i1_orf1	ORF type:complete len:432 hit:OQE27559.1 TRINITY_DN9936_c0_g1_i1:35-1330(-)	2.05164	1.03678	0.001044	up	yes	2.042	0.9953	1	0.986	1	1.799	2.196	2.13	BP:nucleobase-containing compound transport;BP:nucleotide transport;BP:anion transport;BP:UDP-glucose transport;BP:UDP-galactose transmembrane transport;BP:carbohydrate transmembrane transport;BP:single-organism process;BP:carbohydrate derivative transport;BP:carbohydrate transport;BP:nitrogen compound transport;BP:pyrimidine-containing compound transmembrane transport;BP:organic substance transp…	GO:0015931;GO:0006862;GO:0006820;GO:0015786;GO:0072334;GO:0034219;GO:0044699;GO:1901264;GO:0008643;GO:0071705;GO:0072531;GO:0071702;GO:0009987;GO:0006811;GO:0006810;GO:0015711;GO:0034220;GO:0044765;GO:0008150;GO:0051234;GO:0051179;GO:1902578;GO:1901679;GO:0055085;GO:0015781;GO:0015780;GO:0015785;GO:0090481;GO:0015748;GO:0098656;GO:0044763;GO:0005783;GO:0044444;GO:0043226;GO:0044424;GO:0043227;GO:…	K15275	SLC35B1	------	------	COG0697;COG0697	G:Carbohydrate transport and metabolism;E:Amino acid transport and metabolism	PF08449.8;PF04142.12;PF00892.17	UAA;Nuc_sug_transp;EamA	UAA transporter family;Nucleotide-sugar transporter;EamA-like transporter family	ER	1	2	46.6	Medium
TRINITY_DN4809_c0_g1_i1_orf1	ORF type:complete len:600 hit:OQE24684.1 TRINITY_DN4809_c0_g1_i1:190-1989(-)	1.7886	0.838833	0.002872	no change	yes	1.946	1.088	1	1.024	1.24	1.731	2.048	2.058	BP:maturation of LSU-rRNA;BP:nucleic acid metabolic process;BP:ncRNA metabolic process;BP:organic cyclic compound metabolic process;BP:cellular macromolecule metabolic process;BP:organic substance metabolic process;BP:rRNA processing;BP:ncRNA processing;BP:nucleobase-containing compound metabolic process;BP:rRNA metabolic process;BP:cellular process;BP:cellular aromatic compound metabolic process…	GO:0000470;GO:0090304;GO:0034660;GO:1901360;GO:0044260;GO:0071704;GO:0006364;GO:0034470;GO:0006139;GO:0016072;GO:0009987;GO:0006725;GO:0000462;GO:0000463;GO:0008150;GO:0008152;GO:0016074;GO:0034641;GO:0046483;GO:0016070;GO:0044238;GO:0030490;GO:0044237;GO:0043170;GO:0006807;GO:0006396;GO:1990417;GO:1990904;GO:0030687;GO:0031975;GO:0043229;GO:0043228;GO:0043226;GO:0005575;GO:0005730;GO:0005635;GO:…	K13179	DDX18, HAS1	------	------	COG0513	L:Replication, recombination and repair	PF00270.26;PF00271.28;PF13959.3	DEAD;Helicase_C;DUF4217	DEAD/DEAH box helicase;Helicase conserved C-terminal domain;Domain of unknown function	cytoplasmic	3	5	67.1	High
TRINITY_DN1240_c0_g1_i1_orf1	ORF type:complete len:557 hit:XP_022484064.1 TRINITY_DN1240_c0_g1_i1:1121-2791(-)	1.78093	0.832635	0.02005	no change	yes	1.943	1.091	1	1.049	1.223	1.551	1.977	2.302	BP:amino acid transport;BP:organic acid transmembrane transport;BP:carboxylic acid transmembrane transport;BP:single-organism process;BP:localization;BP:nitrogen compound transport;BP:organic substance transport;BP:cellular process;BP:organic acid transport;BP:ion transport;BP:transport;BP:organic anion transport;BP:ion transmembrane transport;BP:single-organism transport;BP:biological_process;BP…	GO:0006865;GO:1903825;GO:1905039;GO:0044699;GO:0051179;GO:0071705;GO:0071702;GO:0009987;GO:0015849;GO:0006811;GO:0006810;GO:0015711;GO:0034220;GO:0044765;GO:0008150;GO:0051234;GO:0055085;GO:1902578;GO:0046942;GO:0003333;GO:0006820;GO:0098656;GO:0044763;GO:0016021;GO:0031224;GO:0044425;GO:0005575;GO:0005342;GO:0003674;GO:0015075;GO:0005215;GO:0046943;GO:0022891;GO:0008509;GO:0022892;GO:0008514;GO:…	K16261	YAT	------	------	COG0833	E:Amino acid transport and metabolism	PF00324.18;PF13520.3	AA_permease;AA_permease_2	Amino acid permease;Amino acid permease	peroxisomal	1	3	61.1	High
TRINITY_DN581_c0_g1_i4_orf1	ORF type:complete len:878 hit:OKP14694.1 TRINITY_DN581_c0_g1_i4:2815-5448(-)	1.66345	0.734174	0.0144	no change	yes	1.893	1.138	1	1.252	1.162	1.595	2.172	1.911	CC:intracellular membrane-bounded organelle;CC:membrane;CC:cell part;CC:intracellular organelle;CC:cellular_component;CC:cytoplasmic part;CC:intracellular part;CC:membrane-bounded organelle;CC:organelle;MF:cation binding;MF:ion binding;MF:molecular_function;MF:binding;MF:metal ion binding;	GO:0043231;GO:0016020;GO:0044464;GO:0043229;GO:0005575;GO:0044444;GO:0044424;GO:0043227;GO:0043226;GO:0043169;GO:0043167;GO:0003674;GO:0005488;GO:0046872	------	------	------	------	------	------	PF13639.3;PF17123.2;PF13923.3;PF12678.4;PF00097.22;PF14634.3;PF02225.19;PF13920.3	zf-RING_2;zf-RING_11;zf-C3HC4_2;zf-rbx1;zf-C3HC4;zf-RING_5;PA;zf-C3HC4_3	Ring finger domain;RING-like zinc finger;Zinc finger, C3HC4 type;RING-H2 zinc finger domain;Zinc finger, C3HC4 type;zinc-RING finger domain;PA domain;Zinc finger, C3HC4 type	plasma membrane	1	1	93.3	High
TRINITY_DN13755_c0_g1_i1_orf1	ORF type:complete len:619 hit:OKP14090.1 TRINITY_DN13755_c0_g1_i1:147-2003(-)	2.20657	1.1418	0.01113	up	yes	2.083	0.944	1	0.944	0.888	1.729	2.573	1.946	BP:transport;BP:biological_process;BP:cellular process;BP:localization;BP:single-organism transport;BP:single-organism cellular process;BP:single-organism process;BP:single-organism localization;BP:establishment of localization;BP:transmembrane transport;CC:integral component of membrane;CC:cellular_component;CC:membrane part;CC:intrinsic component of membrane;	GO:0006810;GO:0008150;GO:0009987;GO:0051179;GO:0044765;GO:0044763;GO:0044699;GO:1902578;GO:0051234;GO:0055085;GO:0016021;GO:0005575;GO:0044425;GO:0031224	------	------	------	------	------	------	PF07690.13;PF06609.10	MFS_1;TRI12	Major Facilitator Superfamily;Fungal trichothecene efflux pump	cytoplasmic	8	12	66.9	High
TRINITY_DN1690_c0_g1_i2_orf1	ORF type:complete len:566 hit:OQE03360.1 TRINITY_DN1690_c0_g1_i2:25-1722(+)	2.3596	1.23854	0.01468	up	yes	2.126	0.901	1	0.704	0.999	1.679	2.644	2.054	BP:regulation of organelle organization;BP:phosphorylation;BP:regulation of cellular component organization;BP:nucleic acid metabolic process;BP:cellular nitrogen compound metabolic process;BP:nitrogen compound metabolic process;BP:regulation of mitotic cell cycle phase transition;BP:ncRNA metabolic process;BP:regulation of biological process;BP:organic cyclic compound metabolic process;BP:cellul…	GO:0033043;GO:0016310;GO:0051128;GO:0090304;GO:0034641;GO:0006807;GO:1901990;GO:0034660;GO:0050789;GO:1901360;GO:0044267;GO:0007346;GO:0044260;GO:0051783;GO:0010564;GO:0051302;GO:0071704;GO:0065007;GO:0006364;GO:1901987;GO:0007088;GO:0006468;GO:0034470;GO:0006139;GO:0009987;GO:0006725;GO:0006464;GO:0050794;GO:0043412;GO:0036211;GO:0008150;GO:0008152;GO:0046483;GO:0016070;GO:0044238;GO:0016072;GO:…	K07178	RIOK1	map03008	Ribosome biogenesis in eukaryotes	COG1718	T:Signal transduction mechanisms	PF01163.19	RIO1	RIO1 family	nuclear	2	4	64.3	High
TRINITY_DN12930_c0_g1_i1_orfp1	TRINITY_DN12930_c0_g1::TRINITY_DN12930_c0_g1_i1::g.8519::m.8519 TRINITY_DN12930_c0_g1::TRINITY_DN12930_c0_g1_i1::g.8519 ORF type:complete len:162 (-),score=21.41 TRINITY_DN12930_c0_g1_i1:367-852(-)	1.85203	0.889105	0.09863	no change	no	1.965	1.061	1	0.985	1.198	1.604	2.794	1.496	------	------	------	------	------	------	------	------	------	------	------	extracellular	1	7	18	High
TRINITY_DN15356_c0_g1_i1_orf1	ORF type:complete len:579 hit:OQE29374.1 TRINITY_DN15356_c0_g1_i1:391-2127(+)	2.11328	1.07949	2.2e-05	up	yes	2.052	0.971	1	1.015	0.898	2.112	2.03	2.014	BP:fatty-acyl-CoA transport;BP:acetyl-CoA transport;BP:anion transport;BP:cofactor transport;BP:coenzyme transport;BP:single-organism process;BP:organic substance transport;BP:ion transport;BP:transport;BP:organic anion transport;BP:single-organism transport;BP:biological_process;BP:establishment of localization;BP:localization;BP:single-organism localization;BP:thioester transport;BP:sulfur comp…	GO:0015916;GO:0015876;GO:0006820;GO:0051181;GO:0051182;GO:0044699;GO:0071702;GO:0006811;GO:0006810;GO:0015711;GO:0044765;GO:0008150;GO:0051234;GO:0051179;GO:1902578;GO:1901337;GO:0072348;GO:0031224;GO:0016021;GO:0005575;GO:0044425;GO:0003674;GO:0051185;GO:0051184;GO:0008521;GO:0005215	------	------	------	------	COG0477	G:Carbohydrate transport and metabolism	PF13000.4	Acatn	Acetyl-coenzyme A transporter 1	mitochondrial	5	12	64.1	High
TRINITY_DN602_c0_g1_i4_orf1	ORF type:complete len:485 hit:OQD74014.1 TRINITY_DN602_c0_g1_i4:2469-3923(-)	2.03665	1.02619	0.02172	up	yes	2.023	0.9933	1	1.022	0.958	1.461	2.286	2.323	BP:transport;BP:biological_process;BP:cellular process;BP:single-organism cellular process;BP:single-organism transport;BP:localization;BP:single-organism process;BP:single-organism localization;BP:establishment of localization;BP:transmembrane transport;CC:integral component of membrane;CC:cellular_component;CC:membrane part;CC:intrinsic component of membrane;MF:transporter activity;MF:transmemb…	GO:0006810;GO:0008150;GO:0009987;GO:0044763;GO:0044765;GO:0051179;GO:0044699;GO:1902578;GO:0051234;GO:0055085;GO:0016021;GO:0005575;GO:0044425;GO:0031224;GO:0005215;GO:0022857;GO:0003674	------	------	------	------	------	------	PF00083.21;PF07690.13	Sugar_tr;MFS_1	Sugar;Major Facilitator Superfamily	cytoplasmic	8	21	53.7	High
TRINITY_DN2973_c0_g1_i1_orf1	ORF type:complete len:1276 hit:OQD72560.1 TRINITY_DN2973_c0_g1_i1:29-3856(+)	1.97436	0.981384	0.00069	no change	yes	2.002	1.014	1	0.969	1.073	2.158	1.817	2.032	MF:hydrolase activity;MF:hydrolase activity, acting on carbon-nitroge;MF:hydrolase activity, acting on carbon-nitroge;MF:5-oxoprolinas;MF:catalytic activity;MF:molecular_function;	GO:0016787;GO:0016812;GO:0016810;GO:0017168;GO:0003824;GO:0003674	K01469	OPLAH, OXP1, oplAH	map00480	Glutathione metabolism	COG0145;COG0145;COG0146;COG0146	E:Amino acid transport and metabolism;Q:Secondary metabolites biosynthesis, transport and catabolism;E:Amino acid transport and metabolism;Q:Secondary metabolites biosynthesis, transport and catabolism	PF02538.11;PF01968.15;PF05378.10	Hydantoinase_B;Hydantoinase_A;Hydant_A_N	Hydantoinase B/oxoprolinase;Hydantoinase/oxoprolinase;Hydantoinase/oxoprolinase N-terminal region	cytoplasmic	47	52	138.3	High
TRINITY_DN3440_c0_g1_i1_orf1	ORF type:complete len:1758 hit:CEO60362.1 TRINITY_DN3440_c0_g1_i1:2468-7741(-)	1.88612	0.915425	0.01539	no change	yes	1.971	1.045	1	1.035	1.101	1.613	2.39	1.911	CC:cytoskeletal part;CC:intrinsic component of membrane;CC:intracellular organelle part;CC:integral component of membrane;CC:myosin complex;CC:protein complex;CC:macromolecular complex;CC:cell part;CC:cellular_component;CC:intracellular part;CC:membrane part;CC:organelle part;MF:purine ribonucleoside triphosphate binding;MF:molecular_function;MF:nucleic acid binding;MF:DNA binding;MF:acetylglucos…	GO:0044430;GO:0031224;GO:0044446;GO:0016021;GO:0016459;GO:0043234;GO:0032991;GO:0044464;GO:0005575;GO:0044424;GO:0044425;GO:0044422;GO:0035639;GO:0003674;GO:0003676;GO:0003677;GO:0008375;GO:0043167;GO:1901363;GO:0001882;GO:0043168;GO:0000166;GO:0016740;GO:0001883;GO:0032549;GO:0017076;GO:0003774;GO:0005524;GO:0016787;GO:0004100;GO:0017111;GO:1901265;GO:0036094;GO:0003824;GO:0016758;GO:0008194;GO:…	K00698	CHS1	map00520	Amino sugar and nucleotide sugar metabolism	COG1215	M:Cell wall/membrane/envelope biogenesis	PF03142.12;PF08766.8;PF00173.25;PF13632.3;PF13641.3;PF00063.18	Chitin_synth_2;DEK_C;Cyt-b5;Glyco_trans_2_3;Glyco_tranf_2_3;Myosin_head	Chitin synthase;DEK C terminal domain;Cytochrome b5-like Heme/Steroid binding domain;Glycosyl transferase family group 2;Glycosyltransferase like family 2;Myosin head	mitochondrial	20	13	194.8	High
TRINITY_DN3288_c0_g1_i4_orf1	ORF type:complete len:508 hit:EPS30397.1 TRINITY_DN3288_c0_g1_i4:195-1718(+)	2.06676	1.04737	0.002524	up	yes	2.031	0.9827	1	0.953	0.995	1.736	2.26	2.096	BP:anion transport;BP:single-organism process;BP:carbohydrate derivative transport;BP:transmembrane transport;BP:glycerol-3-phosphate transport;BP:organic substance transport;BP:cellular process;BP:organophosphate ester transport;BP:ion transport;BP:transport;BP:organic anion transport;BP:single-organism transport;BP:biological_process;BP:establishment of localization;BP:localization;BP:single-or…	GO:0006820;GO:0044699;GO:1901264;GO:0055085;GO:0015794;GO:0071702;GO:0009987;GO:0015748;GO:0006811;GO:0006810;GO:0015711;GO:0044765;GO:0008150;GO:0051234;GO:0051179;GO:1902578;GO:0001407;GO:0044763;GO:0016021;GO:0016020;GO:0031224;GO:0005886;GO:0044464;GO:0005575;GO:0044425;GO:0015605;GO:0003674;GO:1901677;GO:0015075;GO:1901618;GO:0015169;GO:0015166;GO:0005215;GO:0022891;GO:0022892;GO:0008514;GO:…	------	------	------	------	------	------	PF00083.21;PF07690.13	Sugar_tr;MFS_1	Sugar;Major Facilitator Superfamily	cytoplasmic	3	9	54.5	High
TRINITY_DN13257_c0_g1_i1_orf1	ORF type:complete len:423 hit:OQE21960.1 TRINITY_DN13257_c0_g1_i1:155-1423(-)	2.02513	1.01801	0.04776	up	yes	2.015	0.995	1	0.996	0.989	1.483	2.705	1.857	------	------	------	------	------	------	------	------	PF10282.6	Lactonase	Lactonase, 7-bladed beta-propeller	plasma membrane	11	37	45.5	High
TRINITY_DN10304_c0_g1_i1_orf1	ORF type:internal len:402 hit:CEJ57078.1 TRINITY_DN10304_c0_g1_i1:3-1208(-)	2.07566	1.05357	0.01492	up	yes	2.03	0.978	1	0.94	0.994	1.61	2.494	1.985	BP:organic substance catabolic process;BP:organic substance metabolic process;BP:polysaccharide catabolic process;BP:biological_process;BP:metabolic process;BP:catabolic process;BP:macromolecule catabolic process;BP:primary metabolic process;BP:carbohydrate metabolic process;BP:polysaccharide metabolic process;BP:carbohydrate catabolic process;BP:macromolecule metabolic process;CC:extracellular r…	GO:1901575;GO:0071704;GO:0000272;GO:0008150;GO:0008152;GO:0009056;GO:0009057;GO:0044238;GO:0005975;GO:0005976;GO:0016052;GO:0043170;GO:0005576;GO:0005575;GO:0052692;GO:0016798;GO:0003674;GO:0016787;GO:0015925;GO:0003824;GO:0004557;GO:0004553	K07407	E3.2.1.22B, galA, rafA	map00600;map00603;map00561;map00052	Sphingolipid metabolism;Glycosphingolipid biosynthesis - globo and isoglobo series;Glycerolipid metabolism;Galactose metabolism	COG3345	G:Carbohydrate transport and metabolism	PF02065.15;PF16874.2	Melibiase;Glyco_hydro_36C	Melibiase;Glycosyl hydrolase family 36 C-terminal domain	mitochondrial	4	13	44.6	High
TRINITY_DN4115_c0_g1_i1_orf1	ORF type:3prime_partial len:482 hit:OOQ89102.1 TRINITY_DN4115_c0_g1_i1:72-1517(+)	1.81724	0.861753	0.002254	no change	yes	1.939	1.067	1	0.891	1.309	1.923	1.939	1.954	BP:single-organism process;BP:single-organism metabolic process;BP:biological_process;BP:metabolic process;BP:oxidation-reduction process;CC:intrinsic component of membrane;CC:integral component of membrane;CC:cellular_component;CC:membrane part;MF:monooxygenase activity;MF:molecular_function;MF:binding;MF:ion binding;MF:heterocyclic compound binding;MF:oxidoreductase activity;MF:anion binding;MF…	GO:0044699;GO:0044710;GO:0008150;GO:0008152;GO:0055114;GO:0031224;GO:0016021;GO:0005575;GO:0044425;GO:0004497;GO:0003674;GO:0005488;GO:0043167;GO:1901363;GO:0016491;GO:0043168;GO:0004506;GO:0050660;GO:0016709;GO:0016705;GO:0000166;GO:0071949;GO:0050662;GO:1901265;GO:0036094;GO:0003824;GO:0048037;GO:0097159	K00511	SQLE, ERG1	map00909;map00100	Sesquiterpenoid and triterpenoid biosynthesis;Steroid biosynthesis	COG0654;COG0654	C:Energy production and conversion;H:Coenzyme transport and metabolism	PF08491.7;PF01494.16;PF01266.21	SE;FAD_binding_3;DAO	Squalene epoxidase;FAD binding domain;FAD dependent oxidoreductase	peroxisomal	10	30	53.3	High
TRINITY_DN204_c0_g2_i1_orf1	ORF type:3prime_partial len:99 hit:GCB26293.1 TRINITY_DN204_c0_g2_i1:2-298(+)	1.82066	0.864459	0.02651	no change	yes	1.939	1.065	1	0.965	1.23	1.665	1.733	2.419	BP:macromolecule localization;BP:protein localization to mitotic spindle;BP:nuclear chromosome segregation;BP:microtubule anchoring;BP:protein localization to cytoskeleton;BP:mitotic cell cycle process;BP:cell cycle process;BP:protein localization to mitotic spindle pole body;BP:chromosome segregation;BP:cellular component organization or biogenesis;BP:microtubule-based process;BP:cellular macrom…	GO:0033036;GO:1902480;GO:0098813;GO:0034453;GO:0044380;GO:1903047;GO:0022402;GO:1902440;GO:0007059;GO:0071840;GO:0007017;GO:0070727;GO:1902589;GO:0016043;GO:0008104;GO:0044699;GO:0071988;GO:0007010;GO:0006996;GO:0034613;GO:0051641;GO:0072393;GO:0009987;GO:0033365;GO:0000226;GO:0008150;GO:0034631;GO:0000819;GO:0051179;GO:0000070;GO:0051276;GO:0072698;GO:0044763;GO:1990904;GO:0043229;GO:0043228;GO:…	K02975	RP-S25e, RPS25	map03010	Ribosome	COG4901	J:Translation, ribosomal structure and biogenesis	PF03297.12	Ribosomal_S25	S25 ribosomal protein	cytoplasmic	1	10	11.1	High
TRINITY_DN2107_c0_g1_i1_orf1	ORF type:complete len:351 hit:OQE21381.1 TRINITY_DN2107_c0_g1_i1:58-1110(+)	1.73838	0.797741	0.00435	no change	yes	1.907	1.097	1	0.96	1.331	2.055	1.85	1.816	BP:fatty acid biosynthetic process;BP:fatty acid metabolic process;BP:carboxylic acid metabolic process;BP:cellular biosynthetic process;BP:small molecule metabolic process;BP:small molecule biosynthetic process;BP:monocarboxylic acid biosynthetic process;BP:single-organism process;BP:organic substance biosynthetic process;BP:single-organism metabolic process;BP:single-organism biosynthetic proce…	GO:0006633;GO:0006631;GO:0019752;GO:0044249;GO:0044281;GO:0044283;GO:0072330;GO:0044699;GO:1901576;GO:0044710;GO:0044711;GO:0071704;GO:0006629;GO:0009987;GO:0032787;GO:0009058;GO:0044763;GO:0008152;GO:0043436;GO:0044255;GO:0055114;GO:0008610;GO:0044238;GO:0006082;GO:0046394;GO:0016053;GO:0044237;GO:0008150;GO:0016021;GO:0031224;GO:0044425;GO:0005575;GO:0003674;GO:0016491;GO:0046914;GO:0043167;GO:…	K00227	SC5DL, ERG3	map00100	Steroid biosynthesis	COG3000	I:Lipid transport and metabolism	PF04116.10	FA_hydroxylase	Fatty acid hydroxylase superfamily	peroxisomal	1	2	41.2	Medium
TRINITY_DN1908_c0_g1_i1_orf1	ORF type:complete len:382 hit:OQE29496.1 TRINITY_DN1908_c0_g1_i1:806-1951(+)	1.98211	0.987035	0.0012	no change	yes	1.994	1.006	1	0.888	1.129	1.804	2.132	2.047	MF:organic cyclic compound binding;MF:nucleotide binding;MF:small molecule binding;MF:molecular_function;MF:binding;MF:nucleic acid binding;MF:heterocyclic compound binding;MF:nucleoside phosphate binding;	GO:0097159;GO:0000166;GO:0036094;GO:0003674;GO:0005488;GO:0003676;GO:1901363;GO:1901265	K11294	NCL, NSR1	------	------	------	------	PF00076.19;PF16367.2	RRM_1;RRM_7	RNA recognition motif.;RNA recognition motif	nuclear	5	16	40.1	High
TRINITY_DN6449_c0_g2_i1_orf1	ORF type:3prime_partial len:427 hit:XP_022482863.1 TRINITY_DN6449_c0_g2_i1:78-1358(-)	1.87992	0.910674	0.000961	no change	yes	1.957	1.041	1	0.97	1.152	1.952	1.805	2.113	------	------	------	------	------	------	------	------	------	------	------	cytoplasmic	4	8	44.3	High
TRINITY_DN11740_c0_g1_i1_orf1	ORF type:complete len:246 hit:KZN86597.1 TRINITY_DN11740_c0_g1_i1:442-1179(-)	2.01065	1.00766	0.01029	up	yes	2.002	0.9957	1	0.979	1.008	1.603	2.363	2.04	BP:regulation of nucleobase-containing compound metabolic process;BP:hyphal growth;BP:regulation of metabolic process;BP:regulation of cellular biosynthetic process;BP:filamentous growth;BP:ER-associated ubiquitin-dependent protein catabolic process;BP:regulation of cellular metabolic process;BP:cellular catabolic process;BP:secretion by cell;BP:ubiquitin-dependent protein catabolic process;BP:pr…	GO:0019219;GO:0030448;GO:0019222;GO:0031326;GO:0030447;GO:0030433;GO:0031323;GO:0044248;GO:0032940;GO:0006511;GO:0010498;GO:0043632;GO:0050789;GO:0080090;GO:0044712;GO:1901575;GO:0044265;GO:0044260;GO:0006355;GO:0043161;GO:2000112;GO:0009057;GO:0010556;GO:0065007;GO:0044699;GO:0006508;GO:0010468;GO:0006810;GO:0044238;GO:0060255;GO:0019941;GO:0009987;GO:0009889;GO:0044710;GO:1903506;GO:0050794;GO:…	K13989	DERL2_3	map04141	Protein processing in endoplasmic reticulum	COG5291	S:Function unknown	PF04511.12	DER1	Der1-like family	peroxisomal	1	3	28.5	Medium
TRINITY_DN159_c0_g1_i2_orf1	ORF type:3prime_partial len:115 hit:OQD73657.1 TRINITY_DN159_c0_g1_i2:601-945(+)	1.77315	0.826313	0.001983	no change	yes	1.915	1.08	1	1.011	1.23	1.798	1.858	2.089	BP:primary metabolic process;BP:cellular biosynthetic process;BP:cellular nitrogen compound metabolic process;BP:nitrogen compound metabolic process;BP:cellular macromolecule biosynthetic process;BP:cellular protein metabolic process;BP:cellular macromolecule metabolic process;BP:peptide biosynthetic process;BP:organic substance metabolic process;BP:organic substance biosynthetic process;BP:cellu…	GO:0044238;GO:0044249;GO:0034641;GO:0006807;GO:0034645;GO:0044267;GO:0044260;GO:0043043;GO:0071704;GO:1901576;GO:0009987;GO:0009058;GO:0009059;GO:0008150;GO:0008152;GO:0044271;GO:0043604;GO:1901564;GO:0043603;GO:1901566;GO:0019538;GO:0044237;GO:0043170;GO:0006518;GO:0006412;GO:0015934;GO:0022625;GO:0044464;GO:0030529;GO:0005575;GO:0032991;GO:0044391;GO:1990904;GO:0044446;GO:0044444;GO:0044445;GO:…	K02923	RP-L38e, RPL38	map03010	Ribosome	------	------	PF01781.15	Ribosomal_L38e	Ribosomal L38e protein family	cytoplasmic	5	33	12.8	High
TRINITY_DN12805_c0_g1_i1_orf1	ORF type:complete len:409 hit:OQD78138.1 TRINITY_DN12805_c0_g1_i1:410-1636(+)	1.68039	0.748799	0.0658	no change	no	1.877	1.117	1	1.178	1.172	1.306	2.022	2.303	BP:biological_process;BP:metabolic process;MF:hydrolase activity;MF:hydrolase activity, acting on glycosyl bonds;MF:catalytic activity;MF:molecular_function;	GO:0008150;GO:0008152;GO:0016787;GO:0016798;GO:0003824;GO:0003674	------	------	------	------	COG2273	G:Carbohydrate transport and metabolism	PF00722.18	Glyco_hydro_16	Glycosyl hydrolases family 16	mitochondrial	7	27	41.3	High
TRINITY_DN2077_c0_g1_i1_orf1	ORF type:complete len:77 hit:EPS34403.1 TRINITY_DN2077_c0_g1_i1:528-758(-)	2.06198	1.04403	0.001658	up	yes	2.016	0.9777	1	0.825	1.108	1.796	2.115	2.138	BP:single-organism metabolic process;BP:oxidation-reduction process;BP:single-organism process;BP:metabolic process;BP:biological_process;CC:integral component of membrane;CC:cellular_component;CC:membrane part;CC:intrinsic component of membrane;MF:catalytic activity;MF:NADH dehydrogenas;MF:oxidoreductase activity, acting on NA;MF:NADH dehydrogenas;MF:oxidoreductase activity, acting on NA;MF:mole…	GO:0044710;GO:0055114;GO:0044699;GO:0008152;GO:0008150;GO:0016021;GO:0005575;GO:0044425;GO:0031224;GO:0003824;GO:0008137;GO:0016655;GO:0050136;GO:0016651;GO:0003674;GO:0003954;GO:0016491	------	------	------	------	------	------	------	------	------	peroxisomal	1	24	8.4	Medium
TRINITY_DN13033_c0_g1_i1_orf1	ORF type:complete len:761 hit:CEJ58836.1 TRINITY_DN13033_c0_g1_i1:652-2934(+)	1.98008	0.985558	0.04509	no change	yes	1.988	1.004	1	1.079	0.932	1.428	2.6	1.936	BP:carbohydrate metabolic process;BP:primary metabolic process;BP:organic substance metabolic process;BP:metabolic process;BP:biological_process;MF:hydrolase activity;MF:catalytic activity;MF:carbohydrate binding;MF:molecular_function;MF:binding;	GO:0005975;GO:0044238;GO:0071704;GO:0008152;GO:0008150;GO:0016787;GO:0003824;GO:0030246;GO:0003674;GO:0005488	------	------	------	------	COG3537	G:Carbohydrate transport and metabolism	PF07971.9	Glyco_hydro_92	Glycosyl hydrolase family 92	lysosomal	6	10	82.6	High
TRINITY_DN1757_c0_g1_i1_orf1	ORF type:complete len:139 hit:OQE22606.1 TRINITY_DN1757_c0_g1_i1:302-718(+)	2.18192	1.12559	0.003285	up	yes	2.051	0.94	1	0.848	0.972	1.742	2.331	2.079	BP:transport;BP:biological_process;BP:establishment of localization;BP:localization;CC:integral component of membrane;CC:cellular_component;CC:membrane part;CC:intrinsic component of membrane;	GO:0006810;GO:0008150;GO:0051234;GO:0051179;GO:0016021;GO:0005575;GO:0044425;GO:0031224	K20368	CNIH, ERV14	------	------	------	------	PF03311.11	Cornichon	Cornichon protein	ER	1	11	16.1	High
TRINITY_DN14134_c0_g1_i1_orf1	ORF type:complete len:1083 hit:OOQ82144.1 TRINITY_DN14134_c0_g1_i1:48-3296(+)	1.74931	0.806785	0.000131	no change	yes	1.898	1.085	1	1.106	1.148	1.836	1.956	1.902	BP:nucleic acid metabolic process;BP:cellular nitrogen compound metabolic process;BP:nitrogen compound metabolic process;BP:organic cyclic compound metabolic process;BP:organic cyclic compound catabolic process;BP:nucleobase-containing compound metabolic process;BP:organic substance catabolic process;BP:cellular macromolecule catabolic process;BP:cellular macromolecule metabolic process;BP:organi…	GO:0090304;GO:0034641;GO:0006807;GO:1901360;GO:1901361;GO:0006139;GO:1901575;GO:0044265;GO:0044260;GO:0071704;GO:0006401;GO:0009987;GO:0006725;GO:0046700;GO:0008150;GO:0008152;GO:0034655;GO:0009056;GO:0009057;GO:0044248;GO:0046483;GO:0016070;GO:0044238;GO:0044270;GO:0044237;GO:0043170;GO:0019439;GO:0035639;GO:0003674;GO:0005488;GO:0003676;GO:0043167;GO:1901363;GO:0043168;GO:0000166;GO:0032555;GO:…	K12598	MTR4, SKIV2L2	map03018	RNA degradation	COG4581	L:Replication, recombination and repair	PF13234.3;PF08148.9;PF00270.26;PF00271.28	rRNA_proc-arch;DSHCT;DEAD;Helicase_C	rRNA-processing arch domain;DSHCT;DEAD/DEAH box helicase;Helicase conserved C-terminal domain	cytoplasmic	5	5	121.7	High
TRINITY_DN4098_c0_g1_i1_orf1	ORF type:complete len:900 hit:OQD73485.1 TRINITY_DN4098_c0_g1_i1:62-2761(+)	1.04527	0.063872	0.8309	no change	no	1.524	1.458	1	1.967	1.408	1.417	1.493	1.663	BP:protein localization;BP:positive regulation of reproductive process;BP:regulation of reproductive process;BP:membrane organization;BP:signal transduction;BP:cellular component organization or biogenesis;BP:single-organism metabolic process;BP:single-organism biosynthetic process;BP:regulation of meiotic nuclear division;BP:positive regulation of cell cycle;BP:cellular macromolecule localizatio…	GO:0008104;GO:2000243;GO:2000241;GO:0061024;GO:0007165;GO:0071840;GO:0044710;GO:0044711;GO:0040020;GO:0045787;GO:0070727;GO:0045881;GO:0010720;GO:0048518;GO:0006661;GO:0033036;GO:0003006;GO:0046488;GO:0072657;GO:0046486;GO:0051128;GO:0044702;GO:0010638;GO:0051783;GO:0051781;GO:0051785;GO:0019637;GO:0022607;GO:0022603;GO:0065007;GO:0035556;GO:0050789;GO:1901576;GO:0075296;GO:0016043;GO:0046854;GO:…	K00914	PIK3C3, VPS34	map04145;map04070;map04138;map00562	Phagosome;Phosphatidylinositol signaling system;Autophagy - yeast;Inositol phosphate metabolism	COG5032;COG5032;COG5032;COG5032;COG5032	D:Cell cycle control, cell division, chromosome partitioning;B:Chromatin structure and dynamics;L:Replication, recombination and repair;T:Signal transduction mechanisms;U:Intracellular trafficking, secretion, and vesicular transport	PF00613.17;PF00454.24;PF00792.21	PI3Ka;PI3_PI4_kinase;PI3K_C2	Phosphoinositide 3-kinase family, accessory domain;Phosphatidylinositol 3- and 4-kinase;Phosphoinositide 3-kinase C2	cytoplasmic	1	1	102.1	High
TRINITY_DN760_c0_g1_i4_orf1	ORF type:complete len:719 hit:OQD73665.1 TRINITY_DN760_c0_g1_i4:1682-3838(-)	1.91683	0.938722	0.00071	no change	yes	1.959	1.022	1	0.945	1.121	1.902	2.126	1.849	BP:cellular catabolic process;BP:hydrogen peroxide catabolic process;BP:detoxification;BP:single-organism process;BP:single-organism catabolic process;BP:single-organism metabolic process;BP:cellular oxidant detoxification;BP:biological_process;BP:cellular process;BP:reactive oxygen species metabolic process;BP:cellular detoxification;BP:single-organism cellular process;BP:metabolic process;BP:ca…	GO:0044248;GO:0042744;GO:0098754;GO:0044699;GO:0044712;GO:0044710;GO:0098869;GO:0008150;GO:0009987;GO:0072593;GO:1990748;GO:0044763;GO:0008152;GO:0009056;GO:0006979;GO:0055114;GO:0050896;GO:0006950;GO:0044237;GO:0042743;GO:0003674;GO:0005488;GO:1901363;GO:0016491;GO:0043169;GO:0043167;GO:0016684;GO:0020037;GO:0016209;GO:0003824;GO:0046872;GO:0046906;GO:0097159;GO:0004096;GO:0004601	K03781	katE, CAT, catB, srpA	map04213;map00630;map04011;map00380;map04146	Longevity regulating pathway - multiple species;Glyoxylate and dicarboxylate metabolism;MAPK signaling pathway - yeast;Tryptophan metabolism;Peroxisome	COG0753	P:Inorganic ion transport and metabolism	PF00199.16;PF06628.9	Catalase;Catalase-rel	Catalase;Catalase-related immune-responsive	lysosomal	15	40	79	High
TRINITY_DN6046_c0_g1_i1_orf1	ORF type:complete len:349 hit:CEJ56988.1 TRINITY_DN6046_c0_g1_i1:276-1322(-)	1.94857	0.962413	0.01713	no change	yes	1.97	1.011	1	0.96	1.073	1.512	2.334	2.065	BP:protein localization;BP:single-organism membrane organization;BP:vesicle fusion;BP:membrane fusion;BP:membrane organization;BP:protein transport;BP:cellular component organization or biogenesis;BP:single-organism process;BP:ER to Golgi vesicle-mediated transport;BP:single-organism organelle organization;BP:cellular component organization;BP:vesicle fusion with Golgi apparatus;BP:cellular proce…	GO:0008104;GO:0044802;GO:0006906;GO:0061025;GO:0061024;GO:0015031;GO:0071840;GO:0044699;GO:0006888;GO:1902589;GO:0016043;GO:0048280;GO:0009987;GO:0048193;GO:0006810;GO:0007030;GO:0044801;GO:0045184;GO:0048278;GO:0044765;GO:0008150;GO:0071702;GO:0051649;GO:0051234;GO:0051179;GO:1902578;GO:0006996;GO:0022406;GO:0006891;GO:0033036;GO:0016192;GO:0046907;GO:0090174;GO:0016050;GO:0044763;GO:0048284;GO:…	K08490	STX5	map04130	SNARE interactions in vesicular transport	------	------	PF05739.16;PF11416.5	SNARE;Syntaxin-5_N	SNARE domain;Syntaxin-5 N-terminal, Sly1p-binding domain	cytoplasmic	4	12	38.3	High
TRINITY_DN1058_c0_g1_i4_orf1	ORF type:complete len:841 hit:OQD86590.1 TRINITY_DN1058_c0_g1_i4:4703-7225(-)	1.8408	0.880333	0.000376	no change	yes	1.931	1.049	1	1.009	1.138	1.802	2.019	1.971	------	------	K12613	DCP2	map03018	RNA degradation	------	------	PF05026.10;PF00293.25	DCP2;NUDIX	Dcp2, box A domain;NUDIX domain	nuclear	2	2	92.5	High
TRINITY_DN1062_c0_g2_i1_orf1	ORF type:3prime_partial len:240 hit:KKK14850.1 TRINITY_DN1062_c0_g2_i1:13-732(+)	1.70572	0.770383	0.01562	no change	yes	1.878	1.101	1	0.909	1.395	1.669	1.875	2.089	BP:primary metabolic process;BP:cellular biosynthetic process;BP:cellular nitrogen compound metabolic process;BP:nitrogen compound metabolic process;BP:cellular macromolecule biosynthetic process;BP:cellular protein metabolic process;BP:cellular macromolecule metabolic process;BP:peptide biosynthetic process;BP:organic substance metabolic process;BP:organic substance biosynthetic process;BP:cellu…	GO:0044238;GO:0044249;GO:0034641;GO:0006807;GO:0034645;GO:0044267;GO:0044260;GO:0043043;GO:0071704;GO:1901576;GO:0009987;GO:0009058;GO:0009059;GO:0008150;GO:0008152;GO:0044271;GO:0043604;GO:1901564;GO:0043603;GO:1901566;GO:0019538;GO:0044237;GO:0043170;GO:0006518;GO:0006412;GO:0044464;GO:0030529;GO:0015935;GO:0005575;GO:0032991;GO:0044391;GO:1990904;GO:0044446;GO:0044444;GO:0044424;GO:0044422;GO:…	K02989	RP-S5e, RPS5	map03010	Ribosome	COG0049	J:Translation, ribosomal structure and biogenesis	PF00177.18	Ribosomal_S7	Ribosomal protein S7p/S5e	cytoplasmic	1	16	26.7	High
TRINITY_DN174_c0_g1_i1_orf1	ORF type:complete len:1058 hit:OQD70207.1 TRINITY_DN174_c0_g1_i1:1841-5014(-)	1.87826	0.909397	0.002067	no change	yes	1.944	1.035	1	1.041	1.065	1.756	2.184	1.891	BP:positive regulation of conidiophore development;BP:regulation of multicellular organismal process;BP:regulation of conidiophore development;BP:positive regulation of reproductive process;BP:regulation of reproductive process;BP:signal transduction;BP:regulation of biological process;BP:positive regulation of multicellular organismal process;BP:biological regulation;BP:phosphorylation;BP:positi…	GO:0070795;GO:0051239;GO:0070793;GO:2000243;GO:2000241;GO:0007165;GO:0050789;GO:0051240;GO:0065007;GO:0016310;GO:0048518;GO:0050793;GO:0009987;GO:0075260;GO:0075261;GO:0008150;GO:0008152;GO:0050794;GO:0051094;GO:0044237;GO:0006796;GO:2000026;GO:0006793;GO:0016020;GO:0005575;GO:0003674;GO:0016740;GO:0016301;GO:0003824;GO:0016772	K11231	SLN1	map04011;map04139	MAPK signaling pathway - yeast;Mitophagy - yeast	COG0784;COG0642	T:Signal transduction mechanisms;	PF02518.23;PF00072.21;PF00512.22	HATPase_c;Response_reg;HisKA	Histidine kinase-, DNA gyrase B-, and HSP90-like ATPase;Response regulator receiver domain;His Kinase A	ER	1	1	115.9	Low
TRINITY_DN1261_c0_g1_i4_orf1	ORF type:complete len:689 hit:OQD77073.1 TRINITY_DN1261_c0_g1_i4:3441-5507(+)	1.40274	0.488252	0.08468	no change	no	1.738	1.239	1	1.359	1.358	1.388	2.007	1.819	MF:catalytic activity;MF:molecular_function;	GO:0003824;GO:0003674	------	------	------	------	------	------	PF17168.1;PF16335.2;PF08760.8;PF16334.2	DUF5127;DUF4965;DUF1793;DUF4964	Domain of unknown function;Domain of unknown function;Domain of unknown function;Domain of unknown function	extracellular	9	19	75.3	High
TRINITY_DN14695_c0_g1_i1_orf1	ORF type:complete len:512 hit:CEJ55046.1 TRINITY_DN14695_c0_g1_i1:643-2178(+)	1.93005	0.948638	5.2e-05	no change	yes	1.959	1.015	1	0.978	1.068	2.044	1.898	1.936	BP:transport;BP:biological_process;BP:cellular process;BP:localization;BP:single-organism transport;BP:single-organism cellular process;BP:single-organism process;BP:single-organism localization;BP:establishment of localization;BP:transmembrane transport;CC:integral component of membrane;CC:cellular_component;CC:membrane part;CC:intrinsic component of membrane;	GO:0006810;GO:0008150;GO:0009987;GO:0051179;GO:0044765;GO:0044763;GO:0044699;GO:1902578;GO:0051234;GO:0055085;GO:0016021;GO:0005575;GO:0044425;GO:0031224	------	------	------	------	COG0477	G:Carbohydrate transport and metabolism	PF07690.13	MFS_1	Major Facilitator Superfamily	cytoplasmic	3	6	56.9	High
TRINITY_DN13154_c0_g1_i1_orf1	ORF type:complete len:70 hit:EPB81781.1 TRINITY_DN13154_c0_g1_i1:18-227(+)	2.03823	1.02732	0.000343	up	yes	1.994	0.9783	1	0.924	1.011	1.95	1.874	2.159	BP:nuclear transport;BP:protein localization;BP:membrane organization;BP:nuclear export;BP:organic cyclic compound biosynthetic process;BP:organic cyclic compound metabolic process;BP:organic cyclic compound catabolic process;BP:nitrogen compound transport;BP:cellular macromolecule localization;BP:macromolecule localization;BP:rRNA processing;BP:ncRNA processing;BP:protein targeting;BP:establishm…	GO:0051169;GO:0008104;GO:0061024;GO:0051168;GO:1901362;GO:1901360;GO:1901361;GO:0071705;GO:0070727;GO:0033036;GO:0006364;GO:0034470;GO:0006605;GO:0045184;GO:0072657;GO:0046483;GO:0019439;GO:0019438;GO:0006613;GO:0019083;GO:0006614;GO:0006807;GO:0034660;GO:0051029;GO:1901576;GO:1901575;GO:0044265;GO:0044260;GO:0006886;GO:0016043;GO:0071840;GO:0018130;GO:0006810;GO:0046700;GO:0008150;GO:0008152;GO:…	K02979	RP-S28e, RPS28	map03010	Ribosome	COG2053	J:Translation, ribosomal structure and biogenesis	PF01200.15	Ribosomal_S28e	Ribosomal protein S28e	mitochondrial	1	13	7.8	High
TRINITY_DN4513_c0_g1_i1_orf1	ORF type:complete len:244 hit:XP_016605017.1 TRINITY_DN4513_c0_g1_i1:18-749(+)	1.75603	0.812317	0.000523	no change	yes	1.893	1.078	1	1.005	1.229	1.893	1.847	1.938	BP:cellular response to stimulus;BP:positive regulation of cytoskeleton organization;BP:negative regulation of cytoskeleton organization;BP:regulation of cytoskeleton organization;BP:regulation of DNA repair;BP:regulation of protein kinase activity;BP:positive regulation of JNK cascade;BP:heterocycle metabolic process;BP:regulation of phosphorylation;BP:positive regulation of phosphorylation;BP:p…	GO:0051716;GO:0051495;GO:0051494;GO:0051493;GO:0006282;GO:0045859;GO:0046330;GO:0046483;GO:0042325;GO:0042327;GO:0010638;GO:0010639;GO:0009892;GO:0009893;GO:0009890;GO:0019083;GO:0000302;GO:0071902;GO:0071900;GO:0050789;GO:0051347;GO:0051345;GO:0006886;GO:2001272;GO:1900119;GO:1900117;GO:0018130;GO:0032079;GO:0032070;GO:0032077;GO:0032075;GO:0043410;GO:0007051;GO:0007059;GO:0016070;GO:0016071;GO:…	K02985	RP-S3e, RPS3	map03010	Ribosome	COG0092	J:Translation, ribosomal structure and biogenesis	PF00189.17;PF07650.14	Ribosomal_S3_C;KH_2	Ribosomal protein S3, C-terminal domain;KH domain	cytoplasmic	4	13	26.7	High
TRINITY_DN15582_c0_g1_i1_orf1	ORF type:complete len:478 hit:CEL03973.1 TRINITY_DN15582_c0_g1_i1:441-1874(+)	1.76093	0.816338	0.01324	no change	yes	1.893	1.075	1	1.111	1.114	1.57	2.225	1.884	BP:transport;BP:biological_process;BP:cellular process;BP:localization;BP:single-organism transport;BP:single-organism cellular process;BP:single-organism process;BP:single-organism localization;BP:establishment of localization;BP:transmembrane transport;CC:integral component of membrane;CC:cellular_component;CC:membrane part;CC:intrinsic component of membrane;	GO:0006810;GO:0008150;GO:0009987;GO:0051179;GO:0044765;GO:0044763;GO:0044699;GO:1902578;GO:0051234;GO:0055085;GO:0016021;GO:0005575;GO:0044425;GO:0031224	------	------	------	------	------	------	PF07690.13;PF05978.13	MFS_1;UNC-93	Major Facilitator Superfamily;Ion channel regulatory protein UNC-93	cytoplasmic	1	3	52.1	High
TRINITY_DN1975_c0_g1_i1_orf1	ORF type:complete len:456 hit:OKO89603.1 TRINITY_DN1975_c0_g1_i1:676-2043(+)	1.71455	0.777828	0.003326	no change	yes	1.874	1.093	1	0.971	1.308	1.767	1.985	1.871	BP:fatty acid biosynthetic process;BP:fatty acid metabolic process;BP:unsaturated fatty acid biosynthetic process;BP:carboxylic acid metabolic process;BP:cellular biosynthetic process;BP:small molecule metabolic process;BP:small molecule biosynthetic process;BP:monocarboxylic acid biosynthetic process;BP:single-organism process;BP:organic substance biosynthetic process;BP:single-organism metaboli…	GO:0006633;GO:0006631;GO:0006636;GO:0019752;GO:0044249;GO:0044281;GO:0044283;GO:0072330;GO:0044699;GO:1901576;GO:0044710;GO:0044711;GO:0071704;GO:0006629;GO:0009987;GO:0032787;GO:0009058;GO:0044763;GO:0008152;GO:0043436;GO:0044255;GO:0055114;GO:0008610;GO:0044238;GO:0006082;GO:0046394;GO:0016053;GO:0044237;GO:0008150;GO:0033559;GO:0016021;GO:0031224;GO:0044425;GO:0005575;GO:0016215;GO:0003674;GO:…	K00507	SCD, desC	map01040	Biosynthesis of unsaturated fatty acids	COG5274;COG5274;COG1398	C:Energy production and conversion;I:Lipid transport and metabolism;I:Lipid transport and metabolism	PF00487.21;PF00173.25	FA_desaturase;Cyt-b5	Fatty acid desaturase;Cytochrome b5-like Heme/Steroid binding domain	peroxisomal	3	10	52	High
TRINITY_DN13495_c0_g1_i1_orf1	ORF type:3prime_partial len:199 hit:KOC14176.1 TRINITY_DN13495_c0_g1_i1:2-598(+)	1.76421	0.819024	0.003198	no change	yes	1.893	1.073	1	1.004	1.215	1.688	1.934	2.057	BP:primary metabolic process;BP:cellular macromolecule biosynthetic process;BP:cellular biosynthetic process;BP:cellular nitrogen compound metabolic process;BP:nitrogen compound metabolic process;BP:organic substance biosynthetic process;BP:localization;BP:single-organism process;BP:cellular nitrogen compound biosynthetic process;BP:cellular macromolecule metabolic process;BP:peptide biosynthetic…	GO:0044238;GO:0034645;GO:0044249;GO:0034641;GO:0006807;GO:1901576;GO:0051179;GO:0044699;GO:0044271;GO:0044260;GO:0043043;GO:0008150;GO:0071704;GO:0006810;GO:0044267;GO:0009987;GO:0044765;GO:0009059;GO:0044763;GO:0008152;GO:1901564;GO:0051234;GO:0055085;GO:1902578;GO:0043604;GO:0043603;GO:1901566;GO:0019538;GO:0009058;GO:0044237;GO:0043170;GO:0006518;GO:0006412;GO:0015934;GO:0022625;GO:1990904;GO:…	K02883	RP-L18e, RPL18	map03010	Ribosome	COG1727	J:Translation, ribosomal structure and biogenesis	PF17135.1	Ribosomal_L18	Ribosomal protein 60S L18 and 50S L18e	mitochondrial	6	30	22.1	High
TRINITY_DN5206_c0_g1_i5_orf1	ORF type:3prime_partial len:761 hit:OKP03844.1 TRINITY_DN5206_c0_g1_i5:255-2537(+)	1.77247	0.825763	0.06905	no change	no	1.893	1.068	1	0.961	1.243	1.51	2.533	1.635	CC:cellular_component;CC:membrane part;CC:integral component of membrane;CC:intrinsic component of membrane;	GO:0005575;GO:0044425;GO:0016021;GO:0031224	------	------	------	------	------	------	PF04515.9	Choline_transpo	Plasma-membrane choline transporter	mitochondrial	1	1	83.6	Medium
TRINITY_DN896_c0_g1_i1_orf1	ORF type:complete len:247 hit:KNG51985.1 TRINITY_DN896_c0_g1_i1:26-766(-)	2.23497	1.16026	0.000129	up	yes	2.045	0.915	1	0.889	0.856	1.99	2.173	1.972	BP:metabolic process;BP:collagen metabolic process;BP:multicellular organism catabolic process;BP:single-organism process;BP:single-organism catabolic process;BP:single-organism metabolic process;BP:multicellular organism metabolic process;BP:organic substance metabolic process;BP:proteolysis;BP:multicellular organismal process;BP:digestion;BP:biological_process;BP:multicellular organismal macrom…	GO:0008152;GO:0032963;GO:0044243;GO:0044699;GO:0044712;GO:0044710;GO:0044236;GO:0071704;GO:0006508;GO:0032501;GO:0007586;GO:0008150;GO:0044259;GO:0009056;GO:0044238;GO:0044707;GO:0019538;GO:0030574;GO:0043170;GO:0005615;GO:0005575;GO:0044421;GO:0004252;GO:0004175;GO:0003674;GO:0005488;GO:0008233;GO:0008236;GO:0043169;GO:0043167;GO:0005509;GO:0046872;GO:0016787;GO:0017171;GO:0003824;GO:0070011;GO:…	K01312	PRSS1_2_3	------	------	COG5640	O:Posttranslational modification, protein turnover, chaperones	PF00089.23	Trypsin	Trypsin	extracellular	1	8	26.2	High
TRINITY_DN9785_c0_g1_i1_orf1	ORF type:complete len:311 hit:OKO91659.1 TRINITY_DN9785_c0_g1_i1:702-1634(+)	2.30066	1.20205	0.005158	up	yes	2.063	0.8967	1	0.833	0.857	1.824	2.468	1.897	------	------	------	------	------	------	------	------	PF13517.3	VCBS	Repeat domain in Vibrio, Colwellia, Bradyrhizobium and Shewanella	mitochondrial	1	3	34.1	High
TRINITY_DN2924_c0_g2_i2_orf1	ORF type:3prime_partial len:222 hit:GCB18508.1 TRINITY_DN2924_c0_g2_i2:528-1193(-)	1.61131	0.688232	0.01667	no change	yes	1.824	1.132	1	0.965	1.43	1.739	1.728	2.005	BP:signal transduction;BP:cellular component organization or biogenesis;BP:peptide biosynthetic process;BP:rRNA processing;BP:ncRNA processing;BP:heterocycle metabolic process;BP:organonitrogen compound metabolic process;BP:organonitrogen compound biosynthetic process;BP:protein metabolic process;BP:ncRNA metabolic process;BP:intracellular signal transduction;BP:regulation of biological process;B…	GO:0007165;GO:0071840;GO:0043043;GO:0006364;GO:0034470;GO:0046483;GO:1901564;GO:1901566;GO:0019538;GO:0034660;GO:0035556;GO:0050789;GO:0044267;GO:0044260;GO:0065007;GO:1901360;GO:0050794;GO:0008150;GO:0008152;GO:0016070;GO:0016072;GO:0044271;GO:0042274;GO:0006518;GO:0044249;GO:0034641;GO:0034645;GO:0006139;GO:0022613;GO:0009987;GO:0006725;GO:0043604;GO:0043603;GO:0043170;GO:0006807;GO:0090304;GO:…	K02993	RP-S7e, RPS7	map03010	Ribosome	------	------	PF01251.15	Ribosomal_S7e	Ribosomal protein S7e	mitochondrial	5	26	24.7	High
TRINITY_DN3802_c0_g1_i1_orf1	ORF type:complete len:554 hit:CEO58899.1 TRINITY_DN3802_c0_g1_i1:164-1825(+)	1.74026	0.799303	0.001859	no change	yes	1.876	1.078	1	0.99	1.244	1.756	2.001	1.871	BP:cellular protein metabolic process;BP:single-organism metabolic process;BP:protein glycosylation;BP:biological_process;BP:organic substance metabolic process;BP:single-organism process;BP:cellular process;BP:glycosylation;BP:cellular protein modification process;BP:macromolecule modification;BP:macromolecule glycosylation;BP:single-organism cellular process;BP:metabolic process;BP:single-organ…	GO:0044267;GO:0044710;GO:0006486;GO:0008150;GO:0071704;GO:0044699;GO:0009987;GO:0070085;GO:0006464;GO:0043412;GO:0043413;GO:0044763;GO:0008152;GO:0044723;GO:0044238;GO:0005975;GO:0044260;GO:0019538;GO:0044237;GO:0043170;GO:0036211;GO:0000139;GO:0031224;GO:0031090;GO:0016021;GO:0016020;GO:0044431;GO:0098588;GO:0044446;GO:0044464;GO:0005575;GO:0044444;GO:0044424;GO:0044425;GO:0044422;GO:0003674;GO:…	K01526	E3.6.1.42	------	------	COG5371;COG5371	O:Posttranslational modification, protein turnover, chaperones;G:Carbohydrate transport and metabolism	PF01150.14	GDA1_CD39	GDA1/CD39	Golgi apparatus	7	22	60.4	High
TRINITY_DN11812_c0_g1_i1_orf1	ORF type:complete len:333 hit:CEJ54433.1 TRINITY_DN11812_c0_g1_i1:60-1058(+)	1.73933	0.798533	0.001345	no change	yes	1.875	1.078	1	1.049	1.184	1.799	2.042	1.784	BP:primary metabolic process;BP:cellular protein metabolic process;BP:ion homeostasis;BP:phospholipid metabolic process;BP:phosphatidylinositol metabolic process;BP:manganese ion homeostasis;BP:glycerolipid biosynthetic process;BP:glycerolipid metabolic process;BP:transition metal ion homeostasis;BP:inorganic ion homeostasis;BP:organic substance biosynthetic process;BP:macromolecule metabolic pro…	GO:0044238;GO:0044267;GO:0050801;GO:0006644;GO:0046488;GO:0055071;GO:0045017;GO:0046486;GO:0055076;GO:0098771;GO:1901576;GO:0043170;GO:0044699;GO:0006629;GO:0044710;GO:0044711;GO:0046916;GO:0044260;GO:0090407;GO:0006796;GO:0071704;GO:0065007;GO:0065008;GO:0006664;GO:1903509;GO:0006650;GO:0019725;GO:0044255;GO:0006643;GO:0006505;GO:0006875;GO:0030026;GO:0009987;GO:0009247;GO:0006873;GO:0019637;GO:…	------	------	------	------	COG5237	S:Function unknown	PF04080.10	Per1	Per1-like	ER	1	4	38.6	Medium
TRINITY_DN15490_c0_g1_i1_orf1	ORF type:complete len:446 hit:XP_022486840.1 TRINITY_DN15490_c0_g1_i1:709-2046(-)	1.82218	0.865665	0.003457	no change	yes	1.906	1.046	1	1.025	1.114	1.644	1.986	2.089	BP:CDP-diacylglycerol metabolic process;BP:phosphatidylserine metabolic process;BP:cellular biosynthetic process;BP:nitrogen compound metabolic process;BP:CDP-diacylglycerol biosynthetic process;BP:glycerophospholipid metabolic process;BP:glycerolipid biosynthetic process;BP:single-organism metabolic process;BP:single-organism biosynthetic process;BP:phosphate-containing compound metabolic proces…	GO:0046341;GO:0006658;GO:0044249;GO:0006807;GO:0016024;GO:0006650;GO:0045017;GO:0044710;GO:0044711;GO:0006796;GO:0071704;GO:0044699;GO:0008610;GO:0044255;GO:0006644;GO:0006629;GO:1901576;GO:0009987;GO:0019637;GO:0009058;GO:0008150;GO:0008152;GO:0046474;GO:0046486;GO:0090407;GO:0006575;GO:0046488;GO:0044238;GO:1901564;GO:0008654;GO:1901135;GO:0044237;GO:0044763;GO:0006793;GO:0052646;GO:0070319;GO:…	K00981	E2.7.7.41, CDS1, CDS2, cdsA	map00564;map04070	Glycerophospholipid metabolism;Phosphatidylinositol signaling system	COG0575	I:Lipid transport and metabolism	PF01148.17	CTP_transf_1	Cytidylyltransferase family	cytoplasmic	7	20	50.9	High
TRINITY_DN1462_c0_g1_i1_orf1	ORF type:complete len:316 hit:CEJ61586.1 TRINITY_DN1462_c0_g1_i1:3262-4209(-)	1.83381	0.874847	0.002771	no change	yes	1.909	1.041	1	0.994	1.129	1.699	2.13	1.899	BP:ribonucleoside biosynthetic process;BP:coenzyme A metabolic process;BP:coenzyme A biosynthetic process;BP:coenzyme metabolic process;BP:ribose phosphate biosynthetic process;BP:nucleotide metabolic process;BP:cellular biosynthetic process;BP:cellular nitrogen compound metabolic process;BP:nucleotide biosynthetic process;BP:small molecule metabolic process;BP:purine-containing compound metaboli…	GO:0042455;GO:0015936;GO:0015937;GO:0006732;GO:0046390;GO:0009117;GO:0044249;GO:0034641;GO:0009165;GO:0044281;GO:0072521;GO:0072522;GO:1901362;GO:0009259;GO:1901360;GO:0006139;GO:0044710;GO:0051186;GO:1901576;GO:0090407;GO:0042278;GO:0033875;GO:0051188;GO:0071704;GO:1901657;GO:0044699;GO:0046483;GO:1901659;GO:0009119;GO:0009987;GO:0034032;GO:0033866;GO:0019693;GO:0006793;GO:0006725;GO:0009152;GO:…	------	------	------	------	------	------	PF11913.5	DUF3431	Protein of unknown function	extracellular	2	6	36	High
TRINITY_DN5235_c0_g3_i1_orf1	ORF type:internal len:313 hit:CEO59870.1 TRINITY_DN5235_c0_g3_i1:3-941(-)	1.94018	0.95619	0.002311	no change	yes	1.946	1.003	1	0.863	1.145	2.123	1.97	1.745	CC:cellular_component;CC:membrane part;CC:integral component of membrane;CC:intrinsic component of membrane;	GO:0005575;GO:0044425;GO:0016021;GO:0031224	------	------	------	------	------	------	PF01490.15	Aa_trans	Transmembrane amino acid transporter protein	ER	1	4	33.7	High
TRINITY_DN7333_c0_g1_i1_orf1	ORF type:3prime_partial len:198 hit:OQE08789.1 TRINITY_DN7333_c0_g1_i1:1-594(+)	1.9217	0.942387	0.02908	no change	yes	1.939	1.009	1	1.035	0.991	2.496	1.626	1.696	BP:single-organism metabolic process;BP:single-organism process;BP:biological_process;BP:metabolic process;BP:oxidation-reduction process;CC:integral component of membrane;CC:cellular_component;CC:intrinsic component of membrane;CC:membrane part;MF:molecular_function;MF:catalytic activity;MF:oxidoreductase activity;	GO:0044710;GO:0044699;GO:0008150;GO:0008152;GO:0055114;GO:0016021;GO:0005575;GO:0031224;GO:0044425;GO:0003674;GO:0003824;GO:0016491	K11811	arsH	------	------	COG0431	R:General function prediction only	PF03358.12	FMN_red	NADPH-dependent FMN reductase	peroxisomal	1	5	22.5	High
TRINITY_DN1380_c0_g4_i1_orf1	ORF type:complete len:711 hit:OOQ89367.1 TRINITY_DN1380_c0_g4_i1:228-2360(-)	1.37772	0.462287	0.04196	no change	yes	1.707	1.239	1	1.463	1.255	1.539	1.813	1.77	BP:regulation of primary metabolic process;BP:regulation of metabolic process;BP:regulation of cellular biosynthetic process;BP:regulation of cellular metabolic process;BP:regulation of biological process;BP:regulation of cellular macromolecule biosynthetic process;BP:regulation of nucleobase-containing compound metabolic process;BP:regulation of macromolecule biosynthetic process;BP:biological r…	GO:0080090;GO:0019222;GO:0031326;GO:0031323;GO:0050789;GO:2000112;GO:0019219;GO:0010556;GO:0065007;GO:0010468;GO:0060255;GO:0009889;GO:1903506;GO:0050794;GO:0008150;GO:0051171;GO:2001141;GO:0051252;GO:0006355;GO:0006357;GO:0043229;GO:0043227;GO:0005634;GO:0043226;GO:0043231;GO:0044464;GO:0005575;GO:0044424;GO:0003674;GO:0008270;GO:0003676;GO:0003677;GO:0043167;GO:0043169;GO:0046914;GO:0046872;GO:…	------	------	------	------	------	------	PF04082.15;PF00172.15	Fungal_trans;Zn_clus	Fungal specific transcription factor domain;Fungal Z	nuclear	1	2	78.9	High
TRINITY_DN4281_c0_g1_i1_orf1	ORF type:complete len:88 hit:OQE28661.1 TRINITY_DN4281_c0_g1_i1:299-562(-)	1.82805	0.870305	0.000489	no change	yes	1.903	1.041	1	1.001	1.122	2.048	1.823	1.838	BP:primary metabolic process;BP:nucleic acid metabolic process;BP:cellular nitrogen compound metabolic process;BP:nitrogen compound metabolic process;BP:cellular metabolic process;BP:organic cyclic compound metabolic process;BP:cellular macromolecule metabolic process;BP:mRNA metabolic process;BP:organic substance metabolic process;BP:RNA splicing;BP:nucleobase-containing compound metabolic proce…	GO:0044238;GO:0090304;GO:0034641;GO:0006807;GO:0044237;GO:1901360;GO:0044260;GO:0016071;GO:0071704;GO:0008380;GO:0006139;GO:0009987;GO:0006725;GO:0000375;GO:0000377;GO:0008150;GO:0008152;GO:0046483;GO:0016070;GO:0000398;GO:0043170;GO:0006396;GO:0006397;GO:1990904;GO:0071004;GO:0005681;GO:0044446;GO:0030529;GO:0019013;GO:0046540;GO:0071010;GO:0097525;GO:0005684;GO:0032991;GO:0030532;GO:0005829;GO:…	K11097	SNRPE, SME	map03040	Spliceosome	COG1958	K:Transcription	PF01423.19	LSM	LSM domain	cytoplasmic	3	41	10	High
TRINITY_DN13000_c0_g1_i1_orf1	ORF type:complete len:691 hit:OKO97617.1 TRINITY_DN13000_c0_g1_i1:149-2221(-)	2.05543	1.03944	0.001851	up	yes	1.98	0.9633	1	0.917	0.973	1.935	2.236	1.769	BP:one-carbon compound transport;BP:single-organism process;BP:amide transport;BP:transmembrane transport;BP:nitrogen compound transport;BP:organic substance transport;BP:urea transport;BP:transport;BP:cellular process;BP:single-organism transport;BP:single-organism cellular process;BP:establishment of localization;BP:localization;BP:single-organism localization;BP:urea transmembrane transport;BP…	GO:0019755;GO:0044699;GO:0042886;GO:0055085;GO:0071705;GO:0071702;GO:0015840;GO:0006810;GO:0009987;GO:0044765;GO:0044763;GO:0051234;GO:0051179;GO:1902578;GO:0071918;GO:0008150;GO:0016021;GO:0031224;GO:0044425;GO:0005575;GO:0003674;GO:0042887;GO:0005215;GO:0022891;GO:0022892;GO:0015204;GO:0022857	K20989	DUR3	------	------	COG0591	E:Amino acid transport and metabolism	PF00474.14	SSF	Sodiu	ER	2	3	73.2	High
TRINITY_DN4218_c0_g1_i1_orf1	ORF type:complete len:1181 hit:OQE44924.1 TRINITY_DN4218_c0_g1_i1:412-3954(-)	2.00409	1.00294	0.005224	up	yes	1.962	0.979	1	1.001	0.936	1.633	2.237	2.015	------	------	K06671	STAG1_2, SCC3, IRR1	map04111;map04113	Cell cycle - yeast;Meiosis - yeast	COG5537	D:Cell cycle control, cell division, chromosome partitioning	PF08514.8	STAG	STAG domain	nuclear	8	8	131.8	High
TRINITY_DN8324_c0_g1_i1_orf1	ORF type:complete len:659 hit:OQD74859.1 TRINITY_DN8324_c0_g1_i1:171-2147(-)	1.79202	0.841589	0.006721	no change	yes	1.887	1.053	1	1.115	1.045	1.987	2.097	1.577	BP:single-organism metabolic process;BP:single-organism process;BP:metabolic process;BP:biological_process;BP:oxidation-reduction process;MF:monooxygenase activity;MF:catalytic activity;MF:molecular_function;MF:oxidoreductase activity;	GO:0044710;GO:0044699;GO:0008152;GO:0008150;GO:0055114;GO:0004497;GO:0003824;GO:0003674;GO:0016491	------	------	------	------	COG2072	P:Inorganic ion transport and metabolism	PF07992.11;PF13738.3;PF13434.3	Pyr_redox_2;Pyr_redox_3;K_oxygenase	Pyridine nucleotide-disulphide oxidoreductase;Pyridine nucleotide-disulphide oxidoreductase;L-lysine 6-monooxygenase	peroxisomal	2	5	71.8	High
TRINITY_DN11969_c0_g1_i1_orf1	ORF type:complete len:2134 hit:OQD73163.1 TRINITY_DN11969_c0_g1_i1:284-6685(-)	1.70469	0.769511	0.01002	no change	yes	1.853	1.087	1	1.151	1.11	1.551	2.097	1.911	BP:cyclic nucleotide metabolic process;BP:ribonucleotide metabolic process;BP:cellular metabolic process;BP:cellular biosynthetic process;BP:cellular nitrogen compound metabolic process;BP:nucleotide biosynthetic process;BP:purine-containing compound metabolic process;BP:carbohydrate derivative biosynthetic process;BP:purine nucleotide metabolic process;BP:intracellular signal transduction;BP:org…	GO:0009187;GO:0009259;GO:0044237;GO:0044249;GO:0034641;GO:0009165;GO:0072521;GO:1901137;GO:0006163;GO:0035556;GO:1901362;GO:0050789;GO:1901360;GO:0044710;GO:0044711;GO:0052652;GO:0071704;GO:0065007;GO:0044699;GO:0044281;GO:0006171;GO:0018130;GO:0046058;GO:0046390;GO:0019693;GO:0006139;GO:0006793;GO:0006725;GO:0009152;GO:0009150;GO:0009260;GO:0009058;GO:0008150;GO:0008152;GO:0019438;GO:0034654;GO:…	K01768	E4.6.1.1	map04213;map04113;map00230	Longevity regulating pathway - multiple species;Meiosis - yeast;Purine metabolism	COG2114;COG4886;COG0631	T:Signal transduction mechanisms;S:Function unknown;T:Signal transduction mechanisms	PF00481.18;PF13855.3;PF12799.4;PF00211.17;PF14580.3	PP2C;LRR_8;LRR_4;Guanylate_cyc;LRR_9	Protein phosphatase 2C;Leucine rich repeat;Leucine Rich repeats;Adenylate and Guanylate cyclase catalytic domain;Leucine-rich repeat	cytoplasmic	1	0	235.8	Medium
TRINITY_DN6432_c0_g1_i1_orf1	ORF type:complete len:676 hit:CEJ61357.1 TRINITY_DN6432_c0_g1_i1:25-2052(+)	1.97029	0.978411	0.01363	no change	yes	1.95	0.9897	1	1.016	0.953	1.5	2.116	2.234	BP:single-organism catabolic process;BP:organic substance catabolic process;BP:organic substance metabolic process;BP:lipid catabolic process;BP:single-organism process;BP:autophagy;BP:lipid metabolic process;BP:cellular process;BP:single-organism metabolic process;BP:biological_process;BP:metabolic process;BP:catabolic process;BP:primary metabolic process;CC:late endosome membrane;CC:endoplasmic…	GO:0044712;GO:1901575;GO:0071704;GO:0016042;GO:0044699;GO:0006914;GO:0006629;GO:0009987;GO:0044710;GO:0008150;GO:0008152;GO:0009056;GO:0044238;GO:0031902;GO:0005789;GO:0005774;GO:0031224;GO:0010008;GO:0044446;GO:0031090;GO:0016021;GO:0016020;GO:0044432;GO:0044431;GO:0044437;GO:0098588;GO:0032585;GO:0044464;GO:0000139;GO:0005575;GO:0044444;GO:0044440;GO:0044424;GO:0044425;GO:0098805;GO:0044422;GO:…	K17900	ATG15, AUT5	map00561;map04138	Glycerolipid metabolism;Autophagy - yeast	COG5153;COG5153	I:Lipid transport and metabolism;U:Intracellular trafficking, secretion, and vesicular transport	------	------	------	extracellular	3	5	72.8	High
TRINITY_DN15560_c0_g1_i1_orf1	ORF type:complete len:253 hit:OQD81605.1 TRINITY_DN15560_c0_g1_i1:13-771(+)	1.6171	0.693406	0.02837	no change	yes	1.816	1.123	1	1.111	1.257	1.434	1.965	2.05	BP:cellular component assembly;BP:macromolecular complex subunit organization;BP:aerobic respiration;BP:generation of precursor metabolites and energy;BP:cellular component organization or biogenesis;BP:single-organism metabolic process;BP:protein complex subunit organization;BP:cellular component organization;BP:macromolecular complex assembly;BP:single-organism cellular process;BP:cellular proc…	GO:0022607;GO:0043933;GO:0009060;GO:0006091;GO:0071840;GO:0044710;GO:0071822;GO:0016043;GO:0065003;GO:0044763;GO:0009987;GO:0045333;GO:0006461;GO:0008150;GO:0008152;GO:0055114;GO:0044699;GO:0015980;GO:0044237;GO:0044464;GO:0031970;GO:0031974;GO:0043229;GO:1990904;GO:0043226;GO:0044446;GO:0031090;GO:0016021;GO:0016020;GO:0030529;GO:0031224;GO:0005758;GO:0005761;GO:0000313;GO:0031966;GO:0005840;GO:…	K02258	COX11	map00190	Oxidative phosphorylation	COG3175	O:Posttranslational modification, protein turnover, chaperones	PF04442.11	CtaG_Cox11	Cytochrome c oxidase assembly protein CtaG/Cox11	mitochondrial	1	6	28.1	High
TRINITY_DN422_c0_g1_i4_orf1	ORF type:complete len:378 hit:OKP11135.1 TRINITY_DN422_c0_g1_i4:4288-5421(+)	1.57909	0.65909	0.01127	no change	yes	1.797	1.138	1	0.992	1.423	1.809	1.721	1.86	BP:fatty acid biosynthetic process;BP:fatty acid metabolic process;BP:carboxylic acid metabolic process;BP:cellular biosynthetic process;BP:nitrogen compound metabolic process;BP:small molecule metabolic process;BP:small molecule biosynthetic process;BP:monocarboxylic acid biosynthetic process;BP:single-organism process;BP:organic substance biosynthetic process;BP:single-organism metabolic proces…	GO:0006633;GO:0006631;GO:0019752;GO:0044249;GO:0006807;GO:0044281;GO:0044283;GO:0072330;GO:0044699;GO:1901576;GO:0044710;GO:0044711;GO:0006796;GO:0071704;GO:0019637;GO:0006664;GO:0006665;GO:0006687;GO:1903509;GO:0006644;GO:0006629;GO:0009987;GO:0006643;GO:0032787;GO:0009058;GO:0044763;GO:0008152;GO:0043436;GO:0044255;GO:0055114;GO:0008610;GO:0044238;GO:1901564;GO:0006082;GO:0046394;GO:1901135;GO:…	K19703	FA2H, SCS7	------	------	COG5274;COG5274;COG3000	C:Energy production and conversion;I:Lipid transport and metabolism;I:Lipid transport and metabolism	PF00173.25;PF04116.10	Cyt-b5;FA_hydroxylase	Cytochrome b5-like Heme/Steroid binding domain;Fatty acid hydroxylase superfamily	cytoplasmic	8	34	42.9	High
TRINITY_DN2131_c0_g3_i1_orf1	ORF type:3prime_partial len:206 hit:GCB26157.1 TRINITY_DN2131_c0_g3_i1:3-620(+)	1.47133	0.557123	0.03197	no change	yes	1.745	1.186	1	1.052	1.505	1.642	1.727	1.867	BP:primary metabolic process;BP:organonitrogen compound metabolic process;BP:cellular biosynthetic process;BP:cellular nitrogen compound metabolic process;BP:nitrogen compound metabolic process;BP:cellular macromolecule biosynthetic process;BP:organic substance biosynthetic process;BP:single-organism metabolic process;BP:cellular nitrogen compound biosynthetic process;BP:cellular macromolecule me…	GO:0044238;GO:1901564;GO:0044249;GO:0034641;GO:0006807;GO:0034645;GO:1901576;GO:0044710;GO:0044271;GO:0044260;GO:0043043;GO:0071704;GO:0044699;GO:0044267;GO:0009987;GO:0009058;GO:0009059;GO:0008152;GO:0055114;GO:0043604;GO:1901566;GO:0019538;GO:0044237;GO:0043170;GO:0043603;GO:0008150;GO:0006518;GO:0006412;GO:0015934;GO:1990904;GO:0030529;GO:0044446;GO:0044391;GO:0032991;GO:0044464;GO:0005575;GO:…	K02880	RP-L17e, RPL17	map03010	Ribosome	COG0091	J:Translation, ribosomal structure and biogenesis	PF00237.16	Ribosomal_L22	Ribosomal protein L22p/L17e	cytoplasmic	2	10	22.8	High
TRINITY_DN1389_c0_g1_i2_orf1	ORF type:complete len:1259 hit:OOQ82328.1 TRINITY_DN1389_c0_g1_i2:454-4230(-)	2.40023	1.26317	0.04899	up	yes	2.069	0.862	1	0.763	0.823	1.717	2.917	1.574	BP:regulation of hydrolase activity;BP:positive regulation of GTPase activity;BP:positive regulation of hydrolase activity;BP:regulation of GTPase activity;BP:regulation of catalytic activity;BP:regulation of cellular process;BP:biological_process;BP:positive regulation of molecular function;BP:biological regulation;BP:regulation of molecular function;BP:regulation of biological process;BP:positi…	GO:0051336;GO:0043547;GO:0051345;GO:0043087;GO:0050790;GO:0050794;GO:0008150;GO:0044093;GO:0065007;GO:0065009;GO:0050789;GO:0043085;GO:0007165;GO:0030234;GO:0005096;GO:0030695;GO:0003674;GO:0008047;GO:0098772;GO:0060589	------	------	------	------	------	------	PF00616.16;PF00168.27	RasGAP;C2	GTPase-activator protein for Ras-like GTPase;C2 domain	cytoplasmic	1	1	141.5	High
TRINITY_DN4130_c0_g1_i1_orf1	ORF type:complete len:1017 hit:OKO99246.1 TRINITY_DN4130_c0_g1_i1:130-3180(-)	1.84451	0.883237	0.00479	no change	yes	1.898	1.029	1	1.019	1.067	1.598	2.093	2.002	BP:glycerophospholipid metabolic process;BP:liposaccharide metabolic process;BP:glycerolipid biosynthetic process;BP:carbohydrate derivative biosynthetic process;BP:organic substance biosynthetic process;BP:glycerolipid metabolic process;BP:lipid metabolic process;BP:single-organism biosynthetic process;BP:single-organism metabolic process;BP:organophosphate metabolic process;BP:cellular macromol…	GO:0006650;GO:1903509;GO:0045017;GO:1901137;GO:1901576;GO:0046486;GO:0006629;GO:0044711;GO:0044710;GO:0019637;GO:0044260;GO:0071704;GO:0006796;GO:0006505;GO:0044699;GO:0006506;GO:0006661;GO:0006664;GO:0006644;GO:0006643;GO:0044267;GO:0009987;GO:0009247;GO:0043412;GO:0036211;GO:0008150;GO:0006464;GO:0008152;GO:0046474;GO:0044255;GO:0090407;GO:0008610;GO:0006497;GO:0044238;GO:0046467;GO:0008654;GO:…	K05285	PIGN	map00563	Glycosylphosphatidylinosito	COG1524	R:General function prediction only	PF04987.11;PF01663.19;PF00884.20	PigN;Phosphodiest;Sulfatase	Phosphatidylinositolglycan class N;Type I phosphodiesterase / nucleotide pyrophosphatase;Sulfatase	lysosomal	13	15	112.1	High
TRINITY_DN3492_c0_g1_i2_orf1	ORF type:complete len:1007 hit:OQD72981.1 TRINITY_DN3492_c0_g1_i2:676-3696(+)	1.97801	0.98405	0.00442	no change	yes	1.943	0.9823	1	0.878	1.069	1.652	2.187	1.99	CC:cellular_component;CC:membrane;	GO:0005575;GO:0016020	------	------	------	------	------	------	PF05686.9	Glyco_transf_90	Glycosyl transferase family 90	Golgi apparatus	3	4	114.5	High
TRINITY_DN10395_c0_g1_i1_orf1	ORF type:complete len:777 hit:OQD78302.1 TRINITY_DN10395_c0_g1_i1:994-3324(+)	1.89792	0.924418	0.001008	no change	yes	1.915	1.009	1	0.976	1.052	1.709	2.009	2.026	BP:cellular protein metabolic process;BP:single-organism metabolic process;BP:protein glycosylation;BP:organic substance metabolic process;BP:single-organism process;BP:cellular process;BP:glycosylation;BP:cellular protein modification process;BP:macromolecule modification;BP:macromolecule glycosylation;BP:single-organism cellular process;BP:metabolic process;BP:single-organism carbohydrate metab…	GO:0044267;GO:0044710;GO:0006486;GO:0071704;GO:0044699;GO:0009987;GO:0070085;GO:0006464;GO:0043412;GO:0043413;GO:0044763;GO:0008152;GO:0044723;GO:0005975;GO:0044238;GO:0006493;GO:0044260;GO:0019538;GO:0097502;GO:0044237;GO:0043170;GO:0036211;GO:0008150;GO:0031224;GO:0016021;GO:0044425;GO:0005575;GO:0003674;GO:0016740;GO:0003824;GO:0000030;GO:0016757;GO:0016758	K00728	POMT	map00514;map00515	Other types of O-glycan biosynthesis;Mannose type O-glycan biosynthesis	COG1928	O:Posttranslational modification, protein turnover, chaperones	PF02366.15;PF16192.2;PF02815.16	PMT;PMT_4TMC;MIR	Dolichyl-phosphate-mannose-protein mannosyltransferase;C-terminal four TMM region of protein-O-mannosyltransferase;MIR domain	Golgi apparatus	11	16	88	High
TRINITY_DN2306_c0_g2_i1_orf1	ORF type:complete len:231 hit:CEJ57183.1 TRINITY_DN2306_c0_g2_i1:90-782(-)	2.1643	1.1139	0.01802	up	yes	1.997	0.9227	1	0.96	0.808	1.536	2.476	1.979	CC:cellular_component;CC:membrane;MF:molecular_function;MF:binding;	GO:0005575;GO:0016020;GO:0003674;GO:0005488	------	------	------	------	------	------	PF08547.9	CIA30	Complex I intermediate-associated protein 30	cytoplasmic	9	38	26	High
TRINITY_DN2875_c0_g1_i1_orf1	ORF type:complete len:557 hit:OKO99806.1 TRINITY_DN2875_c0_g1_i1:326-1996(-)	1.60788	0.685158	0.04085	no change	yes	1.796	1.117	1	0.937	1.415	2.14	1.622	1.627	BP:carboxylic acid metabolic process;BP:nitrogen compound metabolic process;BP:small molecule metabolic process;BP:single-organism process;BP:single-organism metabolic process;BP:cellular amino acid metabolic process;BP:organic substance metabolic process;BP:cellular process;BP:biological_process;BP:metabolic process;BP:oxoacid metabolic process;BP:primary metabolic process;BP:organonitrogen comp…	GO:0019752;GO:0006807;GO:0044281;GO:0044699;GO:0044710;GO:0006520;GO:0071704;GO:0009987;GO:0008150;GO:0008152;GO:0043436;GO:0044238;GO:1901564;GO:0006082;GO:0044237;GO:0044763;GO:0003674;GO:0004067;GO:0016787;GO:0016788;GO:0003824;GO:0052689;GO:0016810;GO:0016811;GO:0004622;GO:0004620;GO:0016298	K13278	ASPG	------	------	COG0252	E:Amino acid transport and metabolism	PF00710.17;PF12796.4;PF13606.3;PF13637.3;PF00023.27	Asparaginase;Ank_2;Ank_3;Ank_4;Ank	Asparaginase, N-terminal;Ankyrin repeats;Ankyrin repeat;Ankyrin repeats;Ankyrin repeat	cytoplasmic	4	12	59.9	High
TRINITY_DN435_c0_g1_i2_orf1	ORF type:3prime_partial len:280 hit:OQE21076.1 TRINITY_DN435_c0_g1_i2:231-1070(+)	1.84473	0.883407	0.01414	no change	yes	1.889	1.024	1	1.004	1.068	1.6	2.29	1.778	------	------	------	------	------	------	------	------	------	------	------	cytoplasmic	2	5	30.8	High
TRINITY_DN15450_c0_g1_i1_orf1	ORF type:complete len:266 hit:KOS42494.1 TRINITY_DN15450_c0_g1_i1:247-1044(-)	2.012	1.00863	0.02851	up	yes	1.945	0.9667	1	1.014	0.886	1.389	2.36	2.087	CC:cellular_component;CC:membrane part;CC:integral component of membrane;CC:intrinsic component of membrane;	GO:0005575;GO:0044425;GO:0016021;GO:0031224	------	------	------	------	------	------	PF01284.20	MARVEL	Membrane-associating domain	ER	4	12	28.3	High
TRINITY_DN1488_c0_g1_i1_orf1	ORF type:complete len:238 hit:XP_001401950.1 TRINITY_DN1488_c0_g1_i1:59-772(+)	1.62873	0.703744	0.01088	no change	yes	1.803	1.107	1	1.047	1.275	1.585	1.791	2.033	BP:nucleic acid metabolic process;BP:cellular biosynthetic process;BP:cellular nitrogen compound metabolic process;BP:nitrogen compound metabolic process;BP:cellular macromolecule biosynthetic process;BP:ncRNA metabolic process;BP:cellular component organization or biogenesis;BP:nucleobase-containing compound metabolic process;BP:cellular macromolecule metabolic process;BP:ribosomal small subunit…	GO:0090304;GO:0044249;GO:0034641;GO:0006807;GO:0034645;GO:0034660;GO:0071840;GO:0006139;GO:0044260;GO:0042274;GO:1901360;GO:0043043;GO:0071704;GO:0043604;GO:0006364;GO:0022613;GO:0034470;GO:0044267;GO:0009987;GO:0006725;GO:0009058;GO:0009059;GO:0008150;GO:0008152;GO:0044271;GO:0046483;GO:0016070;GO:0044238;GO:0016072;GO:1901564;GO:0043603;GO:1901566;GO:0019538;GO:0044237;GO:0043170;GO:0044085;GO:…	K02991	RP-S6e, RPS6	map03010	Ribosome	COG2125	J:Translation, ribosomal structure and biogenesis	PF01092.16	Ribosomal_S6e	Ribosomal protein S6e	nuclear	5	17	27.1	High
TRINITY_DN14563_c0_g1_i1_orf1	ORF type:complete len:1131 hit:CEJ58802.1 TRINITY_DN14563_c0_g1_i1:176-3568(+)	1.87068	0.903564	0.01141	no change	yes	1.895	1.013	1	0.677	1.363	1.9	1.861	1.925	BP:maturation of 5.8S rRNA from tricistronic rRNA transcrip;BP:nucleic acid metabolic process;BP:cellular nitrogen compound metabolic process;BP:nitrogen compound metabolic process;BP:maturation of LSU-rRNA;BP:ncRNA metabolic process;BP:organic cyclic compound metabolic process;BP:nucleobase-containing compound metabolic process;BP:cellular macromolecule metabolic process;BP:organic substance met…	GO:0000466;GO:0090304;GO:0034641;GO:0006807;GO:0000470;GO:0034660;GO:1901360;GO:0006139;GO:0044260;GO:0071704;GO:0006364;GO:0034470;GO:0009987;GO:0006725;GO:0000460;GO:0000463;GO:0008150;GO:0008152;GO:0046483;GO:0016070;GO:0044238;GO:0016072;GO:0044237;GO:0043170;GO:0006396;GO:0043226;GO:0005730;GO:0044446;GO:0043232;GO:0005829;GO:0044464;GO:0043229;GO:0005575;GO:0044444;GO:0043228;GO:0044428;GO:…	K14861	URB1	------	------	------	------	PF11707.5;PF16201.2	Npa1;NopRA1	Ribosome 60S biogenesis N-terminal;Nucleolar pre-ribosomal-associated protein 1	cytoplasmic	1	1	127.7	High
TRINITY_DN9450_c0_g2_i1_orf1	ORF type:internal len:111 hit:XP_016210334.1 TRINITY_DN9450_c0_g2_i1:3-335(-)	1.86871	0.90204	0.2381	no change	no	1.893	1.013	1	1.133	0.905	0.904	1.706	3.069	BP:positive regulation of vasodilation;BP:circulatory system process;BP:glycerolipid metabolic process;BP:small molecule metabolic process;BP:small molecule biosynthetic process;BP:vascular process in circulatory system;BP:cellular lipid catabolic process;BP:response to purine-containing compound;BP:lipid catabolic process;BP:single-organism catabolic process;BP:response to amino acid;BP:single-o…	GO:0045909;GO:0003013;GO:0046486;GO:0044281;GO:0044283;GO:0003018;GO:0044242;GO:0014074;GO:0016042;GO:0044712;GO:0043200;GO:0044710;GO:0044711;GO:0019856;GO:0043207;GO:0048869;GO:0006541;GO:0070848;GO:0006073;GO:0030855;GO:0048518;GO:0006112;GO:0046483;GO:0046503;GO:0019627;GO:0006638;GO:0006575;GO:0043604;GO:0031960;GO:0034201;GO:0000096;GO:0051591;GO:0010038;GO:0043436;GO:1901564;GO:0043434;GO:…	K01948	CPS1	map00220;map00250;map00910	Arginine biosynthesis;Alanine, aspartate and glutamate metabolism;Nitrogen metabolism	------	------	PF02142.19	MGS	MGS-like domain	cytoplasmic	1	13	12.2	High
TRINITY_DN2109_c0_g1_i1_orf1	ORF type:complete len:382 hit:KXG45725.1 TRINITY_DN2109_c0_g1_i1:1540-2685(+)	1.37807	0.462648	0.06531	no change	no	1.684	1.222	1	1.145	1.52	1.623	1.553	1.877	BP:nuclear polyadenylation-dependent ncRNA catabolic process;BP:nuclear retention of pre-mRNA with aberrant 3'-ends at the site of transcription;BP:exonucleolytic trimming involved in rRNA processing;BP:organic cyclic compound metabolic process;BP:organic cyclic compound catabolic process;BP:snRNA processing;BP:cellular macromolecule localization;BP:macromolecule localization;BP:rRNA processing;B…	GO:0071046;GO:0071049;GO:0000459;GO:1901360;GO:1901361;GO:0016180;GO:0070727;GO:0033036;GO:0006364;GO:0034475;GO:0071051;GO:0034472;GO:0000467;GO:0000469;GO:0046483;GO:0019439;GO:0006807;GO:0034661;GO:0034660;GO:1901575;GO:0044265;GO:0044260;GO:0016043;GO:0043144;GO:0071840;GO:0044270;GO:0046700;GO:0008150;GO:0008152;GO:0034655;GO:0016070;GO:0016071;GO:0016072;GO:0016073;GO:0016074;GO:0016075;GO:…	K03679	RRP4, EXOSC2	map03018	RNA degradation	COG1097	J:Translation, ribosomal structure and biogenesis	PF14382.3	ECR1_N	Exosome complex exonuclease RRP4 N-terminal region	cytoplasmic	2	4	40.7	Medium
TRINITY_DN3453_c2_g2_i1_orf1	ORF type:3prime_partial len:115 hit:XP_003323419.2 TRINITY_DN3453_c2_g2_i1:2-346(+)	1.93197	0.950071	0.006103	no change	yes	1.914	0.9907	1	0.924	1.048	1.664	2.24	1.838	BP:purine ribonucleoside monophosphate metabolic process;BP:small molecule metabolic process;BP:ribonucleoside monophosphate metabolic process;BP:organic cyclic compound metabolic process;BP:single-organism catabolic process;BP:single-organism metabolic process;BP:ribonucleoside triphosphate metabolic process;BP:oxidoreduction coenzyme metabolic process;BP:purine ribonucleoside triphosphate metab…	GO:0009167;GO:0044281;GO:0009161;GO:1901360;GO:0044712;GO:0044710;GO:0009199;GO:0006733;GO:0009205;GO:0046034;GO:0046031;GO:0032787;GO:0043436;GO:0046128;GO:0009179;GO:0055114;GO:0046483;GO:1901564;GO:0016052;GO:0006163;GO:0006165;GO:0019637;GO:0009141;GO:0009144;GO:0006807;GO:0046496;GO:1901575;GO:0051186;GO:0019318;GO:0009150;GO:0008150;GO:0008152;GO:0044723;GO:0044724;GO:0044763;GO:0006753;GO:…	K00134	GAPDH, gapA	map00010	Glycolysis / Gluconeogenesis	------	------	PF02800.17	Gp_dh_C	Glyceraldehyde 3-phosphate dehydrogenase, C-terminal domain	cytoplasmic	3	25	12.4	High
TRINITY_DN6443_c0_g3_i2_orf1	ORF type:complete len:467 hit:OQE38584.1 TRINITY_DN6443_c0_g3_i2:974-2374(-)	1.97704	0.983344	0.04771	no change	yes	1.929	0.9757	1	0.908	1.019	1.51	2.593	1.683	BP:primary metabolic process;BP:single-organism metabolic process;BP:lipid metabolic process;BP:organic substance metabolic process;BP:biological_process;BP:single-organism process;BP:metabolic process;CC:integral component of membrane;CC:cellular_component;CC:membrane part;CC:intrinsic component of membrane;	GO:0044238;GO:0044710;GO:0006629;GO:0071704;GO:0008150;GO:0044699;GO:0008152;GO:0016021;GO:0005575;GO:0044425;GO:0031224	K10256	FAD2	map01040	Biosynthesis of unsaturated fatty acids	COG3239	I:Lipid transport and metabolism	PF00487.21;PF11960.5	FA_desaturase;DUF3474	Fatty acid desaturase;Domain of unknown function	mitochondrial	1	3	51.9	High
TRINITY_DN3346_c0_g1_i1_orf1	ORF type:complete len:509 hit:OOQ84209.1 TRINITY_DN3346_c0_g1_i1:60-1586(+)	1.72676	0.788068	0.00147	no change	yes	1.839	1.065	1	0.946	1.25	1.795	1.818	1.905	BP:porphyrin-containing compound metabolic process;BP:porphyrin-containing compound biosynthetic process;BP:cellular biosynthetic process;BP:cellular nitrogen compound metabolic process;BP:nitrogen compound metabolic process;BP:organic cyclic compound biosynthetic process;BP:single-organism process;BP:organic substance biosynthetic process;BP:single-organism metabolic process;BP:cofactor metaboli…	GO:0006778;GO:0006779;GO:0044249;GO:0034641;GO:0006807;GO:1901362;GO:0044699;GO:1901576;GO:0044710;GO:0051186;GO:0042440;GO:0006783;GO:0051188;GO:0006784;GO:0071704;GO:0033014;GO:0033013;GO:0018130;GO:0042168;GO:0009987;GO:0006725;GO:0046160;GO:0009058;GO:0044711;GO:0008150;GO:0008152;GO:0019438;GO:0044271;GO:0046148;GO:0055114;GO:0046483;GO:1901564;GO:1901566;GO:0044763;GO:0044237;GO:1901360;GO:…	K02259	COX15	map00860;map00190	Porphyrin and chlorophyll metabolism;Oxidative phosphorylation	COG1612	O:Posttranslational modification, protein turnover, chaperones	PF02628.12	COX15-CtaA	Cytochrome oxidase assembly protein	mitochondrial	10	19	56.1	High
TRINITY_DN13204_c0_g1_i1_orf1	ORF type:complete len:309 hit:OKO97294.1 TRINITY_DN13204_c0_g1_i1:1002-1928(-)	1.73095	0.791564	0.003946	no change	yes	1.84	1.063	1	0.999	1.189	1.621	2.003	1.896	BP:cellular component assembly;BP:macromolecular complex subunit organization;BP:ion homeostasis;BP:cellular macromolecular complex assembly;BP:cytochrome complex assembly;BP:homeostatic process;BP:copper ion homeostasis;BP:transition metal ion homeostasis;BP:inorganic ion homeostasis;BP:respiratory chain complex IV assembly;BP:single-organism process;BP:cellular transition metal ion homeostasis;…	GO:0022607;GO:0043933;GO:0050801;GO:0034622;GO:0017004;GO:0042592;GO:0055070;GO:0055076;GO:0098771;GO:0008535;GO:0044699;GO:0046916;GO:0071822;GO:0016043;GO:0051179;GO:0065003;GO:0065007;GO:0006810;GO:0065008;GO:0071840;GO:0019725;GO:0030001;GO:0006461;GO:0006878;GO:0006875;GO:0006812;GO:0006811;GO:0009987;GO:0006873;GO:0044765;GO:0044763;GO:0030003;GO:0055065;GO:0055080;GO:0055082;GO:0051234;GO:…	K07152	SCO1_2	------	------	COG1999	R:General function prediction only	PF02630.11	SCO1-SenC	SCO1/SenC	mitochondrial	8	27	35	High
TRINITY_DN1731_c0_g1_i1_orf1	ORF type:complete len:451 hit:OKP00058.1 TRINITY_DN1731_c0_g1_i1:321-1673(+)	2.10043	1.07068	3.6e-05	up	yes	1.966	0.936	1	0.864	0.944	1.922	1.945	2.03	------	------	K01238	SUN	------	------	------	------	PF03856.10	SUN	Beta-glucosidase	mitochondrial	9	28	46.5	High
TRINITY_DN5176_c0_g1_i1_orf1	ORF type:complete len:769 hit:OQD73091.1 TRINITY_DN5176_c0_g1_i1:362-2668(-)	2.56142	1.35695	0.04372	up	yes	2.085	0.814	1	0.822	0.62	1.244	2.583	2.429	BP:single-organism metabolic process;BP:single-organism process;BP:biological_process;BP:metabolic process;BP:oxidation-reduction process;CC:integral component of membrane;CC:cellular_component;CC:intrinsic component of membrane;CC:membrane part;	GO:0044710;GO:0044699;GO:0008150;GO:0008152;GO:0055114;GO:0016021;GO:0005575;GO:0031224;GO:0044425	------	------	------	------	------	------	------	------	------	peroxisomal	1	2	85	High
TRINITY_DN13849_c0_g1_i1_orf1	ORF type:complete len:600 hit:OQE26426.1 TRINITY_DN13849_c0_g1_i1:184-1983(+)	2.06514	1.04624	0.00087	up	yes	1.953	0.9457	1	0.925	0.912	1.779	1.925	2.155	BP:primary metabolic process;BP:carbohydrate metabolic process;BP:organic substance metabolic process;BP:biological_process;BP:metabolic process;CC:cell wall;CC:cell part;CC:external encapsulating structure;CC:cellular_component;MF:hydrolase activity;MF:catalytic activity;MF:hydrolase activity, acting on glycosyl bonds;MF:molecular_function;	GO:0044238;GO:0005975;GO:0071704;GO:0008150;GO:0008152;GO:0005618;GO:0044464;GO:0030312;GO:0005575;GO:0016787;GO:0003824;GO:0016798;GO:0003674	------	------	------	------	COG5309	G:Carbohydrate transport and metabolism	------	------	------	mitochondrial	7	15	61.2	High
TRINITY_DN5223_c0_g1_i1_orf1	ORF type:complete len:1471 hit:CEJ58964.1 TRINITY_DN5223_c0_g1_i1:496-4908(-)	2.10944	1.07686	0.0878	up	no	1.966	0.932	1	0.868	0.928	1.462	2.881	1.555	BP:localization;BP:biological_process;BP:single-organism process;BP:transport;BP:cellular process;BP:single-organism transport;BP:single-organism cellular process;BP:establishment of localization;BP:transmembrane transport;BP:single-organism localization;CC:intrinsic component of membrane;CC:integral component of membrane;CC:cellular_component;CC:membrane part;MF:nucleotide binding;MF:purine ribo…	GO:0051179;GO:0008150;GO:0044699;GO:0006810;GO:0009987;GO:0044765;GO:0044763;GO:0051234;GO:0055085;GO:1902578;GO:0031224;GO:0016021;GO:0005575;GO:0044425;GO:0000166;GO:0035639;GO:0003674;GO:0005488;GO:0016887;GO:0001883;GO:1901363;GO:0001882;GO:0043168;GO:0042626;GO:0016820;GO:0042623;GO:0043167;GO:0015399;GO:0032549;GO:0017076;GO:0022804;GO:0016787;GO:0005215;GO:0017111;GO:1901265;GO:0036094;GO:…	------	------	------	------	COG1132	V:Defense mechanisms	PF00005.24;PF00664.20;PF02463.16;PF03193.13;PF13304.3;PF13555.3;PF13191.3	ABC_tran;ABC_membrane;SMC_N;DUF258;AAA_21;AAA_29;AAA_16	ABC transporter;ABC transporter transmembrane region;RecF/RecN/SMC N terminal domain;Protein of unknown function, DUF258;AAA domain, putative AbiEii toxin, Type IV TA system;P-loop containing region of AAA domain;AAA ATPase domain	ER	7	5	162.2	High
TRINITY_DN14568_c0_g1_i1_orf1	ORF type:complete len:650 hit:OQD72747.1 TRINITY_DN14568_c0_g1_i1:83-2032(+)	1.97291	0.980329	0.1001	no change	no	1.923	0.9747	1	0.858	1.066	1.277	1.726	2.765	CC:integral component of membrane;CC:cellular_component;CC:membrane part;CC:intrinsic component of membrane;MF:hydrolase activity;MF:catalytic activity;MF:molecular_function;	GO:0016021;GO:0005575;GO:0044425;GO:0031224;GO:0016787;GO:0003824;GO:0003674	K01113	phoD	map00790	Folate biosynthesis	------	------	PF09423.7	PhoD	PhoD-like phosphatase	lysosomal	5	11	72.1	High
TRINITY_DN2940_c0_g1_i1_orf1	ORF type:complete len:341 hit:OQE19592.1 TRINITY_DN2940_c0_g1_i1:640-1662(-)	1.82537	0.868186	0.000827	no change	yes	1.871	1.025	1	0.987	1.088	1.724	2.028	1.86	BP:cellular modified amino acid biosynthetic process;BP:carboxylic acid metabolic process;BP:cellular biosynthetic process;BP:cellular nitrogen compound metabolic process;BP:nitrogen compound metabolic process;BP:cellular metabolic process;BP:single-organism biosynthetic process;BP:small molecule biosynthetic process;BP:tetrahydrofolate metabolic process;BP:organic cyclic compound biosynthetic pr…	GO:0042398;GO:0019752;GO:0044249;GO:0034641;GO:0006807;GO:0044237;GO:0044711;GO:0044283;GO:0046653;GO:1901362;GO:0046654;GO:1901360;GO:1901576;GO:0044710;GO:0009396;GO:0071704;GO:0006520;GO:0051188;GO:0042558;GO:0042559;GO:0006732;GO:0006082;GO:1901566;GO:1901605;GO:1901607;GO:0018130;GO:0006760;GO:0044238;GO:0009987;GO:0006725;GO:0009058;GO:0051186;GO:0008150;GO:0008152;GO:0019438;GO:0043436;GO:…	K01495	GCH1, folE	map00790	Folate biosynthesis	COG0302	H:Coenzyme transport and metabolism	PF01227.19	GTP_cyclohydroI	GTP cyclohydrolase I	cytoplasmic	5	16	37.2	High
TRINITY_DN11988_c0_g1_i1_orf1	ORF type:complete len:329 hit:OQE28774.1 TRINITY_DN11988_c0_g1_i1:650-1636(+)	2.3702	1.24501	0.001278	up	yes	2.036	0.859	1	0.718	0.859	1.933	2.277	1.898	MF:hydrolase activity;MF:hydrolase activity, acting on carbon-nitroge;MF:hydrolase activity, acting on carbon-nitroge;MF:molecular_function;MF:catalytic activity;	GO:0016787;GO:0016810;GO:0016811;GO:0003674;GO:0003824	------	------	------	------	COG2421	C:Energy production and conversion	PF03069.12	FmdA_AmdA	Acetamidase/Formamidase family	cytoplasmic	2	13	35.3	High
TRINITY_DN3967_c0_g1_i1_orf1	ORF type:complete len:579 hit:KXG49091.1 TRINITY_DN3967_c0_g1_i1:706-2442(-)	1.91382	0.936457	0.001692	no change	yes	1.901	0.9933	1	1.009	0.971	1.715	2.127	1.862	CC:cellular_component;CC:membrane part;CC:integral component of membrane;CC:intrinsic component of membrane;	GO:0005575;GO:0044425;GO:0016021;GO:0031224	------	------	------	------	------	------	PF00561.17;PF08386.7	Abhydrolase_1;Abhydrolase_4	alpha/beta hydrolase fold;TAP-like protein	Golgi apparatus	16	41	65.3	High
TRINITY_DN1704_c0_g1_i4_orf1	ORF type:3prime_partial len:419 hit:KZN86392.1 TRINITY_DN1704_c0_g1_i4:234-1490(-)	1.6181	0.6943	0.005778	no change	yes	1.788	1.105	1	1.069	1.247	1.611	1.783	1.969	BP:cellular component assembly;BP:macromolecular complex subunit organization;BP:cellular macromolecular complex assembly;BP:cellular component organization or biogenesis;BP:ribosomal large subunit assembly;BP:ribonucleoprotein complex subunit organization;BP:cellular component organization;BP:macromolecular complex assembly;BP:ribonucleoprotein complex assembly;BP:cellular process;BP:biological_…	GO:0022607;GO:0043933;GO:0034622;GO:0071840;GO:0000027;GO:0071826;GO:0016043;GO:0065003;GO:0022618;GO:0009987;GO:0008150;GO:0008152;GO:0044237;GO:0006413;GO:0015934;GO:0022625;GO:1990904;GO:0030529;GO:0044391;GO:0032991;GO:0005575;GO:0044464;GO:0044446;GO:0044444;GO:0044445;GO:0044424;GO:0044422;GO:0003674;GO:0005488;GO:0003676;GO:0005198;GO:1901363;GO:0003735;GO:0008135;GO:0097159;GO:0003723;GO:…	K02925	RP-L3e, RPL3	map03010	Ribosome	COG0087	J:Translation, ribosomal structure and biogenesis	PF00297.19	Ribosomal_L3	Ribosomal protein L3	cytoplasmic	16	38	47.3	High
TRINITY_DN164_c0_g1_i2_orf1	ORF type:complete len:96 hit:EPS32464.1 TRINITY_DN164_c0_g1_i2:475-762(+)	1.93061	0.949055	1.7e-05	no change	yes	1.903	0.9857	1	0.96	0.997	1.842	1.903	1.964	BP:primary metabolic process;BP:nucleic acid metabolic process;BP:nitrogen compound metabolic process;BP:cellular metabolic process;BP:organic cyclic compound metabolic process;BP:cellular macromolecule metabolic process;BP:mRNA metabolic process;BP:organic substance metabolic process;BP:RNA splicing;BP:nucleobase-containing compound metabolic process;BP:cellular process;BP:cellular aromatic comp…	GO:0044238;GO:0090304;GO:0006807;GO:0044237;GO:1901360;GO:0044260;GO:0016071;GO:0071704;GO:0008380;GO:0006139;GO:0009987;GO:0006725;GO:0000375;GO:0000377;GO:0008150;GO:0008152;GO:0046483;GO:0016070;GO:0034641;GO:0000398;GO:0043170;GO:0006396;GO:0006397;GO:1990904;GO:0043229;GO:0043228;GO:0043226;GO:0044446;GO:0005732;GO:0005730;GO:0030529;GO:0019013;GO:0046540;GO:0097525;GO:0032991;GO:0043232;GO:…	K12622	LSM3	map03018;map03040	RNA degradation;Spliceosome	------	------	PF01423.19	LSM	LSM domain	cytoplasmic	3	32	10.7	High
TRINITY_DN734_c0_g1_i5_orf1	ORF type:complete len:334 hit:XP_001391842.1 TRINITY_DN734_c0_g1_i5:25-1026(+)	1.97978	0.98534	0.008437	no change	yes	1.919	0.9693	1	0.937	0.971	1.571	2.248	1.939	CC:cellular_component;CC:membrane part;CC:integral component of membrane;CC:intrinsic component of membrane;	GO:0005575;GO:0044425;GO:0016021;GO:0031224	------	------	------	------	------	------	PF01027.17	Bax1-I	Inhibitor of apoptosis-promoting Bax1	mitochondrial	1	2	36.7	Medium
TRINITY_DN8357_c0_g2_i1_orf1	ORF type:3prime_partial len:55 hit:XP_001392851.1 TRINITY_DN8357_c0_g2_i1:3-167(+)	1.66821	0.738298	0.002252	no change	yes	1.805	1.082	1	0.961	1.284	1.774	1.794	1.846	BP:protein localization;BP:cellular component organization or biogenesis;BP:macromolecule localization;BP:establishment of protein localization;BP:establishment of protein localization to mitochondrion;BP:mitochondrial transport;BP:protein localization to mitochondrion;BP:cellular component assembly;BP:intracellular protein transport;BP:cellular component organization;BP:macromolecular complex as…	GO:0008104;GO:0071840;GO:0033036;GO:0045184;GO:0072655;GO:0006839;GO:0070585;GO:0022607;GO:0006886;GO:0016043;GO:0065003;GO:0065002;GO:0034613;GO:0006810;GO:0051031;GO:0008150;GO:0051234;GO:0050658;GO:0046907;GO:0070727;GO:0050657;GO:0072594;GO:0035927;GO:0015931;GO:0030150;GO:0051236;GO:0044699;GO:0071806;GO:0017038;GO:0055085;GO:0044743;GO:0033365;GO:0043933;GO:0070096;GO:0034622;GO:0071822;GO:…	K17770	TOM20	------	------	------	------	PF02064.12	MAS20	MAS20 protein import receptor	cytoplasmic	1	15	5.8	High
TRINITY_DN12541_c0_g1_i1_orf1	ORF type:complete len:659 hit:OQE42124.1 TRINITY_DN12541_c0_g1_i1:83-2059(+)	1.57961	0.659565	0.06845	no change	no	1.766	1.118	1	1.223	1.131	1.275	2.121	1.902	BP:single-organism metabolic process;BP:biological_process;BP:oxidation-reduction process;BP:single-organism process;BP:metabolic process;MF:anion binding;MF:coenzyme binding;MF:flavin adenine dinucleotide binding;MF:oxidoreductase activity, acting on CH-OH group of donors;MF:organic cyclic compound binding;MF:nucleotide binding;MF:small molecule binding;MF:catalytic activity;MF:molecular_functio…	GO:0044710;GO:0008150;GO:0055114;GO:0044699;GO:0008152;GO:0043168;GO:0050662;GO:0050660;GO:0016614;GO:0097159;GO:0000166;GO:0036094;GO:0003824;GO:0003674;GO:0005488;GO:0048037;GO:0043167;GO:1901363;GO:1901265;GO:0016491	------	------	------	------	------	------	PF01565.20;PF08031.9	FAD_binding_4;BBE	FAD binding domain;Berberine and berberine like	extracellular	2	4	71.6	High
TRINITY_DN7422_c0_g1_i1_orf1	ORF type:complete len:1127 hit:OQD73371.1 TRINITY_DN7422_c0_g1_i1:1628-5008(-)	2.04974	1.03544	0.001455	up	yes	1.937	0.945	1	0.946	0.889	1.7	2.113	1.997	CC:integral component of membrane;CC:cellular_component;CC:membrane part;CC:intrinsic component of membrane;MF:hydrolase activity;MF:hydrolase activity, acting on ester bonds;MF:catalytic activity;MF:molecular_function;	GO:0016021;GO:0005575;GO:0044425;GO:0031224;GO:0016787;GO:0016788;GO:0003824;GO:0003674	------	------	------	------	------	------	PF07819.10;PF12697.4	PGAP1;Abhydrolase_6	PGAP1-like protein;Alpha/beta hydrolase family	cytoplasmic	1	1	125.4	Low
TRINITY_DN14913_c0_g1_i1_orf1	ORF type:5prime_partial len:366 hit:XP_007385315.1 TRINITY_DN14913_c0_g1_i1:45-1142(+)	1.9701	0.978271	0.02889	no change	yes	1.911	0.97	1	0.862	1.048	1.522	2.445	1.765	BP:regulation of primary metabolic process;BP:regulation of metabolic process;BP:organic cyclic compound metabolic process;BP:organic cyclic compound catabolic process;BP:posttranscriptional regulation of gene expression;BP:interspecies interaction between organisms;BP:animal organ development;BP:multi-organism process;BP:animal organ regeneration;BP:regulation of macromolecule metabolic process;…	GO:0080090;GO:0019222;GO:1901360;GO:1901361;GO:0010608;GO:0044419;GO:0048513;GO:0051704;GO:0031100;GO:0060255;GO:0019439;GO:0006446;GO:0046483;GO:0006807;GO:0050789;GO:1901575;GO:0044265;GO:0044260;GO:0000956;GO:0065007;GO:0009889;GO:0050794;GO:0008150;GO:0008152;GO:0034655;GO:0046700;GO:0016070;GO:0016071;GO:0044270;GO:0010556;GO:0031099;GO:0044248;GO:0034641;GO:0044699;GO:0006139;GO:0000289;GO:…	K03257	EIF4A	map03013	RNA transport	COG0513	L:Replication, recombination and repair	PF00270.26;PF00271.28;PF04851.12	DEAD;Helicase_C;ResIII	DEAD/DEAH box helicase;Helicase conserved C-terminal domain;Type III restriction enzyme, res subunit	cytoplasmic	1	10	41.7	High
TRINITY_DN11798_c0_g1_i1_orf1	ORF type:3prime_partial len:239 hit:OKP13994.1 TRINITY_DN11798_c0_g1_i1:258-974(-)	1.54281	0.625557	0.06596	no change	no	1.748	1.133	1	0.865	1.533	1.629	2.019	1.596	CC:intracellular organelle part;CC:large ribosomal subunit;CC:intracellular ribonucleoprotein complex;CC:cell part;CC:organellar large ribosomal subunit;CC:ribonucleoprotein complex;CC:cytoplasmic part;CC:mitochondrial part;CC:mitochondrial large ribosomal subunit;CC:cellular_component;CC:intracellular part;CC:macromolecular complex;CC:ribosomal subunit;CC:organelle part;MF:structural molecule ac…	GO:0044446;GO:0015934;GO:0030529;GO:0044464;GO:0000315;GO:1990904;GO:0044444;GO:0044429;GO:0005762;GO:0005575;GO:0044424;GO:0032991;GO:0044391;GO:0044422;GO:0005198;GO:0003735;GO:0003674	K02902	RP-L28, MRPL28, rpmB	map03010	Ribosome	COG0227	J:Translation, ribosomal structure and biogenesis	PF00830.16	Ribosomal_L28	Ribosomal L28 family	mitochondrial	1	5	27.3	Medium
TRINITY_DN13780_c0_g1_i1_orf1	ORF type:3prime_partial len:509 hit:XP_025551576.1 TRINITY_DN13780_c0_g1_i1:117-1643(+)	1.95017	0.963599	0.009356	no change	yes	1.902	0.9753	1	1.129	0.797	1.558	2.06	2.088	MF:catalytic activity;MF:molecular_function;	GO:0003824;GO:0003674	K08257	E3.2.1.101	------	------	------	------	PF03663.11	Glyco_hydro_76	Glycosyl hydrolase family 76	ER	4	11	55	High
TRINITY_DN417_c0_g1_i16_orf1	ORF type:3prime_partial len:530 hit:CEO59868.1 TRINITY_DN417_c0_g1_i16:928-2517(-)	1.7572	0.813277	0.000713	no change	yes	1.831	1.042	1	0.971	1.154	1.718	1.931	1.844	BP:single-organism process;BP:cellular process;BP:cellular component organization;BP:regulation of anatomical structure size;BP:regulation of cell size;BP:biological regulation;BP:single-organism cellular process;BP:cellular component organization or biogenesis;BP:biological_process;BP:regulation of biological quality;BP:regulation of cellular component size;CC:cytoplasm;CC:integral component of …	GO:0044699;GO:0009987;GO:0016043;GO:0090066;GO:0008361;GO:0065007;GO:0044763;GO:0071840;GO:0008150;GO:0065008;GO:0032535;GO:0005737;GO:0016021;GO:0044464;GO:0005575;GO:0044425;GO:0044424;GO:0031224	------	------	------	------	------	------	PF10355.6;PF10348.6	Ytp1;DUF2427	Protein of unknown function;Domain of unknown function	Golgi apparatus	1	2	58.9	Medium
TRINITY_DN4220_c0_g1_i1_orf1	ORF type:complete len:650 hit:OQD72553.1 TRINITY_DN4220_c0_g1_i1:3434-5383(+)	2.01576	1.01132	0.002476	up	yes	1.919	0.952	1	0.903	0.953	1.685	2.169	1.903	CC:integral component of membrane;CC:cellular_component;CC:membrane part;CC:intrinsic component of membrane;MF:cation binding;MF:ion binding;MF:molecular_function;MF:calcium ion binding;MF:metal ion binding;MF:binding;	GO:0016021;GO:0005575;GO:0044425;GO:0031224;GO:0043169;GO:0043167;GO:0003674;GO:0005509;GO:0046872;GO:0005488	K17086	TM9SF2_4	------	------	------	------	PF02990.13	EMP70	Endomembrane protein 70	ER	6	9	71.8	High
TRINITY_DN10304_c0_g3_i1_orf1	ORF type:internal len:323 hit:OOQ85043.1 TRINITY_DN10304_c0_g3_i1:314-1282(+)	1.98896	0.992016	0.03689	no change	yes	1.91	0.9603	1	0.839	1.042	1.523	2.505	1.702	BP:cellular catabolic process;BP:cell wall macromolecule metabolic process;BP:small molecule metabolic process;BP:single-organism process;BP:cellular polysaccharide catabolic process;BP:single-organism metabolic process;BP:cellular carbohydrate metabolic process;BP:cellular macromolecule metabolic process;BP:galactose metabolic process;BP:organic substance metabolic process;BP:organic substance c…	GO:0044248;GO:0044036;GO:0044281;GO:0044699;GO:0044247;GO:0044710;GO:0044262;GO:0044260;GO:0006012;GO:0071704;GO:1901575;GO:0046355;GO:0070085;GO:0009987;GO:0019318;GO:0044264;GO:0000272;GO:0008150;GO:0008152;GO:0044723;GO:0009056;GO:0009057;GO:0044275;GO:0044238;GO:0005975;GO:0005976;GO:0005996;GO:0016998;GO:0016052;GO:0044237;GO:0043170;GO:0010412;GO:0005576;GO:0005575;GO:0052692;GO:0016798;GO:…	K07407	E3.2.1.22B, galA, rafA	map00600;map00603;map00561;map00052	Sphingolipid metabolism;Glycosphingolipid biosynthesis - globo and isoglobo series;Glycerolipid metabolism;Galactose metabolism	COG3345	G:Carbohydrate transport and metabolism	PF16875.2	Glyco_hydro_36N	Glycosyl hydrolase family 36 N-terminal domain	lysosomal	1	6	34.6	High
TRINITY_DN14817_c0_g1_i1_orf1	ORF type:complete len:523 hit:OKO89194.1 TRINITY_DN14817_c0_g1_i1:320-1888(-)	1.64273	0.716092	0.002682	no change	yes	1.784	1.086	1	0.965	1.292	1.753	1.782	1.817	BP:cellular response to drug;BP:cellular response to chemical stimulus;BP:cellular response to stimulus;BP:single-organism process;BP:cellular process;BP:single-organism metabolic process;BP:biological_process;BP:metabolic process;BP:response to chemical;BP:oxidation-reduction process;BP:methylation;BP:response to stimulus;BP:response to drug;CC:intrinsic component of membrane;CC:integral compone…	GO:0035690;GO:0070887;GO:0051716;GO:0044699;GO:0009987;GO:0044710;GO:0008150;GO:0008152;GO:0042221;GO:0055114;GO:0032259;GO:0050896;GO:0042493;GO:0031224;GO:0016021;GO:0005575;GO:0044425;GO:0004497;GO:0008144;GO:0003674;GO:0005488;GO:0008168;GO:1901363;GO:0016491;GO:0043169;GO:0046914;GO:0016705;GO:0043167;GO:0016740;GO:0016741;GO:0005506;GO:0046872;GO:0020037;GO:0003824;GO:0046906;GO:0097159	K05917	CYP51	map00100	Steroid biosynthesis	COG2124	Q:Secondary metabolites biosynthesis, transport and catabolism	PF00067.19	p450	Cytochrome P450	ER	7	15	59.2	High
TRINITY_DN3468_c0_g3_i1_orf1	ORF type:complete len:505 hit:OQE31296.1 TRINITY_DN3468_c0_g3_i1:321-1835(+)	1.62157	0.697393	0.01372	no change	yes	1.774	1.094	1	1.038	1.243	1.49	1.951	1.881	BP:single-organism metabolic process;BP:biological_process;BP:oxidation-reduction process;BP:single-organism process;BP:metabolic process;MF:anion binding;MF:coenzyme binding;MF:flavin adenine dinucleotide binding;MF:oxidoreductase activity, acting on CH-OH group of donors;MF:organic cyclic compound binding;MF:nucleotide binding;MF:small molecule binding;MF:catalytic activity;MF:molecular_functio…	GO:0044710;GO:0008150;GO:0055114;GO:0044699;GO:0008152;GO:0043168;GO:0050662;GO:0050660;GO:0016614;GO:0097159;GO:0000166;GO:0036094;GO:0003824;GO:0003674;GO:0005488;GO:0048037;GO:0043167;GO:1901363;GO:1901265;GO:0016491	------	------	------	------	COG0277	C:Energy production and conversion	PF01565.20	FAD_binding_4	FAD binding domain	mitochondrial	5	10	54	High
TRINITY_DN7725_c0_g2_i1_orf1	ORF type:complete len:259 hit:XP_001394908.1 TRINITY_DN7725_c0_g2_i1:32-808(+)	1.55754	0.639267	0.007811	no change	yes	1.746	1.121	1	1.091	1.273	1.629	1.669	1.94	BP:primary metabolic process;BP:cellular macromolecule biosynthetic process;BP:cellular biosynthetic process;BP:cellular protein metabolic process;BP:cellular nitrogen compound biosynthetic process;BP:cellular macromolecule metabolic process;BP:cellular amide metabolic process;BP:peptide biosynthetic process;BP:organic substance metabolic process;BP:organonitrogen compound biosynthetic process;BP…	GO:0044238;GO:0034645;GO:0044249;GO:0044267;GO:0044271;GO:0044260;GO:0043603;GO:0043043;GO:0071704;GO:1901566;GO:0043170;GO:1901576;GO:0009987;GO:0009058;GO:0009059;GO:0008150;GO:0008152;GO:1901564;GO:0043604;GO:0019538;GO:0034641;GO:0044237;GO:0006807;GO:0006518;GO:0006412;GO:0044464;GO:0043229;GO:0043228;GO:0043226;GO:0030529;GO:0032991;GO:0005840;GO:0043232;GO:1990904;GO:0005575;GO:0044444;GO:…	K02987	RP-S4e, RPS4	map03010	Ribosome	COG1471	J:Translation, ribosomal structure and biogenesis	PF00900.17;PF16121.2;PF08071.9;PF01479.22	Ribosomal_S4e;40S_S4_C;RS4NT;S4	Ribosomal family S4e;40S ribosomal protein S4 C-terminus;RS4NT;S4 domain	cytoplasmic	13	41	29	High
TRINITY_DN5392_c0_g1_i1_orf1	ORF type:complete len:331 hit:OQD76542.1 TRINITY_DN5392_c0_g1_i1:509-1501(+)	1.8804	0.911041	0.08219	no change	no	1.871	0.995	1	1.012	0.973	1.175	2.48	1.957	------	------	------	------	------	------	------	------	------	------	------	plasma membrane	2	5	38.5	High
TRINITY_DN15434_c0_g1_i1_orf1	ORF type:complete len:470 hit:OKP11238.1 TRINITY_DN15434_c0_g1_i1:106-1515(-)	1.80059	0.848467	0.02046	no change	yes	1.842	1.023	1	0.976	1.093	1.41	2.098	2.017	BP:transport;BP:biological_process;BP:cellular process;BP:localization;BP:single-organism transport;BP:single-organism cellular process;BP:single-organism process;BP:single-organism localization;BP:establishment of localization;BP:transmembrane transport;CC:integral component of membrane;CC:cellular_component;CC:membrane part;CC:intrinsic component of membrane;	GO:0006810;GO:0008150;GO:0009987;GO:0051179;GO:0044765;GO:0044763;GO:0044699;GO:1902578;GO:0051234;GO:0055085;GO:0016021;GO:0005575;GO:0044425;GO:0031224	------	------	------	------	COG0477	G:Carbohydrate transport and metabolism	PF07690.13	MFS_1	Major Facilitator Superfamily	peroxisomal	1	2	50.6	High
TRINITY_DN2530_c0_g1_i1_orf1	ORF type:complete len:91 hit:OKO98444.1 TRINITY_DN2530_c0_g1_i1:134-406(-)	1.8106	0.856467	0.002764	no change	yes	1.845	1.019	1	1.179	0.877	1.699	2.009	1.827	------	------	------	------	------	------	------	------	------	------	------	extracellular	2	16	8.8	High
TRINITY_DN15824_c0_g1_i1_orf1	ORF type:complete len:162 hit:GAO85964.1 TRINITY_DN15824_c0_g1_i1:329-814(+)	2.0042	1.00303	0.001792	up	yes	1.91	0.953	1	1.016	0.843	1.694	1.94	2.097	------	------	------	------	------	------	------	------	PF08982.8	DUF1857	Domain of unknown function	cytoplasmic	1	6	17.6	Medium
TRINITY_DN535_c0_g2_i1_orf1	ORF type:complete len:154 hit:XP_001397802.1 TRINITY_DN535_c0_g2_i1:201-662(-)	1.53191	0.615336	0.01825	no change	yes	1.728	1.128	1	0.978	1.406	1.613	1.717	1.855	BP:primary metabolic process;BP:cellular biosynthetic process;BP:cellular nitrogen compound metabolic process;BP:nitrogen compound metabolic process;BP:cellular macromolecule biosynthetic process;BP:cellular protein metabolic process;BP:cellular macromolecule metabolic process;BP:peptide biosynthetic process;BP:organic substance metabolic process;BP:organic substance biosynthetic process;BP:cellu…	GO:0044238;GO:0044249;GO:0034641;GO:0006807;GO:0034645;GO:0044267;GO:0044260;GO:0043043;GO:0071704;GO:1901576;GO:0009987;GO:0009058;GO:0009059;GO:0008150;GO:0008152;GO:0044271;GO:0043604;GO:1901564;GO:0043603;GO:1901566;GO:0019538;GO:0044237;GO:0043170;GO:0006518;GO:0006412;GO:0044464;GO:0030529;GO:0015935;GO:0005575;GO:0032991;GO:0044391;GO:1990904;GO:0044446;GO:0044444;GO:0044424;GO:0044422;GO:…	K02958	RP-S15e, RPS15	map03010	Ribosome	COG0185	J:Translation, ribosomal structure and biogenesis	PF00203.18	Ribosomal_S19	Ribosomal protein S19	cytoplasmic	3	27	17.7	High
TRINITY_DN7920_c0_g1_i1_orf1	ORF type:internal len:190 hit:XP_001393710.1 TRINITY_DN7920_c0_g1_i1:1-570(+)	1.80275	0.850198	0.000153	no change	yes	1.837	1.019	1	0.998	1.059	1.815	1.941	1.754	BP:coenzyme metabolic process;BP:carboxylic acid metabolic process;BP:cellular biosynthetic process;BP:nitrogen compound metabolic process;BP:small molecule biosynthetic process;BP:organic substance biosynthetic process;BP:organonitrogen compound biosynthetic process;BP:cellular component organization or biogenesis;BP:single-organism metabolic process;BP:single-organism biosynthetic process;BP:mi…	GO:0006732;GO:0019752;GO:0044249;GO:0006807;GO:0044283;GO:1901576;GO:1901566;GO:0071840;GO:0044710;GO:0044711;GO:0000002;GO:0006520;GO:0051188;GO:0016043;GO:0071704;GO:0007005;GO:0009099;GO:0009097;GO:1901605;GO:1901607;GO:0008652;GO:0009987;GO:0044281;GO:0009058;GO:0051186;GO:0008150;GO:0008152;GO:0043436;GO:0006549;GO:0055114;GO:0006996;GO:0044238;GO:0044699;GO:0006573;GO:1901564;GO:0006082;GO:…	K00053	ilvC	map00770;map00290	Pantothenate and CoA biosynthesis;Valine, leucine and isoleucine biosynthesis	------	------	PF01450.16	IlvC	Acetohydroxy acid isomeroreductase, catalytic domain	cytoplasmic	2	16	21.7	High
TRINITY_DN13603_c0_g1_i1_orf1	ORF type:complete len:916 hit:XP_022490425.1 TRINITY_DN13603_c0_g1_i1:723-3470(-)	2.0605	1.04299	0.003888	up	yes	1.921	0.9323	1	0.963	0.834	1.732	2.233	1.799	BP:regulation of phosphate metabolic process;BP:positive regulation of metabolic process;BP:regulation of metabolic process;BP:positive regulation of cellular metabolic process;BP:regulation of cellular metabolic process;BP:regulation of biological process;BP:positive regulation of phosphorus metabolic process;BP:positive regulation of biological process;BP:biological regulation;BP:positive regul…	GO:0019220;GO:0009893;GO:0019222;GO:0031325;GO:0031323;GO:0050789;GO:0010562;GO:0048518;GO:0065007;GO:0045937;GO:0050794;GO:0051174;GO:0008150;GO:0048522;GO:0005575;GO:0031090;GO:0016020;GO:0005774;GO:0044437;GO:0098588;GO:0044464;GO:0044446;GO:0044444;GO:0044424;GO:0044425;GO:0098805;GO:0044422	------	------	------	------	------	------	PF12751.4	Vac7	Vacuolar segregation subunit 7	nuclear	4	6	99.8	High
TRINITY_DN530_c0_g1_i1_orf1	ORF type:complete len:545 hit:OQE03373.1 TRINITY_DN530_c0_g1_i1:897-2531(+)	1.51366	0.598038	0.0421	no change	yes	1.718	1.135	1	1.051	1.354	1.452	2.017	1.684	BP:amino acid transport;BP:organic acid transmembrane transport;BP:carboxylic acid transmembrane transport;BP:single-organism process;BP:localization;BP:nitrogen compound transport;BP:organic substance transport;BP:cellular process;BP:organic acid transport;BP:ion transport;BP:transport;BP:organic anion transport;BP:ion transmembrane transport;BP:single-organism transport;BP:biological_process;BP…	GO:0006865;GO:1903825;GO:1905039;GO:0044699;GO:0051179;GO:0071705;GO:0071702;GO:0009987;GO:0015849;GO:0006811;GO:0006810;GO:0015711;GO:0034220;GO:0044765;GO:0008150;GO:0051234;GO:0055085;GO:1902578;GO:0046942;GO:0003333;GO:0006820;GO:0098656;GO:0044763;GO:0016021;GO:0031224;GO:0044425;GO:0005575;GO:0005342;GO:0003674;GO:0015075;GO:0005215;GO:0046943;GO:0022891;GO:0008509;GO:0022892;GO:0008514;GO:…	------	------	------	------	COG0531	E:Amino acid transport and metabolism	PF13520.3;PF00324.18	AA_permease_2;AA_permease	Amino acid permease;Amino acid permease	peroxisomal	1	2	59.2	Medium
TRINITY_DN2513_c0_g1_i1_orf1	ORF type:complete len:683 hit:OQD70387.1 TRINITY_DN2513_c0_g1_i1:58-2106(+)	1.66045	0.731572	0.01576	no change	yes	1.78	1.072	1	1.04	1.177	1.468	2.041	1.832	BP:biological_process;BP:metabolic process;CC:integral component of membrane;CC:cellular_component;CC:membrane part;CC:intrinsic component of membrane;MF:catalytic activity;MF:transferase activity;MF:molecular_function;	GO:0008150;GO:0008152;GO:0016021;GO:0005575;GO:0044425;GO:0031224;GO:0003824;GO:0016740;GO:0003674	------	------	------	------	COG1524	R:General function prediction only	PF01663.19	Phosphodiest	Type I phosphodiesterase / nucleotide pyrophosphatase	peroxisomal	2	4	75.9	High
TRINITY_DN12201_c0_g1_i1_orf1	ORF type:complete len:361 hit:OKO90928.1 TRINITY_DN12201_c0_g1_i1:122-1204(+)	1.94928	0.962938	7.5e-05	no change	yes	1.883	0.966	1	0.865	1.033	1.845	1.909	1.894	------	------	------	------	------	------	------	------	------	------	------	extracellular	6	33	37.6	High
TRINITY_DN11715_c0_g1_i1_orf1	ORF type:complete len:619 hit:OKP14457.1 TRINITY_DN11715_c0_g1_i1:300-2156(+)	1.87576	0.907473	0.000374	no change	yes	1.857	0.99	1	0.972	0.998	1.791	2.012	1.769	BP:single-organism process;BP:cellular process;BP:transport;BP:single-organism transport;BP:biological_process;BP:establishment of localization;BP:localization;BP:single-organism localization;BP:transmembrane transport;BP:single-organism cellular process;CC:fungal-type vacuole membrane;CC:cellular_component;CC:organelle membrane;CC:whole membrane;CC:membrane;CC:vacuolar membrane;CC:vacuolar part;…	GO:0044699;GO:0009987;GO:0006810;GO:0044765;GO:0008150;GO:0051234;GO:0051179;GO:1902578;GO:0055085;GO:0044763;GO:0000329;GO:0005575;GO:0031090;GO:0098805;GO:0016020;GO:0005774;GO:0044437;GO:0031224;GO:0098588;GO:0044425;GO:0044464;GO:0044446;GO:0044444;GO:0044422;GO:0044424;GO:0016021;GO:0098852	------	------	------	------	------	------	PF07690.13;PF06813.10	MFS_1;Nodulin-like	Major Facilitator Superfamily;Nodulin-like	peroxisomal	4	9	67.8	High
TRINITY_DN12039_c0_g1_i1_orf1	ORF type:complete len:815 hit:OOQ82644.1 TRINITY_DN12039_c0_g1_i1:179-2623(+)	1.69668	0.762717	0.007439	no change	yes	1.79	1.055	1	0.97	1.196	1.567	2.012	1.792	CC:macromolecular complex;CC:cell part;CC:ribonucleoprotein complex;CC:intracellular ribonucleoprotein complex;CC:cellular_component;CC:viral nucleocapsid;CC:intracellular part;CC:virion part;	GO:0032991;GO:0044464;GO:1990904;GO:0030529;GO:0005575;GO:0019013;GO:0044424;GO:0044423	K14546	UTP5, WDR43	map03008	Ribosome biogenesis in eukaryotes	------	------	PF04003.9	Utp12	Dip2/Utp12 Family	nuclear	2	3	87.6	High
TRINITY_DN12070_c0_g1_i1_orf1	ORF type:complete len:611 hit:OQD69934.1 TRINITY_DN12070_c0_g1_i1:144-1976(-)	1.51194	0.596397	0.03409	no change	yes	1.71	1.131	1	1.014	1.379	1.979	1.566	1.585	BP:small molecule metabolic process;BP:single-organism process;BP:single-organism metabolic process;BP:organic substance metabolic process;BP:cellular process;BP:single-organism cellular process;BP:metabolic process;BP:oxoacid metabolic process;BP:organic acid metabolic process;BP:cellular metabolic process;BP:polyphosphate metabolic process;BP:phosphorus metabolic process;BP:biological_process;C…	GO:0044281;GO:0044699;GO:0044710;GO:0071704;GO:0009987;GO:0044763;GO:0008152;GO:0043436;GO:0006082;GO:0044237;GO:0006797;GO:0006793;GO:0008150;GO:0005575;GO:0031090;GO:0098805;GO:0016020;GO:0005774;GO:0044437;GO:0098588;GO:0044464;GO:0044446;GO:0044444;GO:0044424;GO:0044422;GO:0003674;GO:0016787;GO:0003824;GO:0016818;GO:0016817;GO:0016462	K06018	PPN1	------	------	------	------	------	------	------	ER	1	1	69.3	Medium
TRINITY_DN1831_c1_g1_i1_orf1	ORF type:3prime_partial len:87 hit:XP_001398840.1 TRINITY_DN1831_c1_g1_i1:385-645(-)	1.56549	0.646616	0.003354	no change	yes	1.733	1.107	1	1.105	1.215	1.576	1.822	1.802	BP:primary metabolic process;BP:cellular biosynthetic process;BP:cellular nitrogen compound metabolic process;BP:nitrogen compound metabolic process;BP:cellular macromolecule biosynthetic process;BP:organic substance biosynthetic process;BP:cellular nitrogen compound biosynthetic process;BP:cellular macromolecule metabolic process;BP:organic substance metabolic process;BP:peptide biosynthetic pro…	GO:0044238;GO:0044249;GO:0034641;GO:0006807;GO:0034645;GO:1901576;GO:0044271;GO:0044260;GO:0071704;GO:0043043;GO:0044267;GO:0008150;GO:0009987;GO:0009058;GO:0009059;GO:0008152;GO:1901564;GO:0043604;GO:0043603;GO:1901566;GO:0019538;GO:0044237;GO:0043170;GO:0006518;GO:0006412;GO:0015934;GO:0022625;GO:1990904;GO:0030529;GO:0031224;GO:0044446;GO:0016021;GO:0044391;GO:0032991;GO:0044464;GO:0005575;GO:…	K02872	RP-L13Ae, RPL13A	map03010	Ribosome	------	------	------	------	------	cytoplasmic	3	27	10.1	High
TRINITY_DN615_c0_g1_i2_orf1	ORF type:complete len:500 hit:CEJ60707.1 TRINITY_DN615_c0_g1_i2:209-1708(-)	1.63907	0.712877	0.002241	no change	yes	1.762	1.075	1	1.084	1.14	1.791	1.902	1.594	BP:metabolic process;BP:response to reactive oxygen species;BP:cellular catabolic process;BP:hydrogen peroxide catabolic process;BP:detoxification;BP:age-dependent response to reactive oxygen species;BP:single-organism metabolic process;BP:cellular oxidant detoxification;BP:single-organism process;BP:single-organism cellular process;BP:response to oxygen-containing compound;BP:cellular process;BP…	GO:0008152;GO:0000302;GO:0044248;GO:0042744;GO:0098754;GO:0001315;GO:0044710;GO:0098869;GO:0044699;GO:0044763;GO:1901700;GO:0009987;GO:0072593;GO:0006950;GO:0008150;GO:0042743;GO:0044712;GO:0042221;GO:0009056;GO:0006979;GO:0055114;GO:0001306;GO:0050896;GO:1990748;GO:0044237;GO:0005782;GO:0031974;GO:0031224;GO:0044446;GO:0016021;GO:0031907;GO:0044439;GO:0044438;GO:0005759;GO:0043233;GO:0044464;GO:…	K03781	katE, CAT, catB, srpA	map04213;map00630;map04011;map00380;map04146	Longevity regulating pathway - multiple species;Glyoxylate and dicarboxylate metabolism;MAPK signaling pathway - yeast;Tryptophan metabolism;Peroxisome	COG0753	P:Inorganic ion transport and metabolism	PF00199.16;PF06628.9	Catalase;Catalase-rel	Catalase;Catalase-related immune-responsive	cytoplasmic	1	2	57	Medium
TRINITY_DN3792_c0_g1_i1_orf1	ORF type:complete len:432 hit:OQD75113.1 TRINITY_DN3792_c0_g1_i1:38-1333(+)	1.86465	0.898902	0.009253	no change	yes	1.846	0.99	1	0.982	0.988	1.489	2.084	1.964	BP:proton transport;BP:carbohydrate transport;BP:single-organism process;BP:monovalent inorganic cation transport;BP:hydrogen transport;BP:cation transport;BP:ion transport;BP:transport;BP:single-organism transport;BP:biological_process;BP:establishment of localization;BP:localization;BP:single-organism localization;BP:organic substance transport;CC:bounding membrane of organelle;CC:Golgi membran…	GO:0015992;GO:0008643;GO:0044699;GO:0015672;GO:0006818;GO:0006812;GO:0006811;GO:0006810;GO:0044765;GO:0008150;GO:0051234;GO:0051179;GO:1902578;GO:0071702;GO:0098588;GO:0000139;GO:0031224;GO:0031090;GO:0016021;GO:0016020;GO:0044444;GO:0044431;GO:0044446;GO:0044464;GO:0005575;GO:0044424;GO:0044425;GO:0044422;GO:0003674;GO:0015291;GO:0015075;GO:1901476;GO:0005215;GO:0005402;GO:0022804;GO:0015295;GO:…	------	------	------	------	COG0697;COG0697	G:Carbohydrate transport and metabolism;E:Amino acid transport and metabolism	PF00892.17;PF04142.12	EamA;Nuc_sug_transp	EamA-like transporter family;Nucleotide-sugar transporter	plasma membrane	4	12	47.5	High
TRINITY_DN2099_c0_g2_i1_orf1	ORF type:complete len:548 hit:OOQ89046.1 TRINITY_DN2099_c0_g2_i1:3272-4915(+)	1.89446	0.921785	0.002461	no change	yes	1.856	0.9797	1	0.961	0.978	1.601	2.014	1.952	BP:amino acid transport;BP:organic acid transmembrane transport;BP:carboxylic acid transmembrane transport;BP:single-organism process;BP:localization;BP:nitrogen compound transport;BP:organic substance transport;BP:cellular process;BP:organic acid transport;BP:ion transport;BP:transport;BP:organic anion transport;BP:ion transmembrane transport;BP:single-organism transport;BP:biological_process;BP…	GO:0006865;GO:1903825;GO:1905039;GO:0044699;GO:0051179;GO:0071705;GO:0071702;GO:0009987;GO:0015849;GO:0006811;GO:0006810;GO:0015711;GO:0034220;GO:0044765;GO:0008150;GO:0051234;GO:0055085;GO:1902578;GO:0046942;GO:0003333;GO:0006820;GO:0098656;GO:0044763;GO:0016021;GO:0031224;GO:0044425;GO:0005575;GO:0005342;GO:0003674;GO:0015075;GO:0005215;GO:0046943;GO:0022891;GO:0008509;GO:0022892;GO:0008514;GO:…	------	------	------	------	COG0531	E:Amino acid transport and metabolism	PF13520.3;PF00324.18	AA_permease_2;AA_permease	Amino acid permease;Amino acid permease	peroxisomal	6	10	59.1	High
TRINITY_DN124_c1_g1_i2_orf1	ORF type:complete len:412 hit:OQE32348.1 TRINITY_DN124_c1_g1_i2:132-1367(+)	1.86597	0.899923	0.001857	no change	yes	1.846	0.9893	1	0.933	1.035	1.721	2.072	1.745	BP:nucleosome organization;BP:cellular component assembly;BP:macromolecular complex subunit organization;BP:cellular macromolecular complex assembly;BP:cellular component organization or biogenesis;BP:protein-DNA complex subunit organization;BP:protein complex subunit organization;BP:chromatin organization;BP:cellular component organization;BP:macromolecular complex assembly;BP:protein-DNA comple…	GO:0034728;GO:0022607;GO:0043933;GO:0034622;GO:0071840;GO:0071824;GO:0071822;GO:0006325;GO:0016043;GO:0065003;GO:0065004;GO:0009987;GO:0006461;GO:0008150;GO:0006334;GO:0043229;GO:0043227;GO:0043226;GO:0005634;GO:0043231;GO:0044464;GO:0005575;GO:0044424	K11279	NAP1L1, NRP	------	------	------	------	PF00956.15	NAP	Nucleosome assembly protein	nuclear	12	32	46.6	High
TRINITY_DN5382_c0_g1_i1_orf1	ORF type:complete len:327 hit:OQD77315.1 TRINITY_DN5382_c0_g1_i1:36-1016(+)	1.91161	0.934791	0.03005	no change	yes	1.86	0.973	1	0.998	0.921	1.448	2.363	1.77	BP:cellular ion homeostasis;BP:ion homeostasis;BP:homeostatic process;BP:macromolecule depalmitoylation;BP:lipoprotein metabolic process;BP:inorganic ion homeostasis;BP:macromolecule deacylation;BP:regulation of intracellular pH;BP:intracellular pH reduction;BP:monovalent inorganic cation homeostasis;BP:lipoprotein catabolic process;BP:regulation of cellular pH;BP:cellular protein metabolic proce…	GO:0006873;GO:0050801;GO:0042592;GO:0098734;GO:0042157;GO:0098771;GO:0098732;GO:0051453;GO:0051452;GO:0055067;GO:0042159;GO:0030641;GO:0044267;GO:1901575;GO:0044260;GO:0006885;GO:0071704;GO:0065007;GO:0044699;GO:0065008;GO:0030004;GO:0019725;GO:0045851;GO:0035601;GO:0009987;GO:0043412;GO:0036211;GO:0008150;GO:0006464;GO:0008152;GO:0055080;GO:0055082;GO:0009056;GO:0009057;GO:0044238;GO:0007035;GO:…	K01074	PPT	map00062	Fatty acid elongation	COG1075	R:General function prediction only	PF02089.12	Palm_thioest	Palmitoyl protein thioesterase	lysosomal	10	34	36	High
TRINITY_DN12058_c0_g1_i1_orf1	ORF type:3prime_partial len:638 hit:OQD70084.1 TRINITY_DN12058_c0_g1_i1:125-2038(+)	1.72046	0.782795	0.01911	no change	yes	1.791	1.041	1	1.109	1.013	1.475	2.145	1.752	CC:cellular_component;CC:membrane;	GO:0005575;GO:0016020	------	------	------	------	------	------	PF12222.5	PNGaseA	Peptide N-acetyl-beta-D-glucosaminyl asparaginase amidase A	plasma membrane	2	5	70	High
TRINITY_DN694_c0_g1_i2_orf1	ORF type:complete len:328 hit:OQD61996.1 TRINITY_DN694_c0_g1_i2:1308-2291(-)	1.76712	0.821403	0.002228	no change	yes	1.806	1.022	1	1.023	1.044	1.583	1.932	1.902	CC:endoplasmic reticulum;CC:fungal-type vacuole membrane;CC:intracellular organelle;CC:membrane-bounded organelle;CC:organelle;CC:intrinsic component of membrane;CC:intracellular organelle part;CC:organelle membrane;CC:whole membrane;CC:membrane;CC:vacuolar membrane;CC:vacuolar part;CC:Golgi apparatus;CC:bounding membrane of organelle;CC:intracellular membrane-bounded organelle;CC:cell part;CC:ce…	GO:0005783;GO:0000329;GO:0043229;GO:0043227;GO:0043226;GO:0031224;GO:0044446;GO:0031090;GO:0098805;GO:0016020;GO:0005774;GO:0044437;GO:0005794;GO:0098588;GO:0043231;GO:0044464;GO:0005575;GO:0044444;GO:0044422;GO:0044424;GO:0044425;GO:0016021;GO:0098852;GO:0030246;GO:0003674;GO:0005488	K10082	LMAN2, VIP36	map04141	Protein processing in endoplasmic reticulum	------	------	PF03388.10	Lectin_leg-like	Legume-like lectin family	lysosomal	8	26	36.4	High
TRINITY_DN13008_c0_g1_i1_orf1	ORF type:complete len:560 hit:OKO97765.1 TRINITY_DN13008_c0_g1_i1:150-1829(-)	1.90844	0.932391	0.004889	no change	yes	1.855	0.972	1	0.967	0.949	1.985	2.035	1.544	------	------	------	------	------	------	COG0523	R:General function prediction only	PF02492.16;PF07683.11	cobW;CobW_C	CobW/HypB/UreG, nucleotide-binding domain;Cobalamin synthesis protein cobW C-terminal domain	peroxisomal	6	11	63.7	High
TRINITY_DN5102_c1_g1_i5_orf1	ORF type:internal len:153 hit:ABB90949.1 TRINITY_DN5102_c1_g1_i5:2-460(+)	1.95668	0.968409	0.01052	no change	yes	1.87	0.9557	1	0.764	1.103	1.533	1.957	2.119	BP:cellular biosynthetic process;BP:cellular macromolecule biosynthetic process;BP:organic substance biosynthetic process;BP:cellular macromolecule metabolic process;BP:organic substance metabolic process;BP:cellular process;BP:biosynthetic process;BP:macromolecule biosynthetic process;BP:biological_process;BP:metabolic process;BP:cellular metabolic process;BP:macromolecule metabolic process;BP:t…	GO:0044249;GO:0034645;GO:1901576;GO:0044260;GO:0071704;GO:0009987;GO:0009058;GO:0009059;GO:0008150;GO:0008152;GO:0044237;GO:0043170;GO:0006414;GO:0005737;GO:0044464;GO:0005575;GO:0044424;GO:0043168;GO:0003676;GO:0035639;GO:0003674;GO:0005488;GO:0019001;GO:1901363;GO:0001883;GO:0001882;GO:0032561;GO:0000166;GO:1901265;GO:0032549;GO:0017076;GO:0005525;GO:0016787;GO:0008135;GO:0003924;GO:0017111;GO:…	K03231	EEF1A	map03013	RNA transport	------	------	PF03144.22	GTP_EFTU_D2	Elongation factor Tu domain 2	cytoplasmic	1	16	16.8	High
TRINITY_DN2899_c0_g1_i1_orf1	ORF type:complete len:459 hit:OOQ91527.1 TRINITY_DN2899_c0_g1_i1:294-1670(+)	1.83278	0.874035	0.003993	no change	yes	1.826	0.9963	1	0.982	1.007	1.628	2.094	1.755	BP:primary metabolic process;BP:organic substance catabolic process;BP:carbohydrate metabolic process;BP:carbohydrate catabolic process;BP:organic substance metabolic process;BP:biological_process;BP:metabolic process;BP:catabolic process;CC:integral component of membrane;CC:cellular_component;CC:membrane part;CC:intrinsic component of membrane;MF:hydrolase activity;MF:mannosidase activity;MF:hyd…	GO:0044238;GO:1901575;GO:0005975;GO:0016052;GO:0071704;GO:0008150;GO:0008152;GO:0009056;GO:0016021;GO:0005575;GO:0044425;GO:0031224;GO:0016787;GO:0015923;GO:0004553;GO:0016798;GO:0003824;GO:0008496;GO:0004559;GO:0003674	K08257	E3.2.1.101	------	------	------	------	PF03663.11	Glyco_hydro_76	Glycosyl hydrolase family 76	lysosomal	6	18	50.1	High
TRINITY_DN6071_c0_g1_i1_orf1	ORF type:complete len:197 hit:OQD82311.1 TRINITY_DN6071_c0_g1_i1:202-792(+)	1.67742	0.746243	0.03055	no change	yes	1.768	1.054	1	1.077	1.086	1.342	1.918	2.043	CC:cellular_component;CC:cell part;CC:intracellular;	GO:0005575;GO:0044464;GO:0005622	------	------	------	------	------	------	------	------	------	cytoplasmic	4	28	20.9	High
TRINITY_DN11766_c0_g1_i1_orf1	ORF type:complete len:537 hit:CEJ59774.1 TRINITY_DN11766_c0_g1_i1:416-2026(+)	1.83233	0.873679	0.00076	no change	yes	1.825	0.996	1	0.955	1.033	1.724	1.998	1.754	CC:cellular_component;CC:membrane part;CC:integral component of membrane;CC:intrinsic component of membrane;	GO:0005575;GO:0044425;GO:0016021;GO:0031224	------	------	------	------	------	------	PF04646.9	DUF604	Protein of unknown function, DUF604	Golgi apparatus	9	21	61.1	High
TRINITY_DN5779_c0_g1_i1_orf1	ORF type:internal len:92 hit:RQM07022.1 TRINITY_DN5779_c0_g1_i1:1-276(-)	2.32355	1.21633	0.000557	up	yes	1.972	0.8487	1	0.711	0.835	2.06	2.033	1.824	CC:cellular_component;CC:membrane;	GO:0005575;GO:0016020	------	------	------	------	------	------	PF06516.8	NUP	Purine nucleoside permease	cytoplasmic	1	11	9.7	High
TRINITY_DN987_c0_g1_i2_orf1	ORF type:complete len:463 hit:CEJ54153.1 TRINITY_DN987_c0_g1_i2:144-1532(+)	1.99894	0.999232	0.02757	no change	yes	1.879	0.94	1	0.931	0.889	1.42	1.846	2.372	BP:calcium ion transmembrane transport;BP:single-organism process;BP:cellular potassium ion transport;BP:potassium ion transmembrane transport;BP:transmembrane transport;BP:biological_process;BP:inorganic cation transmembrane transport;BP:inorganic ion transmembrane transport;BP:monovalent inorganic cation transport;BP:cellular process;BP:potassium ion transport;BP:cation transport;BP:ion transpo…	GO:0070588;GO:0044699;GO:0071804;GO:0071805;GO:0055085;GO:0008150;GO:0098662;GO:0098660;GO:0015672;GO:0009987;GO:0006813;GO:0006812;GO:0006811;GO:0006810;GO:0006816;GO:0034220;GO:0044765;GO:0044763;GO:0072511;GO:0051234;GO:0051179;GO:1902578;GO:0070838;GO:0030001;GO:0098655;GO:0000324;GO:0000323;GO:0000322;GO:0043229;GO:0043227;GO:0043226;GO:0005773;GO:0016021;GO:0044425;GO:0043231;GO:0044464;GO:…	K07300	chaA, CAX	------	------	COG0387	P:Inorganic ion transport and metabolism	PF01699.21	Na_Ca_ex	Sodium/calcium exchanger protein	peroxisomal	3	10	50	High
TRINITY_DN14510_c0_g1_i1_orf1	ORF type:complete len:329 hit:OKO90827.1 TRINITY_DN14510_c0_g1_i1:310-1296(-)	1.61503	0.691559	0.01758	no change	yes	1.741	1.078	1	1.178	1.057	1.533	2.06	1.631	BP:maintenance of protein localization in endoplasmic reticulum;BP:cytoplasmic sequestering of protein;BP:maintenance of location in cell;BP:biological regulation;BP:single-organism process;BP:regulation of biological quality;BP:maintenance of protein location in cell;BP:maintenance of protein localization in organelle;BP:cellular process;BP:protein retention in ER lumen;BP:maintenance of protein…	GO:0035437;GO:0051220;GO:0051651;GO:0065007;GO:0044699;GO:0065008;GO:0032507;GO:0072595;GO:0009987;GO:0006621;GO:0045185;GO:0008150;GO:0051235;GO:0051179;GO:1902578;GO:0044763;GO:0005783;GO:0044464;GO:0043229;GO:0043226;GO:0031224;GO:0043227;GO:0016021;GO:0043231;GO:0005575;GO:0044444;GO:0044424;GO:0044425;GO:0003674;GO:0005488;GO:0042277;GO:0033218;GO:0046923;GO:0005048	------	------	------	------	COG5196	U:Intracellular trafficking, secretion, and vesicular transport	PF00810.15	ER_lumen_recept	ER lumen protein retaining receptor	ER	1	6	36.9	High
TRINITY_DN1809_c0_g1_i2_orf1	ORF type:3prime_partial len:223 hit:KMK62156.1 TRINITY_DN1809_c0_g1_i2:424-1092(-)	1.55163	0.633785	0.01368	no change	yes	1.713	1.104	1	1	1.312	1.511	1.811	1.816	BP:regulation of phosphate metabolic process;BP:positive regulation of metabolic process;BP:regulation of metabolic process;BP:positive regulation of kinase activity;BP:positive regulation of cellular metabolic process;BP:regulation of cellular metabolic process;BP:regulation of biological process;BP:positive regulation of catalytic activity;BP:regulation of primary metabolic process;BP:cellular …	GO:0019220;GO:0009893;GO:0019222;GO:0033674;GO:0031325;GO:0031323;GO:0050789;GO:0043085;GO:0080090;GO:0051716;GO:0051347;GO:0031326;GO:0010608;GO:0010562;GO:0043549;GO:0051246;GO:0065007;GO:0044093;GO:0031399;GO:0048518;GO:0065009;GO:2000112;GO:0010468;GO:0045859;GO:0033554;GO:0045937;GO:0060255;GO:0009889;GO:0050790;GO:0006417;GO:0050794;GO:0006950;GO:0008150;GO:0051171;GO:0034248;GO:0042325;GO:…	K02885	RP-L19e, RPL19	map03010	Ribosome	COG2147	J:Translation, ribosomal structure and biogenesis	PF01280.17	Ribosomal_L19e	Ribosomal protein L19e	nuclear	5	24	26.1	High
TRINITY_DN938_c0_g1_i6_orf1	ORF type:complete len:766 hit:OQD78408.1 TRINITY_DN938_c0_g1_i6:20-2317(+)	1.68863	0.755857	0.000978	no change	yes	1.768	1.047	1	1.071	1.069	1.629	1.906	1.769	BP:vesicle docking involved in exocytosis;BP:cellular process;BP:membrane docking;BP:vesicle docking;BP:single-organism cellular process;BP:biological_process;BP:single-organism process;CC:protein complex;CC:cellular_component;CC:macromolecular complex;CC:exocyst;CC:cell part;CC:cytoplasmic part;CC:cell cortex part;CC:intracellular part;	GO:0006904;GO:0009987;GO:0022406;GO:0048278;GO:0044763;GO:0008150;GO:0044699;GO:0043234;GO:0005575;GO:0032991;GO:0000145;GO:0044464;GO:0044444;GO:0044448;GO:0044424	K19985	EXOC6, SEC15	------	------	------	------	PF04091.9	Sec15	Exocyst complex subunit Sec15-like	cytoplasmic	1	1	87.8	Medium
TRINITY_DN865_c0_g1_i1_orf1	ORF type:3prime_partial len:514 hit:OOQ91064.1 TRINITY_DN865_c0_g1_i1:103-1644(+)	1.81909	0.863219	0.01682	no change	yes	1.816	0.9983	1	0.933	1.062	1.412	1.975	2.062	BP:dephosphorylation;BP:cellular process;BP:cellular metabolic process;BP:phosphate-containing compound metabolic process;BP:biological_process;BP:metabolic process;BP:phosphorus metabolic process;MF:hydrolase activity;MF:phosphatase activity;MF:phosphoric ester hydrolase activity;MF:catalytic activity;MF:hydrolase activity, acting on ester bonds;MF:molecular_function;MF:acid phosphatase activity;	GO:0016311;GO:0009987;GO:0044237;GO:0006796;GO:0008150;GO:0008152;GO:0006793;GO:0016787;GO:0016791;GO:0042578;GO:0003824;GO:0016788;GO:0003674;GO:0003993	------	------	------	------	------	------	PF00328.19	His_Phos_2	Histidine phosphatase superfamily	lysosomal	2	5	55.6	High
TRINITY_DN1947_c0_g1_i1_orf1	ORF type:complete len:708 hit:OOQ87029.1 TRINITY_DN1947_c0_g1_i1:2791-4914(+)	1.82759	0.869942	0.003211	no change	yes	1.819	0.9953	1	1.04	0.946	1.565	1.924	1.967	BP:amino acid transport;BP:anion transport;BP:nitrogen compound transport;BP:organic acid transport;BP:metal ion transport;BP:single-organism localization;BP:transport;BP:cation transport;BP:monovalent inorganic cation transport;BP:ion transport;BP:organic anion transport;BP:sodium ion transport;BP:neutral amino acid transport;BP:single-organism transport;BP:biological_process;BP:organic substanc…	GO:0006865;GO:0006820;GO:0071705;GO:0015849;GO:0030001;GO:1902578;GO:0006810;GO:0006812;GO:0015672;GO:0006811;GO:0015711;GO:0006814;GO:0015804;GO:0044765;GO:0008150;GO:0071702;GO:0051234;GO:0051179;GO:0046942;GO:0044699;GO:0032328;GO:0016021;GO:0031224;GO:0044425;GO:0005575;GO:0005342;GO:0005343;GO:0003674;GO:0015075;GO:0015081;GO:0008509;GO:0022857;GO:0005294;GO:0015370;GO:0046873;GO:0022804;GO:…	K17086	TM9SF2_4	------	------	------	------	PF02990.13	EMP70	Endomembrane protein 70	ER	2	2	78.9	High
TRINITY_DN2271_c0_g2_i1_orf1	ORF type:3prime_partial len:216 hit:OJZ92661.1 TRINITY_DN2271_c0_g2_i1:2-649(+)	1.61674	0.693091	0.005489	no change	yes	1.738	1.075	1	1.017	1.208	1.55	1.766	1.899	BP:cellular biosynthetic process;BP:nitrogen compound metabolic process;BP:cellular macromolecule biosynthetic process;BP:cellular nitrogen compound biosynthetic process;BP:organic substance metabolic process;BP:peptide biosynthetic process;BP:cytoplasmic translation;BP:cellular protein metabolic process;BP:cellular process;BP:biosynthetic process;BP:macromolecule biosynthetic process;BP:biologic…	GO:0044249;GO:0006807;GO:0034645;GO:0044271;GO:0071704;GO:0043043;GO:0002181;GO:0044267;GO:0009987;GO:0009058;GO:0009059;GO:0008150;GO:0008152;GO:1901564;GO:0044238;GO:0043604;GO:1901566;GO:0019538;GO:0034641;GO:0044237;GO:0043170;GO:0044260;GO:0043603;GO:1901576;GO:0006518;GO:0006412;GO:0000324;GO:0000323;GO:0000322;GO:0022625;GO:0051286;GO:0044464;GO:0043229;GO:0015934;GO:0043227;GO:0043226;GO:…	K02877	RP-L15e, RPL15	map03010	Ribosome	COG1632	J:Translation, ribosomal structure and biogenesis	PF00827.14	Ribosomal_L15e	Ribosomal L15	cytoplasmic	5	22	25.5	High
TRINITY_DN2446_c0_g1_i2_orf1	ORF type:complete len:283 hit:OOQ91664.1 TRINITY_DN2446_c0_g1_i2:185-1033(+)	1.813	0.858379	0.004211	no change	yes	1.813	1	1	0.981	1.02	1.537	1.956	1.946	CC:cellular_component;CC:membrane;	GO:0005575;GO:0016020	------	------	------	------	------	------	------	------	------	plasma membrane	1	3	32.5	Medium
TRINITY_DN4693_c0_g1_i1_orf1	ORF type:complete len:981 hit:OOQ90782.1 TRINITY_DN4693_c0_g1_i1:171-3113(-)	1.77219	0.825533	0.008332	no change	yes	1.797	1.014	1	0.95	1.093	1.492	2.005	1.893	MF:binding;MF:anion binding;MF:purine nucleotide binding;MF:adenyl nucleotide binding;MF:purine ribonucleoside triphosphate binding;MF:organic cyclic compound binding;MF:ion binding;MF:ribonucleotide binding;MF:nucleoside phosphate binding;MF:heterocyclic compound binding;MF:small molecule binding;MF:carbohydrate derivative binding;MF:adenyl ribonucleotide binding;MF:ATP binding;MF:ribonucleoside…	GO:0005488;GO:0043168;GO:0017076;GO:0030554;GO:0035639;GO:0097159;GO:0043167;GO:0032553;GO:1901265;GO:1901363;GO:0036094;GO:0097367;GO:0032559;GO:0005524;GO:0032549;GO:0032555;GO:0003674;GO:0000166;GO:0032550;GO:0001883;GO:0001882	K09486	HYOU1	map04141	Protein processing in endoplasmic reticulum	COG0443	O:Posttranslational modification, protein turnover, chaperones	PF00012.17	HSP70	Hsp70 protein	ER	19	24	106.5	High
TRINITY_DN1870_c0_g2_i1_orf1	ORF type:3prime_partial len:139 hit:KKK26960.1 TRINITY_DN1870_c0_g2_i1:220-636(-)	1.52788	0.611529	0.0194	no change	yes	1.699	1.112	1	1.045	1.292	1.577	1.569	1.95	BP:nucleic acid metabolic process;BP:cellular biosynthetic process;BP:cellular nitrogen compound metabolic process;BP:nitrogen compound metabolic process;BP:cellular macromolecule biosynthetic process;BP:maturation of LSU-rRNA;BP:ncRNA metabolic process;BP:organic cyclic compound metabolic process;BP:nucleobase-containing compound metabolic process;BP:cellular nitrogen compound biosynthetic proce…	GO:0090304;GO:0044249;GO:0034641;GO:0006807;GO:0034645;GO:0000470;GO:0034660;GO:1901360;GO:0006139;GO:0044271;GO:0044260;GO:0043603;GO:0043043;GO:0071704;GO:0043604;GO:0006364;GO:0034470;GO:0044267;GO:0009987;GO:0006725;GO:0009058;GO:0000463;GO:0008150;GO:0008152;GO:1901564;GO:0009059;GO:0046483;GO:0016070;GO:0044238;GO:0016072;GO:1901566;GO:0019538;GO:0044237;GO:0043170;GO:1901576;GO:0006518;GO:…	K02918	RP-L35e, RPL35	map03010	Ribosome	COG0255	J:Translation, ribosomal structure and biogenesis	PF00831.20	Ribosomal_L29	Ribosomal L29 protein	cytoplasmic	7	38	16.1	High
TRINITY_DN335_c0_g1_i1_orf1	ORF type:3prime_partial len:161 hit:XP_001391753.2 TRINITY_DN335_c0_g1_i1:3-485(+)	1.97146	0.979264	0.001234	no change	yes	1.865	0.946	1	0.839	0.999	1.955	1.667	1.974	BP:nucleic acid metabolic process;BP:cellular biosynthetic process;BP:cellular nitrogen compound metabolic process;BP:nitrogen compound metabolic process;BP:cellular macromolecule biosynthetic process;BP:ncRNA metabolic process;BP:organic cyclic compound metabolic process;BP:nucleobase-containing compound metabolic process;BP:cellular nitrogen compound biosynthetic process;BP:cellular macromolecu…	GO:0090304;GO:0044249;GO:0034641;GO:0006807;GO:0034645;GO:0034660;GO:1901360;GO:0006139;GO:0044271;GO:0044260;GO:0043603;GO:0043043;GO:0071704;GO:0043604;GO:0006364;GO:0034470;GO:0044267;GO:0009987;GO:0006725;GO:0000462;GO:0009059;GO:0008150;GO:0008152;GO:1901564;GO:0046483;GO:0016070;GO:0044238;GO:0016072;GO:1901566;GO:0019538;GO:0030490;GO:0009058;GO:0044237;GO:0043170;GO:1901576;GO:0006518;GO:…	K02969	RP-S20e, RPS20	map03010	Ribosome	COG0051	J:Translation, ribosomal structure and biogenesis	PF00338.19	Ribosomal_S10	Ribosomal protein S10p/S20e	cytoplasmic	4	16	17.7	High
TRINITY_DN12863_c0_g1_i1_orf1	ORF type:complete len:519 hit:CEJ59128.1 TRINITY_DN12863_c0_g1_i1:221-1777(+)	2.11349	1.07963	0.036	up	yes	1.907	0.9023	1	0.855	0.852	1.268	2.245	2.209	BP:amino acid transport;BP:organic acid transmembrane transport;BP:carboxylic acid transmembrane transport;BP:single-organism process;BP:localization;BP:nitrogen compound transport;BP:organic substance transport;BP:cellular process;BP:organic acid transport;BP:ion transport;BP:transport;BP:organic anion transport;BP:ion transmembrane transport;BP:single-organism transport;BP:biological_process;BP…	GO:0006865;GO:1903825;GO:1905039;GO:0044699;GO:0051179;GO:0071705;GO:0071702;GO:0009987;GO:0015849;GO:0006811;GO:0006810;GO:0015711;GO:0034220;GO:0044765;GO:0008150;GO:0051234;GO:0055085;GO:1902578;GO:0046942;GO:0003333;GO:0006820;GO:0098656;GO:0044763;GO:0016021;GO:0031224;GO:0044425;GO:0005575;GO:0005342;GO:0003674;GO:0015075;GO:0005215;GO:0046943;GO:0022891;GO:0008509;GO:0022892;GO:0008514;GO:…	------	------	------	------	COG0531	E:Amino acid transport and metabolism	PF13520.3;PF00324.18	AA_permease_2;AA_permease	Amino acid permease;Amino acid permease	peroxisomal	2	3	55.8	High
TRINITY_DN1532_c0_g1_i2_orf1	ORF type:complete len:866 hit:OQD73080.1 TRINITY_DN1532_c0_g1_i2:288-2885(+)	1.5352	0.618425	0.03214	no change	yes	1.701	1.108	1	1.051	1.272	1.388	1.942	1.772	BP:regulation of primary metabolic process;BP:regulation of metabolic process;BP:establishment of organelle localization;BP:organic cyclic compound biosynthetic process;BP:cellular component organization or biogenesis;BP:negative regulation of macromolecule metabolic process;BP:establishment of nucleus localization;BP:regulation of gene expression, epigenetic;BP:DNA topological change;BP:gene sil…	GO:0080090;GO:0019222;GO:0051656;GO:1901362;GO:0071840;GO:0010605;GO:0040023;GO:0040029;GO:0006265;GO:0016458;GO:0048519;GO:0051052;GO:0060255;GO:2001141;GO:0007076;GO:0046483;GO:0000019;GO:0000018;GO:0019438;GO:0006271;GO:0071103;GO:0009892;GO:0009890;GO:0010629;GO:0050789;GO:1901576;GO:0044260;GO:0016043;GO:0065007;GO:1901360;GO:0006368;GO:0018130;GO:0009889;GO:0050794;GO:0008150;GO:0008152;GO:…	K03163	TOP1	------	------	COG3569	L:Replication, recombination and repair	PF02919.12;PF01028.17;PF14370.3	Topoisom_I_N;Topoisom_I;Topo_C_assoc	Eukaryotic DNA topoisomerase I, DNA binding fragment;Eukaryotic DNA topoisomerase I, catalytic core;C-terminal topoisomerase domain	nuclear	6	8	98.1	High
TRINITY_DN8417_c0_g1_i1_orf1	ORF type:3prime_partial len:91 hit:CCJ29080.1 TRINITY_DN8417_c0_g1_i1:3-275(+)	1.73756	0.797064	0.04378	no change	yes	1.781	1.025	1	1.015	1.06	1.438	2.289	1.615	BP:primary metabolic process;BP:cellular biosynthetic process;BP:cellular nitrogen compound metabolic process;BP:nitrogen compound metabolic process;BP:cellular macromolecule biosynthetic process;BP:organic substance biosynthetic process;BP:cellular macromolecule metabolic process;BP:peptide biosynthetic process;BP:organic substance metabolic process;BP:cellular protein metabolic process;BP:cellu…	GO:0044238;GO:0044249;GO:0034641;GO:0006807;GO:0034645;GO:1901576;GO:0044260;GO:0043043;GO:0071704;GO:0044267;GO:0009987;GO:0009058;GO:0009059;GO:0008150;GO:0008152;GO:0044271;GO:0043604;GO:1901564;GO:0043603;GO:1901566;GO:0019538;GO:0044237;GO:0043170;GO:0006518;GO:0006412;GO:0044464;GO:0043232;GO:0043226;GO:0043228;GO:0022627;GO:0005730;GO:0044444;GO:0005575;GO:0032991;GO:0030529;GO:0044391;GO:…	K02953	RP-S13e, RPS13	map03010	Ribosome	COG0184	J:Translation, ribosomal structure and biogenesis	PF00312.19	Ribosomal_S15	Ribosomal protein S15	cytoplasmic	1	8	10.5	Medium
TRINITY_DN1705_c0_g1_i1_orf1	ORF type:complete len:189 hit:CEJ60714.1 TRINITY_DN1705_c0_g1_i1:408-974(-)	1.72931	0.790195	0.0032	no change	yes	1.776	1.027	1	0.967	1.115	1.573	1.949	1.807	BP:copper ion transmembrane transport;BP:copper ion transport;BP:single-organism process;BP:transition metal ion transport;BP:localization;BP:inorganic cation transmembrane transport;BP:inorganic ion transmembrane transport;BP:cellular process;BP:cation transport;BP:ion transport;BP:transport;BP:ion transmembrane transport;BP:single-organism transport;BP:biological_process;BP:establishment of loc…	GO:0035434;GO:0006825;GO:0044699;GO:0000041;GO:0051179;GO:0098662;GO:0098660;GO:0009987;GO:0006812;GO:0006811;GO:0006810;GO:0034220;GO:0044765;GO:0008150;GO:0051234;GO:0055085;GO:1902578;GO:0044763;GO:0030001;GO:0098655;GO:0031224;GO:0016021;GO:0044425;GO:0005575;GO:0003674;GO:0015075;GO:0046915;GO:0005215;GO:0005375;GO:0008324;GO:0022891;GO:0022890;GO:0022892;GO:0022857;GO:0046873	------	------	------	------	COG5249	U:Intracellular trafficking, secretion, and vesicular transport	PF03248.10	Rer1	Rer1 family	peroxisomal	5	27	21.9	High
TRINITY_DN14955_c0_g1_i1_orf1	ORF type:complete len:306 hit:RHZ49086.1 TRINITY_DN14955_c0_g1_i1:96-1013(+)	1.70299	0.768069	0.01383	no change	yes	1.766	1.037	1	1.017	1.094	1.991	1.429	1.879	MF:catalytic activity;MF:transferase activity;MF:molecular_function;	GO:0003824;GO:0016740;GO:0003674	K11778	DHDDS, RER2, SRT1	map00900	Terpenoid backbone biosynthesis	------	------	PF01255.16	Prenyltransf	Putative undecaprenyl diphosphate synthase	peroxisomal	1	2	34.8	Medium
TRINITY_DN23_c0_g1_i1_orf1	ORF type:complete len:387 hit:OQD74669.1 TRINITY_DN23_c0_g1_i1:792-1952(+)	2.45835	1.29769	0.1216	up	no	1.992	0.8103	1	0.785	0.646	1.028	3.075	1.872	BP:primary metabolic process;BP:protein metabolic process;BP:macromolecule metabolic process;BP:organic substance metabolic process;BP:biological_process;BP:metabolic process;BP:proteolysis;CC:cellular_component;CC:extracellular region;MF:molecular_function;MF:endopeptidase activity;MF:aspartic-type peptidase activity;MF:aspartic-type endopeptidase activity;MF:hydrolase activity;MF:catalytic acti…	GO:0044238;GO:0019538;GO:0043170;GO:0071704;GO:0008150;GO:0008152;GO:0006508;GO:0005575;GO:0005576;GO:0003674;GO:0004175;GO:0070001;GO:0004190;GO:0016787;GO:0003824;GO:0070011;GO:0008233	K06004	E3.4.23.18	------	------	------	------	PF00026.20;PF14543.3	Asp;TAXi_N	Eukaryotic aspartyl protease;Xylanase inhibitor N-terminal	extracellular	8	36	39.7	High
TRINITY_DN10174_c0_g1_i2_orf1	ORF type:complete len:669 hit:OQD75999.1 TRINITY_DN10174_c0_g1_i2:156-2162(-)	1.77403	0.827033	0.003162	no change	yes	1.79	1.009	1	0.906	1.122	1.594	1.819	1.958	BP:nucleic acid metabolic process;BP:cellular nitrogen compound metabolic process;BP:nitrogen compound metabolic process;BP:ncRNA metabolic process;BP:organic cyclic compound metabolic process;BP:cellular macromolecule metabolic process;BP:organic substance metabolic process;BP:rRNA processing;BP:ncRNA processing;BP:nucleobase-containing compound metabolic process;BP:cellular process;BP:cellular …	GO:0090304;GO:0034641;GO:0006807;GO:0034660;GO:1901360;GO:0044260;GO:0071704;GO:0006364;GO:0034470;GO:0006139;GO:0009987;GO:0006725;GO:0008150;GO:0008152;GO:0046483;GO:0016070;GO:0044238;GO:0016072;GO:0044237;GO:0043170;GO:0006396;GO:0032040;GO:1990904;GO:0030686;GO:0030684;GO:0005575;GO:0005732;GO:0030529;GO:0019013;GO:0044452;GO:0031428;GO:0032991;GO:0044464;GO:0044446;GO:0044428;GO:0044424;GO:…	K14564	NOP56	map03008	Ribosome biogenesis in eukaryotes	COG1498	J:Translation, ribosomal structure and biogenesis	PF01798.15;PF08156.10;PF00076.19	Nop;NOP5NT;RRM_1	snoRNA binding domain, fibrillarin;NOP5NT;RNA recognition motif.	cytoplasmic	13	26	73.8	High
TRINITY_DN15231_c0_g1_i1_orf1	ORF type:complete len:1945 hit:OKO92603.1 TRINITY_DN15231_c0_g1_i1:354-6188(+)	1.85745	0.893323	0.02838	no change	yes	1.819	0.9793	1	0.944	0.994	1.442	2.291	1.725	BP:cellular biosynthetic process;BP:glucan biosynthetic process;BP:cellular macromolecule biosynthetic process;BP:cellular polysaccharide biosynthetic process;BP:single-organism process;BP:organic substance biosynthetic process;BP:cellular polysaccharide metabolic process;BP:single-organism biosynthetic process;BP:cellular carbohydrate metabolic process;BP:cellular macromolecule metabolic process…	GO:0044249;GO:0009250;GO:0034645;GO:0033692;GO:0044699;GO:1901576;GO:0044264;GO:0044711;GO:0044262;GO:0044260;GO:0071704;GO:0016051;GO:0006075;GO:0006074;GO:0006073;GO:0051273;GO:0009987;GO:0000271;GO:0044710;GO:0034637;GO:0009058;GO:0009059;GO:0008150;GO:0008152;GO:0044723;GO:0044042;GO:0044238;GO:0005975;GO:0051274;GO:0005976;GO:0044237;GO:0043170;GO:0044763;GO:0000148;GO:1990234;GO:0031224;GO:…	K00706	E2.4.1.34	map00500;map04011	Starch and sucrose metabolism;MAPK signaling pathway - yeast	------	------	PF02364.12;PF14288.3	Glucan_synthase;FKS1_dom1	1,3-beta-glucan synthase component;1,3-beta-glucan synthase subunit FKS1, domain-1	cytoplasmic	22	13	221.8	High
TRINITY_DN2002_c0_g1_i1_orf1	ORF type:complete len:552 hit:CEJ55090.1 TRINITY_DN2002_c0_g1_i1:299-1954(+)	1.91518	0.937481	0.01239	no change	yes	1.838	0.9597	1	0.878	1.001	1.85	2.177	1.488	BP:transport;BP:biological_process;BP:cellular process;BP:localization;BP:single-organism transport;BP:single-organism cellular process;BP:single-organism process;BP:single-organism localization;BP:establishment of localization;BP:transmembrane transport;CC:integral component of membrane;CC:cellular_component;CC:membrane part;CC:intrinsic component of membrane;	GO:0006810;GO:0008150;GO:0009987;GO:0051179;GO:0044765;GO:0044763;GO:0044699;GO:1902578;GO:0051234;GO:0055085;GO:0016021;GO:0005575;GO:0044425;GO:0031224	------	------	------	------	COG0477	G:Carbohydrate transport and metabolism	PF07690.13	MFS_1	Major Facilitator Superfamily	cytoplasmic	2	4	60.3	High
TRINITY_DN2640_c0_g1_i1_orf1	ORF type:complete len:747 hit:OOQ87204.1 TRINITY_DN2640_c0_g1_i1:703-2943(+)	1.73144	0.791977	0.007402	no change	yes	1.773	1.024	1	1.032	1.041	1.497	2.007	1.815	BP:protein localization;BP:regulation of biological quality;BP:regulation of transport;BP:ion homeostasis;BP:metal ion homeostasis;BP:cellular chemical homeostasis;BP:fungal-type cell wall biogenesis;BP:inorganic ion homeostasis;BP:external encapsulating structure organization;BP:calcium ion homeostasis;BP:metal ion transport;BP:divalent inorganic cation homeostasis;BP:establishment of localizati…	GO:0008104;GO:0065008;GO:0051049;GO:0050801;GO:0055065;GO:0055082;GO:0009272;GO:0098771;GO:0045229;GO:0055074;GO:0030001;GO:0072507;GO:0051234;GO:0072503;GO:0051649;GO:0070727;GO:0016043;GO:0050789;GO:0071554;GO:0071555;GO:0042592;GO:0006874;GO:0065007;GO:0071840;GO:0006810;GO:0098660;GO:0033036;GO:0097553;GO:0019725;GO:0009987;GO:0060401;GO:0060402;GO:0006875;GO:0006812;GO:0006811;GO:0034613;GO:…	------	------	------	------	------	------	PF06011.9;PF14558.3	TRP;TRP_N	Transient receptor potential;ML-like domain	ER	4	7	81	High
TRINITY_DN5893_c0_g1_i3_orf1	ORF type:complete len:463 hit:OQE21154.1 TRINITY_DN5893_c0_g1_i3:2227-3615(+)	1.48135	0.566912	0.05365	no change	no	1.668	1.126	1	1.008	1.369	1.984	1.536	1.483	BP:regulation of nucleobase-containing compound metabolic process;BP:regulation of primary metabolic process;BP:regulation of metabolic process;BP:regulation of cellular biosynthetic process;BP:regulation of cellular metabolic process;BP:carboxylic acid metabolic process;BP:nitrogen compound metabolic process;BP:small molecule metabolic process;BP:regulation of biological process;BP:single-organi…	GO:0019219;GO:0080090;GO:0019222;GO:0031326;GO:0031323;GO:0019752;GO:0006807;GO:0044281;GO:0050789;GO:0044699;GO:0044710;GO:0006520;GO:2000112;GO:0071704;GO:0010556;GO:0065007;GO:0010468;GO:0060255;GO:0009987;GO:0009889;GO:1903506;GO:0050794;GO:0044763;GO:0051171;GO:0008152;GO:2001141;GO:0043436;GO:0055114;GO:0044238;GO:1901564;GO:0006082;GO:0051252;GO:0044237;GO:0006355;GO:0006357;GO:0008150;GO:…	K00262	E1.4.1.4, gdhA	map00220;map00250;map00910	Arginine biosynthesis;Alanine, aspartate and glutamate metabolism;Nitrogen metabolism	COG0334	E:Amino acid transport and metabolism	PF00208.18;PF02812.15	ELFV_dehydrog;ELFV_dehydrog_N	Glutamate/Leucine/Phenylalanine/Valine dehydrogenase;Glu/Leu/Phe/Val dehydrogenase, dimerisation domain	cytoplasmic	24	69	49.8	High
TRINITY_DN14015_c0_g1_i1_orf1	ORF type:complete len:923 hit:OQD76934.1 TRINITY_DN14015_c0_g1_i1:58-2826(-)	1.77811	0.830344	0.002235	no change	yes	1.787	1.005	1	0.986	1.028	1.636	2.005	1.72	BP:organic substance metabolic process;BP:proteolysis;BP:biological_process;BP:metabolic process;BP:primary metabolic process;BP:protein metabolic process;BP:macromolecule metabolic process;CC:intrinsic component of membrane;CC:intracellular organelle part;CC:organelle membrane;CC:integral component of membrane;CC:membrane;CC:vacuolar membrane;CC:vacuolar part;CC:bounding membrane of organelle;CC…	GO:0071704;GO:0006508;GO:0008150;GO:0008152;GO:0044238;GO:0019538;GO:0043170;GO:0031224;GO:0044446;GO:0031090;GO:0016021;GO:0016020;GO:0005774;GO:0044437;GO:0098588;GO:0044464;GO:0005575;GO:0044444;GO:0044424;GO:0044425;GO:0098805;GO:0044422;GO:0004177;GO:0008238;GO:0003674;GO:0008233;GO:0008236;GO:0016787;GO:0017171;GO:0003824;GO:0070011	K01282	E3.4.14.-	------	------	COG1506	E:Amino acid transport and metabolism	PF00930.18;PF00326.18	DPPIV_N;Peptidase_S9	Dipeptidyl peptidase IV;Prolyl oligopeptidase family	cytoplasmic	26	36	103.4	High
TRINITY_DN1763_c0_g1_i1_orf1	ORF type:3prime_partial len:178 hit:PYH96054.1 TRINITY_DN1763_c0_g1_i1:127-660(+)	1.6455	0.718524	0.001803	no change	yes	1.736	1.055	1	0.938	1.227	1.679	1.763	1.766	BP:purine-containing compound catabolic process;BP:cellular catabolic process;BP:purine ribonucleoside monophosphate metabolic process;BP:cellular nitrogen compound metabolic process;BP:nitrogen compound metabolic process;BP:cellular metabolic process;BP:ribonucleoside monophosphate metabolic process;BP:catabolic process;BP:nucleoside monophosphate metabolic process;BP:adenine metabolic process;B…	GO:0072523;GO:0044248;GO:0009167;GO:0034641;GO:0006807;GO:0044237;GO:0009161;GO:0009056;GO:0009123;GO:0046083;GO:0009126;GO:0009127;GO:0009124;GO:1901361;GO:0044712;GO:0006139;GO:0044710;GO:0044711;GO:1901362;GO:1901360;GO:0046113;GO:0071704;GO:0009168;GO:0006146;GO:0018130;GO:0044270;GO:0019439;GO:1901576;GO:0009156;GO:0009987;GO:0006725;GO:1901575;GO:0046700;GO:0072521;GO:0009058;GO:0008150;GO:…	------	------	------	------	COG3323	S:Function unknown	------	------	------	mitochondrial	5	37	19.5	High
TRINITY_DN3957_c0_g1_i1_orf1	ORF type:complete len:599 hit:OQD98110.1 TRINITY_DN3957_c0_g1_i1:138-1934(-)	1.88062	0.911205	0.01253	no change	yes	1.821	0.9683	1	0.918	0.987	1.513	2.185	1.764	MF:hydrolase activity;MF:molecular_function;MF:catalytic activity;	GO:0016787;GO:0003674;GO:0003824	------	------	------	------	------	------	PF00135.25;PF07859.10	COesterase;Abhydrolase_3	Carboxylesterase family;alpha/beta hydrolase fold	lysosomal	10	18	65.8	High
TRINITY_DN2156_c0_g1_i1_orf1	ORF type:complete len:641 hit:XP_016596629.1 TRINITY_DN2156_c0_g1_i1:198-2120(-)	1.81662	0.861258	0.0075	no change	yes	1.799	0.9903	1	0.897	1.074	1.496	1.91	1.992	BP:cellular component assembly;BP:macromolecular complex subunit organization;BP:centromere complex assembly;BP:cellular macromolecular complex assembly;BP:cellular component organization or biogenesis;BP:protein-DNA complex subunit organization;BP:cellular component organization;BP:macromolecular complex assembly;BP:protein-DNA complex assembly;BP:cellular process;BP:biological_process;BP:organe…	GO:0022607;GO:0043933;GO:0034508;GO:0034622;GO:0071840;GO:0071824;GO:0016043;GO:0065003;GO:0065004;GO:0009987;GO:0008150;GO:0006996;GO:0051276;GO:0043229;GO:0043228;GO:0043226;GO:0044446;GO:0016021;GO:0031224;GO:0043234;GO:0000776;GO:0032991;GO:0043232;GO:0044464;GO:0005575;GO:0044424;GO:0044425;GO:0044427;GO:0044422	------	------	------	------	------	------	PF05602.9	CLPTM1	Cleft lip and palate transmembrane protein 1	peroxisomal	7	12	72.6	High
TRINITY_DN1837_c0_g1_i2_orf1	ORF type:complete len:166 hit:OQE28836.1 TRINITY_DN1837_c0_g1_i2:2636-3133(+)	1.76961	0.823434	0.1228	no change	no	1.782	1.007	1	0.923	1.098	1.023	1.978	2.345	------	------	------	------	------	------	------	------	------	------	------	cytoplasmic	3	28	17.5	High
TRINITY_DN1122_c0_g1_i1_orf1	ORF type:complete len:378 hit:OQD73721.1 TRINITY_DN1122_c0_g1_i1:2760-3893(+)	1.76763	0.821814	0.002168	no change	yes	1.78	1.007	1	0.911	1.111	1.613	1.937	1.791	BP:small molecule metabolic process;BP:small molecule biosynthetic process;BP:organic cyclic compound biosynthetic process;BP:single-organism process;BP:organic substance biosynthetic process;BP:single-organism metabolic process;BP:single-organism biosynthetic process;BP:organic substance metabolic process;BP:organic cyclic compound metabolic process;BP:methylation;BP:sterol biosynthetic process;…	GO:0044281;GO:0044283;GO:1901362;GO:0044699;GO:1901576;GO:0044710;GO:0044711;GO:0071704;GO:1901360;GO:0032259;GO:0016126;GO:0016125;GO:0006629;GO:0046165;GO:0009058;GO:0008150;GO:0008152;GO:0008202;GO:0008610;GO:0044238;GO:0006066;GO:0006694;GO:1901617;GO:1901615;GO:0003838;GO:0003674;GO:0008169;GO:0008168;GO:0016740;GO:0016741;GO:0008757;GO:0003824	K00559	E2.1.1.41, SMT1, ERG6	map00100	Steroid biosynthesis	------	------	PF08498.7;PF08241.9;PF13649.3;PF13847.3;PF13489.3;PF02353.17;PF01209.15;PF08242.9	Sterol_MT_C;Methyltransf_11;Methyltransf_25;Methyltransf_31;Methyltransf_23;CMAS;Ubie_methyltran;Methyltransf_12	Sterol methyltransferase C-terminal;Methyltransferase domain;Methyltransferase domain;Methyltransferase domain;Methyltransferase domain;Mycolic acid cyclopropane synthetase;ubiE/COQ5 methyltransferase family;Methyltransferase domain	cytoplasmic	7	22	42.2	High
TRINITY_DN12041_c0_g1_i1_orf1	ORF type:complete len:643 hit:OQD73392.1 TRINITY_DN12041_c0_g1_i1:565-2493(+)	1.73845	0.797799	0.002243	no change	yes	1.768	1.017	1	1.022	1.03	1.553	1.879	1.872	BP:primary metabolic process;BP:carbohydrate metabolic process;BP:organic substance metabolic process;BP:biological_process;BP:metabolic process;CC:membrane;CC:cellular_component;MF:hydrolase activity;MF:catalytic activity;MF:hydrolase activity, acting on glycosyl bonds;MF:hydrolase activity, hydrolyzing O-glycosyl compounds;MF:molecular_function;	GO:0044238;GO:0005975;GO:0071704;GO:0008150;GO:0008152;GO:0016020;GO:0005575;GO:0016787;GO:0003824;GO:0016798;GO:0004553;GO:0003674	------	------	------	------	COG5309	G:Carbohydrate transport and metabolism	PF00332.15	Glyco_hydro_17	Glycosyl hydrolases family 17	cytoplasmic	7	13	68.4	High
TRINITY_DN9860_c0_g3_i1_orf1	ORF type:internal len:99 hit:GAQ47514.1 TRINITY_DN9860_c0_g3_i1:1-297(-)	1.39295	0.478143	0.01575	no change	yes	1.62	1.163	1	1.134	1.355	1.678	1.528	1.655	BP:cellular component assembly;BP:regulation of metabolic process;BP:regulation of protein metabolic process;BP:macromolecular complex subunit organization;BP:regulation of cellular metabolic process;BP:cellular macromolecular complex assembly;BP:regulation of biological process;BP:cellular component organization or biogenesis;BP:cellular response to osmotic stress;BP:cellular component organizat…	GO:0022607;GO:0019222;GO:0051246;GO:0043933;GO:0031323;GO:0034622;GO:0050789;GO:0071840;GO:0071470;GO:0016043;GO:0065003;GO:0002188;GO:0022618;GO:0065007;GO:0031326;GO:0002183;GO:0071214;GO:0010468;GO:0010556;GO:0060255;GO:0009889;GO:0006446;GO:0009987;GO:0080090;GO:0051716;GO:0006417;GO:0006950;GO:0006970;GO:0051171;GO:0008152;GO:2000112;GO:0001731;GO:0034248;GO:0050794;GO:0009628;GO:0032268;GO:…	K03246	EIF3I	map03013	RNA transport	------	------	------	------	------	cytoplasmic	1	7	11	High
TRINITY_DN15747_c0_g1_i1_orf1	ORF type:internal len:84 hit:GCB19773.1 TRINITY_DN15747_c0_g1_i1:3-254(+)	1.58071	0.660568	0.006912	no change	yes	1.704	1.078	1	1.038	1.197	1.909	1.551	1.653	BP:isoleucine metabolic process;BP:carboxylic acid metabolic process;BP:cellular biosynthetic process;BP:nitrogen compound metabolic process;BP:small molecule biosynthetic process;BP:organic substance biosynthetic process;BP:organonitrogen compound biosynthetic process;BP:cellular component organization or biogenesis;BP:single-organism metabolic process;BP:single-organism biosynthetic process;BP:…	GO:0006549;GO:0019752;GO:0044249;GO:0006807;GO:0044283;GO:1901576;GO:1901566;GO:0071840;GO:0044710;GO:0044711;GO:0000002;GO:0006520;GO:0055114;GO:0016043;GO:0071704;GO:0007005;GO:0009099;GO:0009097;GO:1901605;GO:1901607;GO:0006082;GO:0009987;GO:0044281;GO:0009058;GO:0008150;GO:0008152;GO:0043436;GO:1901564;GO:0008652;GO:0006996;GO:0044238;GO:0044699;GO:0006573;GO:0046394;GO:0016053;GO:0044237;GO:…	K00053	ilvC	map00770;map00290	Pantothenate and CoA biosynthesis;Valine, leucine and isoleucine biosynthesis	------	------	PF07991.9	IlvN	Acetohydroxy acid isomeroreductase, NADPH-binding domain	cytoplasmic	1	15	9.2	High
TRINITY_DN3611_c0_g1_i1_orf1	ORF type:complete len:405 hit:OOQ84235.1 TRINITY_DN3611_c0_g1_i1:129-1343(+)	1.78657	0.837195	0.009323	no change	yes	1.783	0.998	1	0.99	1.004	2.103	1.708	1.539	BP:oxidation-reduction process;BP:carboxylic acid metabolic process;BP:cellular amino acid catabolic process;BP:aromatic amino acid family catabolic process;BP:nitrogen compound metabolic process;BP:small molecule metabolic process;BP:small molecule catabolic process;BP:phenol-containing compound metabolic process;BP:organic cyclic compound biosynthetic process;BP:organic cyclic compound metaboli…	GO:0055114;GO:0019752;GO:0009063;GO:0009074;GO:0006807;GO:0044281;GO:0044282;GO:0018958;GO:1901362;GO:1901360;GO:1901361;GO:0044712;GO:1901576;GO:0044710;GO:0044711;GO:0042440;GO:0044550;GO:0006520;GO:0071704;GO:0044699;GO:0044248;GO:1901605;GO:1901606;GO:1902221;GO:1902222;GO:0009987;GO:0006725;GO:1901575;GO:0006582;GO:0009058;GO:0046189;GO:0044763;GO:0042438;GO:0008152;GO:0019438;GO:0043436;GO:…	K00457	HPD, hppD	map00130;map00360;map00350	Ubiquinone and other terpenoid-quinone biosynthesis;Phenylalanine metabolism;Tyrosine metabolism	COG3185	E:Amino acid transport and metabolism	PF00903.22;PF13669.3;PF14696.3	Glyoxalase;Glyoxalase_4;Glyoxalase_5	Glyoxalase/Bleomycin resistance protein/Dioxygenase superfamily;Glyoxalase/Bleomycin resistance protein/Dioxygenase superfamily;Hydroxyphenylpyruvate dioxygenase, HPPD, N-terminal	cytoplasmic	13	34	45.6	High
TRINITY_DN301_c0_g1_i4_orf1	ORF type:3prime_partial len:141 hit:XP_024695316.1 TRINITY_DN301_c0_g1_i4:4854-5276(-)	1.53881	0.621818	0.0129	no change	yes	1.685	1.095	1	0.997	1.288	1.559	1.617	1.88	BP:primary metabolic process;BP:cellular biosynthetic process;BP:cellular macromolecule biosynthetic process;BP:cellular protein metabolic process;BP:cellular nitrogen compound biosynthetic process;BP:cellular macromolecule metabolic process;BP:peptide biosynthetic process;BP:organic substance metabolic process;BP:organonitrogen compound biosynthetic process;BP:organic substance biosynthetic proc…	GO:0044238;GO:0044249;GO:0034645;GO:0044267;GO:0044271;GO:0044260;GO:0043043;GO:0071704;GO:1901566;GO:1901576;GO:0009987;GO:0009058;GO:0009059;GO:0008150;GO:0008152;GO:1901564;GO:0043604;GO:0019538;GO:0034641;GO:0044237;GO:0043170;GO:0006807;GO:0043603;GO:0006518;GO:0006412;GO:1990904;GO:0043229;GO:0043228;GO:0030529;GO:0043226;GO:0032991;GO:0005840;GO:0043232;GO:0044464;GO:0005575;GO:0044444;GO:…	K02910	RP-L31e, RPL31	map03010	Ribosome	COG2097	J:Translation, ribosomal structure and biogenesis	PF01198.16	Ribosomal_L31e	Ribosomal protein L31e	cytoplasmic	7	38	16	High
TRINITY_DN10461_c0_g1_i1_orf1	ORF type:complete len:238 hit:XP_022580376.1 TRINITY_DN10461_c0_g1_i1:71-784(+)	1.12376	0.168332	0.6893	no change	no	1.471	1.309	1	1.137	1.79	2.043	1.179	1.19	MF:methyltransferase activity;MF:transferase activity;MF:transferase activity, transferring one-carbon groups;MF:molecular_function;MF:catalytic activity;	GO:0008168;GO:0016740;GO:0016741;GO:0003674;GO:0003824	------	------	------	------	------	------	PF13577.3	SnoaL_4	SnoaL-like domain	cytoplasmic	1	3	27.2	Medium
TRINITY_DN10561_c0_g1_i2_orf1	ORF type:complete len:1080 hit:CEJ62348.1 TRINITY_DN10561_c0_g1_i2:215-3454(-)	1.74111	0.800005	0.02505	no change	yes	1.762	1.012	1	0.999	1.036	1.449	2.172	1.664	BP:response to stress;BP:detoxification;BP:single-organism process;BP:cellular protein metabolic process;BP:single-organism metabolic process;BP:cellular macromolecule metabolic process;BP:organic substance metabolic process;BP:protein modification by small protein conjugation or removal;BP:cellular oxidant detoxification;BP:protein modification by small protein conjugation;BP:cellular process;BP…	GO:0006950;GO:0098754;GO:0044699;GO:0044267;GO:0044710;GO:0044260;GO:0071704;GO:0070647;GO:0098869;GO:0032446;GO:0009987;GO:0006464;GO:1990748;GO:0036211;GO:0008150;GO:0008152;GO:0006979;GO:0055114;GO:0044238;GO:0019538;GO:0050896;GO:0043412;GO:0044237;GO:0043170;GO:0016567;GO:0003674;GO:0005488;GO:1901363;GO:0016491;GO:0019787;GO:0004842;GO:0016705;GO:0043167;GO:0016740;GO:0005506;GO:0016684;GO:…	K17863	PPOA	map00591	Linoleic acid metabolism	------	------	PF03098.12;PF00067.19	An_peroxidase;p450	Animal haem peroxidase;Cytochrome P450	cytoplasmic	43	48	120.8	High
TRINITY_DN5063_c0_g1_i1_orf1	ORF type:complete len:460 hit:OQE10571.1 TRINITY_DN5063_c0_g1_i1:84-1463(+)	1.897	0.923721	0.04719	no change	yes	1.816	0.9573	1	0.931	0.941	1.228	1.989	2.232	------	------	------	------	------	------	------	------	------	------	------	cytoplasmic	3	7	51.5	High
TRINITY_DN11747_c0_g1_i1_orf1	ORF type:3prime_partial len:523 hit:OQD67400.1 TRINITY_DN11747_c0_g1_i1:142-1710(-)	1.57714	0.657308	0.001684	no change	yes	1.697	1.076	1	1.018	1.209	1.605	1.715	1.771	BP:transport;BP:biological_process;BP:cellular process;BP:localization;BP:single-organism transport;BP:single-organism cellular process;BP:single-organism process;BP:single-organism localization;BP:establishment of localization;BP:transmembrane transport;CC:integral component of membrane;CC:cellular_component;CC:membrane part;CC:intrinsic component of membrane;	GO:0006810;GO:0008150;GO:0009987;GO:0051179;GO:0044765;GO:0044763;GO:0044699;GO:1902578;GO:0051234;GO:0055085;GO:0016021;GO:0005575;GO:0044425;GO:0031224	------	------	------	------	COG0477	G:Carbohydrate transport and metabolism	PF07690.13	MFS_1	Major Facilitator Superfamily	cytoplasmic	4	10	57.7	High
TRINITY_DN13269_c0_g1_i1_orf1	ORF type:5prime_partial len:124 hit:XP_001399360.1 TRINITY_DN13269_c0_g1_i1:13-384(+)	1.65868	0.730033	0.06588	no change	no	1.73	1.043	1	1.117	1.011	1.454	2.272	1.464	BP:mitochondrial fission;BP:cellular component organization or biogenesis;BP:cellular component organization;BP:mitochondrion organization;BP:cellular process;BP:biological_process;BP:organelle organization;BP:organelle fission;CC:organelle outer membrane;CC:intrinsic component of membrane;CC:cellular_component;CC:organelle membrane;CC:whole membrane;CC:membrane;CC:mitochondrial part;CC:bounding …	GO:0000266;GO:0071840;GO:0016043;GO:0007005;GO:0009987;GO:0008150;GO:0006996;GO:0048285;GO:0031968;GO:0031224;GO:0005575;GO:0031090;GO:0098805;GO:0016020;GO:0044429;GO:0098588;GO:0031966;GO:0044464;GO:0019867;GO:0044446;GO:0044444;GO:0005741;GO:0044424;GO:0044425;GO:0016021;GO:0044422;GO:0003674;GO:0008270;GO:0046914;GO:0043167;GO:0046872;GO:0016787;GO:0043169;GO:0003824;GO:0016810;GO:0005488	K17969	FIS1, TTC11, MDV2	map04139	Mitophagy - yeast	------	------	PF14853.3;PF14852.3	Fis1_TPR_C;Fis1_TPR_N	Fis1 C-terminal tetratricopeptide repeat;Fis1 N-terminal tetratricopeptide repeat	cytoplasmic	1	14	14.1	High
TRINITY_DN5699_c0_g1_i1_orf1	ORF type:complete len:1264 hit:OQD88449.1 TRINITY_DN5699_c0_g1_i1:193-3984(+)	1.82411	0.867193	0.001438	no change	yes	1.79	0.9813	1	0.975	0.969	1.586	1.871	1.914	CC:cellular_component;CC:membrane part;CC:integral component of membrane;CC:intrinsic component of membrane;	GO:0005575;GO:0044425;GO:0016021;GO:0031224	------	------	------	------	------	------	PF16016.2;PF02893.17	DUF4782;GRAM	Domain of unknown function;GRAM domain	nuclear	4	5	135.8	High
TRINITY_DN23_c0_g2_i1_orf1	ORF type:complete len:392 hit:OQE31369.1 TRINITY_DN23_c0_g2_i1:845-2020(+)	1.78213	0.833601	0.0466	no change	yes	1.775	0.996	1	0.966	1.022	1.296	2.242	1.786	BP:primary metabolic process;BP:protein metabolic process;BP:macromolecule metabolic process;BP:organic substance metabolic process;BP:biological_process;BP:metabolic process;BP:proteolysis;BP:pathogenesis;BP:multi-organism process;CC:cellular_component;CC:extracellular region;MF:molecular_function;MF:endopeptidase activity;MF:aspartic-type peptidase activity;MF:aspartic-type endopeptidase activi…	GO:0044238;GO:0019538;GO:0043170;GO:0071704;GO:0008150;GO:0008152;GO:0006508;GO:0009405;GO:0051704;GO:0005575;GO:0005576;GO:0003674;GO:0004175;GO:0070001;GO:0004190;GO:0016787;GO:0003824;GO:0070011;GO:0008233	K06004	E3.4.23.18	------	------	------	------	PF00026.20;PF14543.3	Asp;TAXi_N	Eukaryotic aspartyl protease;Xylanase inhibitor N-terminal	extracellular	9	33	40.7	High
TRINITY_DN6785_c0_g1_i1_orf1	ORF type:complete len:238 hit:OKO97431.1 TRINITY_DN6785_c0_g1_i1:191-904(-)	1.77958	0.83154	0.001328	no change	yes	1.773	0.9963	1	0.905	1.084	1.609	1.841	1.868	------	------	------	------	------	------	------	------	------	------	------	cytoplasmic	3	25	23.7	High
TRINITY_DN15579_c0_g1_i1_orf1	ORF type:complete len:601 hit:OOQ83617.1 TRINITY_DN15579_c0_g1_i1:142-1944(-)	1.29222	0.36985	0.2997	no change	no	1.561	1.208	1	1.34	1.283	1.006	1.826	1.851	BP:organic substance metabolic process;BP:proteolysis;BP:biological_process;BP:metabolic process;BP:multi-organism process;BP:primary metabolic process;BP:protein metabolic process;BP:macromolecule metabolic process;BP:pathogenesis;CC:extracellular space;CC:cellular_component;CC:extracellular region part;MF:serine-type endopeptidase activity;MF:endopeptidase activity;MF:exopeptidase activity;MF:m…	GO:0071704;GO:0006508;GO:0008150;GO:0008152;GO:0051704;GO:0044238;GO:0019538;GO:0043170;GO:0009405;GO:0005615;GO:0005575;GO:0044421;GO:0004252;GO:0004175;GO:0008238;GO:0003674;GO:0005488;GO:0008233;GO:0008236;GO:0043169;GO:0043167;GO:0046872;GO:0016787;GO:0017171;GO:0008240;GO:0003824;GO:0070011	K01279	TPP1, CLN2	------	------	COG4934	O:Posttranslational modification, protein turnover, chaperones	PF09286.8;PF00082.19	Pro-kuma_activ;Peptidase_S8	Pro-kumamolisin, activation domain;Subtilase family	lysosomal	10	29	64.5	High
TRINITY_DN943_c0_g1_i1_orf1	ORF type:complete len:109 hit:OKO98875.1 TRINITY_DN943_c0_g1_i1:487-813(-)	2.03442	1.02462	0.000537	up	yes	1.856	0.9123	1	0.895	0.842	1.718	1.851	1.998	BP:regulation of primary metabolic process;BP:regulation of metabolic process;BP:regulation of cellular biosynthetic process;BP:regulation of cellular metabolic process;BP:nitrogen compound metabolic process;BP:nucleic acid metabolic process;BP:regulation of biological process;BP:organic cyclic compound metabolic process;BP:nucleobase-containing compound metabolic process;BP:single-organism metab…	GO:0080090;GO:0019222;GO:0031326;GO:0031323;GO:0006807;GO:0090304;GO:0050789;GO:1901360;GO:0006139;GO:0044710;GO:0044260;GO:0071704;GO:2000112;GO:0019219;GO:0065007;GO:0044699;GO:0010468;GO:0006281;GO:0060255;GO:0006725;GO:0009987;GO:0009889;GO:0051716;GO:1903506;GO:0050794;GO:0006974;GO:0006259;GO:0006950;GO:0008150;GO:0051171;GO:0008152;GO:2001141;GO:0046483;GO:0044238;GO:0050896;GO:0051252;GO:…	------	------	------	------	COG5648	B:Chromatin structure and dynamics	PF00505.16;PF09011.7	HMG_box;HMG_box_2	HMG;HMG-box domain	nuclear	4	44	12.2	High
TRINITY_DN2389_c0_g1_i1_orf1	ORF type:3prime_partial len:129 hit:THC90471.1 TRINITY_DN2389_c0_g1_i1:53-439(+)	1.74133	0.800188	0.001028	no change	yes	1.757	1.009	1	0.965	1.063	1.592	1.842	1.838	BP:primary metabolic process;BP:cellular biosynthetic process;BP:cellular nitrogen compound metabolic process;BP:nitrogen compound metabolic process;BP:cellular macromolecule biosynthetic process;BP:cellular protein metabolic process;BP:cellular macromolecule metabolic process;BP:peptide biosynthetic process;BP:organic substance metabolic process;BP:organic substance biosynthetic process;BP:cellu…	GO:0044238;GO:0044249;GO:0034641;GO:0006807;GO:0034645;GO:0044267;GO:0044260;GO:0043043;GO:0071704;GO:1901576;GO:0009987;GO:0009058;GO:0009059;GO:0008150;GO:0008152;GO:0044271;GO:0043604;GO:1901564;GO:0043603;GO:1901566;GO:0019538;GO:0044237;GO:0043170;GO:0006518;GO:0006412;GO:0022627;GO:0044464;GO:0030529;GO:0015935;GO:0005575;GO:0032991;GO:0044391;GO:1990904;GO:0044446;GO:0044444;GO:0044445;GO:…	K02976	RP-S26e, RPS26	map03010	Ribosome	COG4830	J:Translation, ribosomal structure and biogenesis	PF01283.16	Ribosomal_S26e	Ribosomal protein S26e	cytoplasmic	2	19	14.4	High
TRINITY_DN3002_c0_g1_i2_orf1	ORF type:complete len:454 hit:OKO92605.1 TRINITY_DN3002_c0_g1_i2:132-1493(+)	1.60964	0.686739	0.01905	no change	yes	1.703	1.058	1	0.926	1.249	1.712	1.459	1.939	------	------	------	------	------	------	COG5309	G:Carbohydrate transport and metabolism	------	------	------	extracellular	10	32	49.7	High
TRINITY_DN8885_c0_g6_i1_orf1	ORF type:complete len:357 hit:OKP06500.1 TRINITY_DN8885_c0_g6_i1:205-1275(+)	1.59887	0.677053	0.002208	no change	yes	1.698	1.062	1	1.113	1.073	1.62	1.606	1.867	BP:cellular biosynthetic process;BP:single-organism process;BP:organic substance biosynthetic process;BP:single-organism metabolic process;BP:single-organism biosynthetic process;BP:organic substance metabolic process;BP:lipid metabolic process;BP:isoprenoid metabolic process;BP:cellular process;BP:biosynthetic process;BP:single-organism cellular process;BP:metabolic process;BP:cellular lipid met…	GO:0044249;GO:0044699;GO:1901576;GO:0044710;GO:0044711;GO:0071704;GO:0006629;GO:0006720;GO:0009987;GO:0009058;GO:0044763;GO:0008152;GO:0044255;GO:0008610;GO:0044238;GO:0044237;GO:0008299;GO:0008150;GO:0003674;GO:0004659;GO:0016765;GO:0016740;GO:0003824;GO:0004311	K00804	GGPS1	map00900	Terpenoid backbone biosynthesis	COG0142	H:Coenzyme transport and metabolism	PF00348.14	polyprenyl_synt	Polyprenyl synthetase	cytoplasmic	1	6	39.5	High
TRINITY_DN1290_c0_g1_i5_orf1	ORF type:complete len:802 hit:OQD73514.1 TRINITY_DN1290_c0_g1_i5:110-2515(-)	1.36216	0.445894	0.05839	no change	no	1.591	1.168	1	1.097	1.406	1.709	1.382	1.681	BP:single-organism metabolic process;BP:single-organism process;BP:metabolic process;BP:biological_process;BP:oxidation-reduction process;MF:cation binding;MF:copper ion binding;MF:transition metal ion binding;MF:ion binding;MF:catalytic activity;MF:molecular_function;MF:binding;MF:metal ion binding;MF:oxidoreductase activity;	GO:0044710;GO:0044699;GO:0008152;GO:0008150;GO:0055114;GO:0043169;GO:0005507;GO:0046914;GO:0043167;GO:0003824;GO:0003674;GO:0005488;GO:0046872;GO:0016491	K19791	FET3_5	------	------	------	------	PF07732.12;PF00394.19;PF07731.11	Cu-oxidase_3;Cu-oxidase;Cu-oxidase_2	Multicopper oxidase;Multicopper oxidase;Multicopper oxidase	peroxisomal	12	27	87.3	High
TRINITY_DN817_c0_g1_i2_orf1	ORF type:complete len:444 hit:XP_022396272.1 TRINITY_DN817_c0_g1_i2:266-1597(-)	1.52425	0.608095	0.05947	no change	no	1.666	1.093	1	1.007	1.272	2.055	1.556	1.387	BP:cellular biosynthetic process;BP:single-organism process;BP:organic substance biosynthetic process;BP:single-organism metabolic process;BP:single-organism biosynthetic process;BP:organic substance metabolic process;BP:phospholipid metabolic process;BP:lipid metabolic process;BP:cellular process;BP:biosynthetic process;BP:biological_process;BP:metabolic process;BP:cellular lipid metabolic proce…	GO:0044249;GO:0044699;GO:1901576;GO:0044710;GO:0044711;GO:0071704;GO:0006644;GO:0006629;GO:0009987;GO:0009058;GO:0008150;GO:0008152;GO:0044255;GO:0090407;GO:0008610;GO:0044238;GO:0008654;GO:0044237;GO:0006796;GO:0006793;GO:0019637;GO:0044763;GO:0003674;GO:0016829;GO:0003824;GO:0016830;GO:0016831;GO:0004609	K01613	psd, PISD	map00564	Glycerophospholipid metabolism	COG0688	I:Lipid transport and metabolism	PF12588.5;PF02666.12	PSDC;PS_Dcarbxylase	Phophatidylserine decarboxylase;Phosphatidylserine decarboxylase	cytoplasmic	5	10	49.6	High
TRINITY_DN9472_c1_g1_i1_orf1	ORF type:5prime_partial len:140 hit:KDN46923.1 TRINITY_DN9472_c1_g1_i1:20-439(+)	1.31597	0.396123	0.1202	no change	no	1.566	1.19	1	1.055	1.516	1.462	1.474	1.763	BP:protein localization;BP:regulation of metabolic process;BP:membrane organization;BP:organic cyclic compound biosynthetic process;BP:cellular component organization or biogenesis;BP:organic cyclic compound catabolic process;BP:negative regulation of macromolecule metabolic process;BP:cellular macromolecule localization;BP:cellular developmental process;BP:regulation of macromolecule metabolic p…	GO:0008104;GO:0019222;GO:0061024;GO:1901362;GO:0071840;GO:1901361;GO:0010605;GO:0070727;GO:0048869;GO:0060255;GO:1903507;GO:0033036;GO:0006364;GO:0034470;GO:0030218;GO:0006605;GO:0045184;GO:0000462;GO:0072657;GO:2001141;GO:0051253;GO:0050794;GO:0046483;GO:0050789;GO:0019538;GO:0010558;GO:1902679;GO:0019438;GO:0022607;GO:0009892;GO:0009890;GO:0006613;GO:0019083;GO:0006614;GO:0000028;GO:0006807;GO:…	K02955	RP-S14e, RPS14	map03010	Ribosome	COG0100	J:Translation, ribosomal structure and biogenesis	PF00411.16	Ribosomal_S11	Ribosomal protein S11	cytoplasmic	1	8	14.9	High
TRINITY_DN359_c0_g1_i3_orf1	ORF type:complete len:118 hit:XP_001391817.1 TRINITY_DN359_c0_g1_i3:64-417(+)	1.62286	0.698536	0.001011	no change	yes	1.704	1.05	1	0.995	1.155	1.614	1.804	1.693	BP:primary metabolic process;BP:cellular macromolecule biosynthetic process;BP:cellular biosynthetic process;BP:cellular nitrogen compound metabolic process;BP:nitrogen compound metabolic process;BP:organic substance biosynthetic process;BP:cellular component organization or biogenesis;BP:cellular nitrogen compound biosynthetic process;BP:cellular macromolecule metabolic process;BP:peptide biosyn…	GO:0044238;GO:0034645;GO:0044249;GO:0034641;GO:0006807;GO:1901576;GO:0071840;GO:0044271;GO:0044260;GO:0043043;GO:0042254;GO:0071704;GO:0044085;GO:0022613;GO:0044267;GO:0009987;GO:0009058;GO:0009059;GO:0008150;GO:0008152;GO:1901564;GO:0043604;GO:0043603;GO:1901566;GO:0019538;GO:0044237;GO:0043170;GO:0006518;GO:0006412;GO:0015934;GO:0022625;GO:1990904;GO:0005575;GO:0030529;GO:0044391;GO:0032991;GO:…	K02915	RP-L34e, RPL34	map03010	Ribosome	COG2174	J:Translation, ribosomal structure and biogenesis	PF01199.15	Ribosomal_L34e	Ribosomal protein L34e	cytoplasmic	1	7	13.3	High
TRINITY_DN4932_c0_g1_i1_orf1	ORF type:complete len:404 hit:OQD72712.1 TRINITY_DN4932_c0_g1_i1:240-1451(-)	1.92189	0.942528	0.00177	no change	yes	1.811	0.9423	1	0.938	0.889	1.87	1.97	1.593	------	------	------	------	------	------	------	------	------	------	------	extracellular	2	11	40.8	High
TRINITY_DN2858_c0_g1_i1_orf1	ORF type:complete len:374 hit:CDM30633.1 TRINITY_DN2858_c0_g1_i1:84-1205(-)	1.753	0.809826	0.005625	no change	yes	1.753	1	1	1.061	0.939	1.485	1.906	1.868	BP:iron ion transport;BP:high-affinity iron ion transmembrane transport;BP:transition metal ion transport;BP:transmembrane transport;BP:biological_process;BP:inorganic cation transmembrane transport;BP:cation transport;BP:transport;BP:ion transport;BP:ion transmembrane transport;BP:single-organism transport;BP:metal ion transport;BP:establishment of localization;BP:iron ion transmembrane transpor…	GO:0006826;GO:0006827;GO:0000041;GO:0055085;GO:0008150;GO:0098662;GO:0006812;GO:0006810;GO:0006811;GO:0034220;GO:0044765;GO:0030001;GO:0051234;GO:0034755;GO:0051179;GO:1902578;GO:0044699;GO:0098660;GO:0044763;GO:0009987;GO:0098655;GO:0098796;GO:0005783;GO:0043229;GO:0043227;GO:0043226;GO:0031224;GO:0005575;GO:0016021;GO:0044444;GO:0098797;GO:0044459;GO:0005794;GO:0043234;GO:0032991;GO:0043231;GO:…	K07243	FTR, FTH1, efeU	------	------	COG0672	P:Inorganic ion transport and metabolism	PF03239.11	FTR1	Iron permease FTR1 family	ER	1	5	41.1	High
TRINITY_DN11301_c0_g1_i1_orf1	ORF type:complete len:509 hit:XP_001398199.1 TRINITY_DN11301_c0_g1_i1:39-1565(-)	1.78926	0.839363	0.000336	no change	yes	1.766	0.987	1	1.092	0.869	1.809	1.744	1.744	BP:transport;BP:single-organism localization;BP:biological_process;BP:cellular process;BP:localization;BP:single-organism transport;BP:single-organism cellular process;BP:single-organism process;BP:establishment of localization;BP:transmembrane transport;CC:cytoplasm;CC:integral component of membrane;CC:cell part;CC:cellular_component;CC:intracellular part;CC:membrane part;CC:intrinsic component …	GO:0006810;GO:1902578;GO:0008150;GO:0009987;GO:0051179;GO:0044765;GO:0044763;GO:0044699;GO:0051234;GO:0055085;GO:0005737;GO:0016021;GO:0044464;GO:0005575;GO:0044424;GO:0044425;GO:0031224	------	------	------	------	------	------	PF07690.13;PF05978.13	MFS_1;UNC-93	Major Facilitator Superfamily;Ion channel regulatory protein UNC-93	peroxisomal	1	2	56	Medium
TRINITY_DN3866_c0_g1_i1_orf1	ORF type:complete len:341 hit:CEJ56217.1 TRINITY_DN3866_c0_g1_i1:40-1062(+)	1.83184	0.873294	0.0219	no change	yes	1.78	0.9717	1	0.95	0.965	1.454	2.202	1.683	CC:cellular_component;CC:membrane part;CC:integral component of membrane;CC:intrinsic component of membrane;	GO:0005575;GO:0044425;GO:0016021;GO:0031224	------	------	------	------	------	------	------	------	------	Golgi apparatus	2	9	36.6	High
TRINITY_DN11230_c1_g1_i1_orf1	ORF type:internal len:99 hit:EPS34185.1 TRINITY_DN11230_c1_g1_i1:3-299(+)	1.42807	0.514064	0.003893	no change	yes	1.618	1.133	1	1.151	1.247	1.691	1.594	1.569	BP:protein folding;BP:response to stimulus;BP:cellular process;BP:response to stress;BP:biological_process;CC:cell septum;CC:cell wall;CC:external encapsulating structure;CC:cytosol;CC:cell part;CC:cellular_component;CC:cytoplasmic part;CC:intracellular part;CC:fungal-type cell wall;MF:purine ribonucleoside triphosphate binding;MF:molecular_function;MF:binding;MF:ion binding;MF:heterocyclic compo…	GO:0006457;GO:0050896;GO:0009987;GO:0006950;GO:0008150;GO:0030428;GO:0005618;GO:0030312;GO:0005829;GO:0044464;GO:0005575;GO:0044444;GO:0044424;GO:0009277;GO:0035639;GO:0003674;GO:0005488;GO:0043167;GO:1901363;GO:0001883;GO:0001882;GO:0043168;GO:0051082;GO:0000166;GO:1901265;GO:0032549;GO:0017076;GO:0005524;GO:0036094;GO:0032555;GO:0030554;GO:0097367;GO:0097159;GO:0032559;GO:0005515;GO:0032550;GO:…	K04079	HSP90A, htpG	map04141	Protein processing in endoplasmic reticulum	------	------	PF00183.15	HSP90	Hsp90 protein	cytoplasmic	3	67	11.3	High
TRINITY_DN9104_c0_g1_i1_orf1	ORF type:complete len:895 hit:KXL42802.1 TRINITY_DN9104_c0_g1_i1:99-2783(-)	1.59528	0.673812	0.001032	no change	yes	1.691	1.06	1	1.135	1.046	1.8	1.69	1.584	BP:cellulose metabolic process;BP:cellulose catabolic process;BP:glucan catabolic process;BP:glucan metabolic process;BP:cellular polysaccharide catabolic process;BP:cellular polysaccharide metabolic process;BP:cellular carbohydrate metabolic process;BP:cellular macromolecule metabolic process;BP:cellular carbohydrate catabolic process;BP:organic substance metabolic process;BP:cellular glucan met…	GO:0030243;GO:0030245;GO:0009251;GO:0044042;GO:0044247;GO:0044264;GO:0044262;GO:0044260;GO:0044275;GO:0071704;GO:0006073;GO:0009987;GO:1901575;GO:0000272;GO:0008150;GO:0008152;GO:0009056;GO:0009057;GO:0044248;GO:0051273;GO:0044238;GO:0005975;GO:0051275;GO:0005976;GO:0016052;GO:0044237;GO:0043170;GO:0044464;GO:0016020;GO:0005886;GO:0005575;GO:0015926;GO:0016798;GO:0102483;GO:0003674;GO:0008422;GO:…	K05349	bglX	map00460;map00500	Cyanoamino acid metabolism;Starch and sucrose metabolism	COG1472	G:Carbohydrate transport and metabolism	PF01915.19;PF00933.18;PF14310.3	Glyco_hydro_3_C;Glyco_hydro_3;Fn3-like	Glycosyl hydrolase family 3 C-terminal domain;Glycosyl hydrolase family 3 N terminal domain;Fibronectin type III-like domain	lysosomal	8	12	96	High
TRINITY_DN3450_c0_g3_i1_orf1	ORF type:internal len:150 hit:CEJ55559.1 TRINITY_DN3450_c0_g3_i1:3-452(+)	1.46505	0.550954	0.0428	no change	yes	1.635	1.116	1	1.105	1.243	1.325	1.875	1.706	BP:single-organism process;BP:organic substance catabolic process;BP:organic substance metabolic process;BP:single-organism metabolic process;BP:polysaccharide catabolic process;BP:biological_process;BP:metabolic process;BP:catabolic process;BP:macromolecule catabolic process;BP:oxidation-reduction process;BP:primary metabolic process;BP:carbohydrate metabolic process;BP:polysaccharide metabolic …	GO:0044699;GO:1901575;GO:0071704;GO:0044710;GO:0000272;GO:0008150;GO:0008152;GO:0009056;GO:0009057;GO:0055114;GO:0044238;GO:0005975;GO:0005976;GO:0016052;GO:0043170;GO:0016787;GO:0030247;GO:0030246;GO:0003674;GO:0008270;GO:2001070;GO:0016491;GO:0043169;GO:0004339;GO:0046914;GO:0043167;GO:0046872;GO:0015926;GO:0003824;GO:0004553;GO:0016798;GO:0001871;GO:0005488	K01178	SGA1	map00500	Starch and sucrose metabolism	------	------	PF00686.16	CBM_20	Starch binding domain	mitochondrial	1	7	16.3	High
TRINITY_DN4548_c0_g2_i1_orf1	ORF type:internal len:1627 hit:OQD68870.1 TRINITY_DN4548_c0_g2_i1:2-4882(+)	1.2925	0.370164	0.1023	no change	no	1.551	1.2	1	1.127	1.473	1.427	1.506	1.721	MF:catalytic activity;MF:molecular_function;	GO:0003824;GO:0003674	K15394	ACE1	------	------	------	------	PF08659.7;PF00668.17;PF00501.25;PF00106.22;PF13745.3;PF13561.3	KR;Condensation;AMP-binding;adh_short;HxxPF_rpt;adh_short_C2	KR domain;Condensation domain;AMP-binding enzyme;short chain dehydrogenase;HxxPF-repeated domain;Enoyl	peroxisomal	1	0	180.7	Medium
TRINITY_DN1394_c0_g2_i5_orf1	ORF type:complete len:359 hit:OQE23521.1 TRINITY_DN1394_c0_g2_i5:895-1971(-)	1.51971	0.603793	0.006154	no change	yes	1.658	1.091	1	1.004	1.269	1.557	1.764	1.652	------	------	------	------	------	------	------	------	PF05368.10;PF13460.3	NmrA;NAD_binding_10	NmrA-like family;NA	cytoplasmic	5	18	40.5	High
TRINITY_DN2791_c0_g1_i1_orf1	ORF type:complete len:643 hit:OQD77950.1 TRINITY_DN2791_c0_g1_i1:1982-3910(-)	1.81139	0.8571	0.002148	no change	yes	1.771	0.9777	1	0.973	0.96	1.553	1.925	1.836	BP:primary metabolic process;BP:carbohydrate metabolic process;BP:organic substance metabolic process;BP:biological_process;BP:metabolic process;MF:hydrolase activity;MF:catalytic activity;MF:hydrolase activity, acting on glycosyl bonds;MF:hydrolase activity, hydrolyzing O-glycosyl compounds;MF:molecular_function;	GO:0044238;GO:0005975;GO:0071704;GO:0008150;GO:0008152;GO:0016787;GO:0003824;GO:0016798;GO:0004553;GO:0003674	K01193	INV, sacA	map00500;map00052	Starch and sucrose metabolism;Galactose metabolism	COG1621	G:Carbohydrate transport and metabolism	PF00251.17;PF08244.9	Glyco_hydro_32N;Glyco_hydro_32C	Glycosyl hydrolases family 32 N-terminal domain;Glycosyl hydrolases family 32 C terminal	lysosomal	2	4	71.3	High
TRINITY_DN765_c0_g1_i2_orf1	ORF type:complete len:229 hit:OKO89590.1 TRINITY_DN765_c0_g1_i2:814-1500(+)	1.72619	0.787592	0.001524	no change	yes	1.74	1.008	1	1.063	0.962	1.749	1.891	1.579	BP:cellular process;BP:protein folding;BP:'de novo' protein folding;BP:biological_process;CC:intracellular organelle part;CC:organelle membrane;CC:integral component of membrane;CC:cell part;CC:endoplasmic reticulum membrane;CC:cellular_component;CC:endoplasmic reticulum part;CC:cytoplasmic part;CC:organelle part;CC:intracellular part;CC:membrane part;CC:membrane;CC:bounding membrane of organelle…	GO:0009987;GO:0006457;GO:0006458;GO:0008150;GO:0044446;GO:0031090;GO:0016021;GO:0044464;GO:0005789;GO:0005575;GO:0044432;GO:0044444;GO:0044422;GO:0044424;GO:0044425;GO:0016020;GO:0098588;GO:0031224	------	------	------	------	------	------	PF10681.6	Rot1	Chaperone for protein-folding within the ER, fungal	ER	2	7	25.6	High
TRINITY_DN4967_c0_g1_i1_orf1	ORF type:complete len:110 hit:KKK15241.1 TRINITY_DN4967_c0_g1_i1:270-599(+)	1.54117	0.624022	0.01791	no change	yes	1.666	1.081	1	1.037	1.207	1.471	1.93	1.598	------	------	------	------	------	------	------	------	PF12585.5	DUF3759	Protein of unknown function	cytoplasmic	6	67	12.3	High
TRINITY_DN5953_c0_g1_i1_orf1	ORF type:5prime_partial len:238 hit:OQD72998.1 TRINITY_DN5953_c0_g1_i1:1-714(-)	1.62369	0.699273	0.00528	no change	yes	1.7	1.047	1	0.977	1.163	1.533	1.888	1.679	CC:intracellular organelle part;CC:intracellular non-membrane-bounded organelle;CC:nucleolus;CC:cell part;CC:cellular_component;CC:intracellular organelle;CC:non-membrane-bounded organelle;CC:nuclear part;CC:intracellular part;CC:organelle;CC:organelle part;	GO:0044446;GO:0043232;GO:0005730;GO:0044464;GO:0005575;GO:0043229;GO:0043228;GO:0044428;GO:0044424;GO:0043226;GO:0044422	K13122	FRG1	------	------	------	------	PF06229.9	FRG1	FRG1-like domain	nuclear	1	3	25.8	Medium
TRINITY_DN12976_c0_g1_i1_orf1	ORF type:3prime_partial len:404 hit:XP_001391352.1 TRINITY_DN12976_c0_g1_i1:31-1242(-)	1.07791	0.10824	0.7494	no change	no	1.425	1.322	1	1.102	1.863	1.286	1.303	1.686	BP:nucleic acid metabolic process;BP:cellular biosynthetic process;BP:cellular nitrogen compound metabolic process;BP:nitrogen compound metabolic process;BP:cellular macromolecule biosynthetic process;BP:maturation of LSU-rRNA;BP:ncRNA metabolic process;BP:organic cyclic compound metabolic process;BP:nucleobase-containing compound metabolic process;BP:cellular nitrogen compound biosynthetic proce…	GO:0090304;GO:0044249;GO:0034641;GO:0006807;GO:0034645;GO:0000470;GO:0034660;GO:1901360;GO:0006139;GO:0044271;GO:0044260;GO:0043043;GO:0071704;GO:0043604;GO:0006364;GO:0034470;GO:0044267;GO:0009987;GO:0006725;GO:0009058;GO:0009059;GO:0008150;GO:0008152;GO:1901564;GO:0046483;GO:0016070;GO:0044238;GO:0016072;GO:0043603;GO:1901566;GO:0019538;GO:0044237;GO:0043170;GO:1901576;GO:0006518;GO:0006412;GO:…	K14775	UTP30, RSL1D1	------	------	------	------	PF00687.18	Ribosomal_L1	Ribosomal protein L1p/L10e family	nuclear	1	2	44.2	Low
TRINITY_DN12173_c0_g1_i1_orf1	ORF type:complete len:371 hit:XP_025459364.1 TRINITY_DN12173_c0_g1_i1:171-1283(-)	2.05111	1.03641	0.0811	up	no	1.846	0.9	1	0.843	0.857	1.106	2.499	1.932	BP:galacturonan metabolic process;BP:external encapsulating structure organization;BP:cellular component organization or biogenesis;BP:organic substance catabolic process;BP:pectin metabolic process;BP:cellular component organization;BP:cell wall organization or biogenesis;BP:organic substance metabolic process;BP:cell wall organization;BP:cellular process;BP:polysaccharide catabolic process;BP:b…	GO:0010393;GO:0045229;GO:0071840;GO:1901575;GO:0045488;GO:0016043;GO:0071554;GO:0071704;GO:0071555;GO:0009987;GO:0000272;GO:0008150;GO:0008152;GO:0009056;GO:0009057;GO:0044238;GO:0005975;GO:0005976;GO:0016052;GO:0043170;GO:0045490;GO:0005575;GO:0005576;GO:0016787;GO:0016798;GO:0004650;GO:0003824;GO:0004553;GO:0003674	K01213	E3.2.1.67	map00040	Pentose and glucuronate interconversions	COG5434	M:Cell wall/membrane/envelope biogenesis	PF00295.14	Glyco_hydro_28	Glycosyl hydrolases family 28	extracellular	1	5	38.2	High
TRINITY_DN1224_c0_g1_i1_orf1	ORF type:complete len:579 hit:XP_022491860.1 TRINITY_DN1224_c0_g1_i1:460-2196(-)	1.78242	0.833837	0.008971	no change	yes	1.758	0.9863	1	0.904	1.055	1.446	1.93	1.899	BP:regulation of primary metabolic process;BP:regulation of metabolic process;BP:regulation of protein metabolic process;BP:negative regulation of cellular biosynthetic process;BP:negative regulation of cellular metabolic process;BP:regulation of cellular metabolic process;BP:negative regulation of cellular process;BP:regulation of biological process;BP:negative regulation of gene expression;BP:n…	GO:0080090;GO:0019222;GO:0051246;GO:0031327;GO:0031324;GO:0031323;GO:0048523;GO:0050789;GO:0010629;GO:0009892;GO:0071840;GO:0042273;GO:0051248;GO:0010605;GO:0009890;GO:0010608;GO:2000112;GO:2000113;GO:0010556;GO:0065007;GO:0031326;GO:0022613;GO:0048519;GO:0051172;GO:0060255;GO:0009889;GO:0034249;GO:0006417;GO:0032268;GO:0008150;GO:0051171;GO:0034248;GO:0050794;GO:0032269;GO:0010468;GO:0044085;GO:…	K14844	PUF6	------	------	------	------	PF08144.8	CPL	CPL	nuclear	5	9	65.6	High
TRINITY_DN3991_c0_g1_i2_orf1	ORF type:complete len:444 hit:OQD76490.1 TRINITY_DN3991_c0_g1_i2:800-2131(-)	1.61238	0.689193	0.001922	no change	yes	1.693	1.05	1	1.094	1.057	1.526	1.758	1.796	BP:membrane organization;BP:cellular process;BP:cellular component organization;BP:single-organism cellular process;BP:single-organism membrane organization;BP:single-organism process;BP:cellular component organization or biogenesis;BP:plasma membrane organization;BP:biological_process;CC:endoplasmic reticulum;CC:integral component of membrane;CC:cell part;CC:intracellular organelle;CC:cellular_c…	GO:0061024;GO:0009987;GO:0016043;GO:0044763;GO:0044802;GO:0044699;GO:0071840;GO:0007009;GO:0008150;GO:0005783;GO:0016021;GO:0044464;GO:0043229;GO:0005575;GO:0044444;GO:0044424;GO:0044425;GO:0043227;GO:0043226;GO:0031224;GO:0043231	K04709	LAG1	map00600	Sphingolipid metabolism	COG5058	U:Intracellular trafficking, secretion, and vesicular transport	PF03798.13;PF08390.8	TRAM_LAG1_CLN8;TRAM1	TLC domain;TRAM1-like protein	ER	3	8	51	High
TRINITY_DN13709_c0_g1_i1_orf1	ORF type:complete len:566 hit:PYI00228.1 TRINITY_DN13709_c0_g1_i1:645-2342(+)	1.71853	0.781178	0.005239	no change	yes	1.734	1.009	1	0.943	1.085	1.673	1.973	1.555	BP:transport;BP:biological_process;BP:cellular process;BP:localization;BP:single-organism transport;BP:single-organism cellular process;BP:single-organism process;BP:single-organism localization;BP:establishment of localization;BP:transmembrane transport;CC:integral component of membrane;CC:cellular_component;CC:membrane part;CC:intrinsic component of membrane;	GO:0006810;GO:0008150;GO:0009987;GO:0051179;GO:0044765;GO:0044763;GO:0044699;GO:1902578;GO:0051234;GO:0055085;GO:0016021;GO:0005575;GO:0044425;GO:0031224	------	------	------	------	------	------	PF07690.13;PF00083.21	MFS_1;Sugar_tr	Major Facilitator Superfamily;Sugar	peroxisomal	2	6	61	High
TRINITY_DN379_c0_g1_i1_orf1	ORF type:complete len:385 hit:XP_002560140.1 TRINITY_DN379_c0_g1_i1:158-1312(-)	1.6499	0.722381	0.003238	no change	yes	1.706	1.034	1	0.993	1.109	1.527	1.872	1.72	BP:protein folding;BP:cellular process;BP:biological_process;CC:endoplasmic reticulum;CC:integral component of membrane;CC:cell part;CC:intracellular organelle;CC:cellular_component;CC:cytoplasmic part;CC:intracellular part;CC:membrane part;CC:membrane-bounded organelle;CC:organelle;CC:intrinsic component of membrane;CC:intracellular membrane-bounded organelle;	GO:0006457;GO:0009987;GO:0008150;GO:0005783;GO:0016021;GO:0044464;GO:0043229;GO:0005575;GO:0044444;GO:0044424;GO:0044425;GO:0043227;GO:0043226;GO:0031224;GO:0043231	------	------	------	------	COG2214	O:Posttranslational modification, protein turnover, chaperones	PF00226.28	DnaJ	DnaJ domain	ER	5	15	42.8	High
TRINITY_DN1352_c0_g1_i3_orf1	ORF type:complete len:111 hit:XP_025394827.1 TRINITY_DN1352_c0_g1_i3:126-458(+)	1.3125	0.392317	0.118	no change	no	1.554	1.184	1	1.057	1.495	1.674	1.353	1.634	BP:protein localization;BP:cellular component organization or biogenesis;BP:macromolecule localization;BP:establishment of protein localization;BP:establishment of protein localization to mitochondrion;BP:mitochondrial transport;BP:protein localization to mitochondrion;BP:cellular component assembly;BP:intracellular protein transport;BP:cellular component organization;BP:macromolecular complex as…	GO:0008104;GO:0071840;GO:0033036;GO:0045184;GO:0072655;GO:0006839;GO:0070585;GO:0022607;GO:0006886;GO:0016043;GO:0065003;GO:0065002;GO:0034613;GO:0006810;GO:0051031;GO:0008150;GO:0051234;GO:0050658;GO:0046907;GO:0070727;GO:0050657;GO:0072594;GO:0035927;GO:0015931;GO:0030150;GO:0051236;GO:0044699;GO:0071806;GO:0017038;GO:0055085;GO:0044743;GO:0033365;GO:0043933;GO:0070096;GO:0034622;GO:0071822;GO:…	K17770	TOM20	------	------	------	------	PF02064.12	MAS20	MAS20 protein import receptor	mitochondrial	2	25	12.3	High
TRINITY_DN11359_c0_g2_i1_orf1	ORF type:internal len:99 hit:XP_002624956.1 TRINITY_DN11359_c0_g2_i1:1-297(+)	1.57385	0.654296	0.002938	no change	yes	1.673	1.063	1	0.951	1.237	1.737	1.628	1.653	MF:organic cyclic compound binding;MF:nucleotide binding;MF:small molecule binding;MF:molecular_function;MF:binding;MF:nucleic acid binding;MF:heterocyclic compound binding;MF:nucleoside phosphate binding;	GO:0097159;GO:0000166;GO:0036094;GO:0003674;GO:0005488;GO:0003676;GO:1901363;GO:1901265	------	------	------	------	------	------	------	------	------	cytoplasmic	2	20	12.4	High
TRINITY_DN14592_c0_g1_i1_orf1	ORF type:complete len:536 hit:OQE17330.1 TRINITY_DN14592_c0_g1_i1:201-1808(+)	1.58262	0.66232	0.01427	no change	yes	1.676	1.059	1	0.986	1.19	1.479	1.618	1.93	BP:nuclear transport;BP:nuclear export;BP:establishment of organelle localization;BP:organic cyclic compound metabolic process;BP:positive regulation of biological process;BP:ncRNA processing;BP:heterocycle metabolic process;BP:regulation of biological process;BP:ribosomal large subunit export from nucleus;BP:ncRNA metabolic process;BP:cellular macromolecule metabolic process;BP:biological regula…	GO:0051169;GO:0051168;GO:0051656;GO:1901360;GO:0048518;GO:0034470;GO:0046483;GO:0050789;GO:0000055;GO:0034660;GO:0044260;GO:0065007;GO:0006364;GO:0006810;GO:0006913;GO:0008150;GO:0008152;GO:0051234;GO:0016070;GO:0016072;GO:0046907;GO:0033750;GO:0033753;GO:0034641;GO:0044699;GO:0006139;GO:0051640;GO:0044238;GO:0009987;GO:0006725;GO:0000054;GO:0043170;GO:0006807;GO:0045927;GO:0090304;GO:0040008;GO:…	K14538	NUG1, GNL3	map03008	Ribosome biogenesis in eukaryotes	COG1161	R:General function prediction only	PF08701.8;PF01926.20;PF03193.13;PF02421.15	GN3L_Grn1;MMR_HSR1;DUF258;FeoB_N	GNL3L/Grn1 putative GTPase;50S ribosome-binding GTPase;Protein of unknown function, DUF258;Ferrous iron transport protein B	cytoplasmic	1	2	59	Medium
[truncated: 2,973 more rows]
