# Supplementary material for: Physiological and Proteomic Analysis of Penicillium digitatum in Response to X33 Antifungal Extract Treatment
Source: Front Microbiol. 2020 Nov 6;11:584331. doi: 10.3389/fmicb.2020.584331 (PMC7677231; doi:10.3389/fmicb.2020.584331)
Supplement: Supplementary file 2 [file Table_2.XLS]

## Sheet: 差异蛋白详情表
Accession	Description	FC(sy/ck)	Log2FC(sy/ck)	P_value(sy/ck)	Regulate	Significant	sy	ck	ck_1	ck_2	ck_3	sy_1	sy_2	sy_3	GO Term	GO ID	KO ID	KO Name	Pathway ID	Pathway_defition	COG ID	COG_Functional Categories	Pfam ID	Domain	Domain Description	Subcellular Loc	Unique Peptides	Coverage（%）	MW [kDa]	FDR Confidence
TRINITY_DN433_c0_g3_i2_orf1	ORF type:complete len:422 hit:OQD75628.1 TRINITY_DN433_c0_g3_i2:953-2218(-)	6.77289	2.75977	0.02084	up	yes	7.694	1.136	1	0.969	1.438	5.201	11.108	6.773	BP:phosphorylation;BP:cellular process;BP:cellular metabolic process;BP:phosphate-containing compound metabolic process;BP:biological_process;BP:metabolic process;BP:phosphorus metabolic process;MF:kinase activity;MF:transferase activity;MF:catalytic activity;MF:molecular_function;MF:transferase activity, transferring phosphorus-containing groups;	GO:0016310;GO:0009987;GO:0044237;GO:0006796;GO:0008150;GO:0008152;GO:0006793;GO:0016301;GO:0016740;GO:0003824;GO:0003674;GO:0016772	------	------	------	------	------	------	PF02958.17;PF01636.20	EcKinase;APH	Ecdysteroid kinase;Phosphotransferase enzyme family	mitochondrial	1	3	47.4	Low
TRINITY_DN4251_c0_g1_i5_orf1	ORF type:complete len:137 hit:XP_014179824.1 TRINITY_DN4251_c0_g1_i5:56-466(+)	6.13787	2.61774	0.02625	up	yes	6.678	1.088	1	1.097	1.168	4.237	9.752	6.044	CC:DNA packaging complex;CC:intracellular organelle;CC:nucleosome;CC:membrane-bounded organelle;CC:organelle;CC:intrinsic component of membrane;CC:intracellular organelle part;CC:integral component of membrane;CC:protein complex;CC:chromosomal part;CC:macromolecular complex;CC:intracellular membrane-bounded organelle;CC:protein-DNA complex;CC:cell part;CC:cellular_component;CC:intracellular part;…	GO:0044815;GO:0043229;GO:0000786;GO:0043227;GO:0043226;GO:0031224;GO:0044446;GO:0016021;GO:0043234;GO:0044427;GO:0032991;GO:0043231;GO:0032993;GO:0044464;GO:0005575;GO:0044424;GO:0044425;GO:0005634;GO:0044422;GO:0003677;GO:0003674;GO:0005488;GO:0003676;GO:1901363;GO:0097159;GO:0005515;GO:0046983;GO:0046982	K11253	H3	------	------	COG2036	B:Chromatin structure and dynamics	PF00125.21	Histone	Core histone H2A/H2B/H3/H4	mitochondrial	1	13	15.4	High
TRINITY_DN3068_c0_g1_i1_orf1	ORF type:complete len:150 hit:KGO68136.1 TRINITY_DN3068_c0_g1_i1:128-577(+)	4.94589	2.30623	0.02146	up	yes	5.119	1.035	1	1.052	1.053	2.919	6.521	5.918	BP:cellular process;BP:biological_process;BP:metabolic process;BP:cellular metabolic process;BP:translational initiation;CC:intracellular organelle;CC:membrane-bounded organelle;CC:nucleus;CC:organelle;CC:intracellular membrane-bounded organelle;CC:cytosol;CC:cell part;CC:cellular_component;CC:cytoplasmic part;CC:intracellular part;MF:RNA strand annealing activity;MF:molecular_function;MF:binding…	GO:0009987;GO:0008150;GO:0008152;GO:0044237;GO:0006413;GO:0043229;GO:0043227;GO:0005634;GO:0043226;GO:0043231;GO:0005829;GO:0044464;GO:0005575;GO:0044444;GO:0044424;GO:0033592;GO:0003674;GO:0005488;GO:0003676;GO:0097617;GO:1901363;GO:0008135;GO:0097159;GO:0003727;GO:0003725;GO:0003723;GO:0003743	K03236	EIF1A	map03013	RNA transport	COG0361	J:Translation, ribosomal structure and biogenesis	PF01176.16	eIF-1a	Translation initiation factor 1A / IF-1	nuclear	2	13	17.1	High
TRINITY_DN4415_c0_g1_i1_orf1	ORF type:5prime_partial len:168 hit:OQD99287.1 TRINITY_DN4415_c0_g1_i1:84-587(+)	5.32261	2.41214	0.04631	up	yes	4.966	0.933	1	1.032	0.767	2.532	7.422	4.944	BP:single-organism metabolic process;BP:biological_process;BP:oxidation-reduction process;BP:single-organism process;BP:metabolic process;MF:anion binding;MF:coenzyme binding;MF:flavin adenine dinucleotide binding;MF:oxidoreductase activity, acting on CH-OH group of donors;MF:organic cyclic compound binding;MF:nucleotide binding;MF:small molecule binding;MF:catalytic activity;MF:molecular_functio…	GO:0044710;GO:0008150;GO:0055114;GO:0044699;GO:0008152;GO:0043168;GO:0050662;GO:0050660;GO:0016614;GO:0097159;GO:0000166;GO:0036094;GO:0003824;GO:0003674;GO:0005488;GO:0048037;GO:0043167;GO:1901363;GO:1901265;GO:0016491	K00108	betA, CHDH	map00260	Glycine, serine and threonine metabolism	------	------	------	------	------	extracellular	1	14	18	High
TRINITY_DN9730_c0_g1_i1_orf1	ORF type:3prime_partial len:206 hit:GAQ04742.1 TRINITY_DN9730_c0_g1_i1:3-620(+)	4.50546	2.17168	0.002193	up	yes	4.537	1.007	1	0.88	1.142	3.629	5.348	4.635	BP:positive regulation of cellular amide metabolic process;BP:regulation of translational fidelity;BP:regulation of primary metabolic process;BP:regulation of metabolic process;BP:positive regulation of translational fidelity;BP:regulation of protein metabolic process;BP:positive regulation of cellular metabolic process;BP:regulation of cellular metabolic process;BP:positive regulation of gene ex…	GO:0034250;GO:0006450;GO:0080090;GO:0019222;GO:0045903;GO:0051246;GO:0031325;GO:0031323;GO:0010628;GO:0045727;GO:0050789;GO:0009893;GO:0010604;GO:0010608;GO:0031328;GO:2000112;GO:0051247;GO:0065007;GO:0031326;GO:0048518;GO:0032270;GO:0065008;GO:0010468;GO:0006448;GO:0060255;GO:0009889;GO:0034248;GO:0008150;GO:0051171;GO:0051173;GO:0050794;GO:0009891;GO:0032268;GO:0010557;GO:0010556;GO:0006417;GO:…	K02997	RP-S9e, RPS9	map03010	Ribosome	COG0522	J:Translation, ribosomal structure and biogenesis	PF01479.22;PF00163.16	S4;Ribosomal_S4	S4 domain;Ribosomal protein S4/S9 N-terminal domain	nuclear	8	28	23.5	High
TRINITY_DN4101_c0_g1_i1_orf1	ORF type:3prime_partial len:82 hit:ORX74439.1 TRINITY_DN4101_c0_g1_i1:15-260(-)	4.41523	2.14249	0.02454	up	yes	4.315	0.9773	1	1.024	0.908	2.987	6.152	3.805	BP:purine ribonucleoside monophosphate metabolic process;BP:small molecule metabolic process;BP:ribonucleoside monophosphate metabolic process;BP:organic cyclic compound metabolic process;BP:single-organism catabolic process;BP:single-organism metabolic process;BP:ribonucleoside triphosphate metabolic process;BP:oxidoreduction coenzyme metabolic process;BP:purine ribonucleoside triphosphate metab…	GO:0009167;GO:0044281;GO:0009161;GO:1901360;GO:0044712;GO:0044710;GO:0009199;GO:0006733;GO:0009205;GO:0046034;GO:0046031;GO:0032787;GO:0043436;GO:0046128;GO:0009179;GO:0046483;GO:1901564;GO:0016052;GO:0006163;GO:0006165;GO:0019637;GO:0009141;GO:0009144;GO:0006807;GO:0046496;GO:1901575;GO:0051186;GO:0006139;GO:0009150;GO:0008150;GO:0008152;GO:0044723;GO:0044724;GO:0044763;GO:0006753;GO:0006757;GO:…	K01689	ENO, eno	map00680;map00010;map03018	Methane metabolism;Glycolysis / Gluconeogenesis;RNA degradation	------	------	PF00113.19	Enolase_C	Enolase, C-terminal TIM barrel domain	cytoplasmic	1	27	8.8	High
TRINITY_DN15268_c0_g1_i1_orf1	ORF type:complete len:142 hit:XP_014538910.1 TRINITY_DN15268_c0_g1_i1:237-662(-)	3.55097	1.82821	0.002707	up	yes	4.041	1.138	1	1.142	1.271	3.427	4.874	3.822	BP:nucleosome organization;BP:cellular component assembly;BP:macromolecular complex subunit organization;BP:cellular macromolecular complex assembly;BP:cellular component organization or biogenesis;BP:protein-DNA complex subunit organization;BP:protein complex subunit organization;BP:chromatin organization;BP:cellular component organization;BP:macromolecular complex assembly;BP:protein-DNA comple…	GO:0034728;GO:0022607;GO:0043933;GO:0034622;GO:0071840;GO:0071824;GO:0071822;GO:0006325;GO:0016043;GO:0065003;GO:0065004;GO:0009987;GO:0006461;GO:0008150;GO:0006334;GO:0044815;GO:0000786;GO:0000788;GO:0044446;GO:0044454;GO:0043234;GO:0032991;GO:0032993;GO:0044464;GO:0005575;GO:0044428;GO:0044424;GO:0044427;GO:0044422;GO:0003674;GO:0005488;GO:0003676;GO:1901363;GO:0003677;GO:0046982;GO:0097159;GO:…	K11252	H2B	------	------	------	------	PF00125.21	Histone	Core histone H2A/H2B/H3/H4	cytoplasmic	10	59	15	High
TRINITY_DN12114_c0_g1_i1_orf1	ORF type:complete len:228 hit:XP_025448502.1 TRINITY_DN12114_c0_g1_i1:76-759(+)	4.07547	2.02697	0.001625	up	yes	4.104	1.007	1	0.976	1.046	4.301	4.692	3.32	------	------	------	------	------	------	COG5634	S:Function unknown	PF10042.6	DUF2278	Uncharacterized conserved protein	cytoplasmic	1	3	25.2	High
TRINITY_DN4163_c0_g1_i2_orf1	ORF type:complete len:462 hit:XP_022489617.1 TRINITY_DN4163_c0_g1_i2:27-1412(-)	3.78896	1.9218	0.01892	up	yes	3.914	1.033	1	1.076	1.024	2.987	5.411	3.344	MF:hydrolase activity;MF:phosphoric diester hydrolase activity;MF:hydrolase activity, acting on ester bonds;MF:phosphoric ester hydrolase activity;MF:catalytic activity;MF:phospholipase C activity;MF:molecular_function;MF:phosphatidylcholine phospholipase C activity;MF:phospholipase activity;MF:lipase activity;	GO:0016787;GO:0008081;GO:0016788;GO:0042578;GO:0003824;GO:0004629;GO:0003674;GO:0034480;GO:0004620;GO:0016298	K01114	plcC	map00565;map00564;map00562	Ether lipid metabolism;Glycerophospholipid metabolism;Inositol phosphate metabolism	COG3511	M:Cell wall/membrane/envelope biogenesis	PF04185.11	Phosphoesterase	Phosphoesterase family	extracellular	18	45	50.5	High
TRINITY_DN5723_c0_g2_i1_orf1	ORF type:complete len:534 hit:OQD87174.1 TRINITY_DN5723_c0_g2_i1:34-1635(+)	3.8	1.926	0.0113	up	yes	3.857	1.015	1	1.056	0.988	3.109	5.129	3.333	BP:primary metabolic process;BP:protein metabolic process;BP:macromolecule metabolic process;BP:organic substance metabolic process;BP:biological_process;BP:metabolic process;BP:proteolysis;MF:molecular_function;MF:exopeptidase activity;MF:hydrolase activity;MF:carboxypeptidase activity;MF:serine hydrolase activity;MF:serine-type carboxypeptidase activity;MF:peptidase activity, acting on L-amino …	GO:0044238;GO:0019538;GO:0043170;GO:0071704;GO:0008150;GO:0008152;GO:0006508;GO:0003674;GO:0008238;GO:0016787;GO:0004180;GO:0017171;GO:0004185;GO:0070011;GO:0070008;GO:0008233;GO:0003824;GO:0008236	K01288	KEX1	------	------	COG2939	E:Amino acid transport and metabolism	PF00450.19	Peptidase_S10	Serine carboxypeptidase	lysosomal	12	33	59.9	High
TRINITY_DN2612_c0_g2_i1_orfp1	TRINITY_DN2612_c0_g2::TRINITY_DN2612_c0_g2_i1::g.4978::m.4978 TRINITY_DN2612_c0_g2::TRINITY_DN2612_c0_g2_i1::g.4978 ORF type:5prime_partial len:123 (-),score=46.59 TRINITY_DN2612_c0_g2_i1:37-405(-)	3.45096	1.787	0.01812	up	yes	3.765	1.091	1	0.935	1.337	2.408	4.548	4.339	------	------	------	------	------	------	------	------	------	------	------	cytoplasmic	2	24	13.7	High
TRINITY_DN6782_c0_g3_i1_orf1	ORF type:complete len:377 hit:CDM29006.1 TRINITY_DN6782_c0_g3_i1:116-1246(-)	3.4765	1.79764	0.04112	up	yes	3.699	1.064	1	0.95	1.242	5.381	2.395	3.321	BP:galacturonan metabolic process;BP:external encapsulating structure organization;BP:cellular component organization or biogenesis;BP:organic substance catabolic process;BP:pectin metabolic process;BP:cellular component organization;BP:cell wall organization or biogenesis;BP:organic substance metabolic process;BP:cell wall organization;BP:cellular process;BP:polysaccharide catabolic process;BP:b…	GO:0010393;GO:0045229;GO:0071840;GO:1901575;GO:0045488;GO:0016043;GO:0071554;GO:0071704;GO:0071555;GO:0009987;GO:0000272;GO:0008150;GO:0008152;GO:0009056;GO:0009057;GO:0044238;GO:0005975;GO:0005976;GO:0016052;GO:0043170;GO:0045490;GO:0005575;GO:0005576;GO:0016829;GO:0047490;GO:0003824;GO:0016835;GO:0016837;GO:0003674	K01732	E4.2.2.10	------	------	------	------	PF00544.16;PF13229.3	Pec_lyase_C;Beta_helix	Pectate lyase;Right handed beta helix region	extracellular	5	22	39.7	High
TRINITY_DN3830_c0_g1_i1_orf1	ORF type:complete len:135 hit:XP_001395087.1 TRINITY_DN3830_c0_g1_i1:120-524(-)	3.24076	1.69633	0.004163	up	yes	3.594	1.109	1	1.168	1.159	2.952	4.38	3.449	BP:regulation of primary metabolic process;BP:regulation of metabolic process;BP:organic cyclic compound metabolic process;BP:single-organism metabolic process;BP:negative regulation of macromolecule metabolic process;BP:regulation of gene expression, epigenetic;BP:gene silencing;BP:negative regulation of biological process;BP:DNA repair;BP:regulation of macromolecule metabolic process;BP:regulat…	GO:0080090;GO:0019222;GO:1901360;GO:0044710;GO:0010605;GO:0040029;GO:0016458;GO:0048519;GO:0006281;GO:0060255;GO:2001141;GO:0046483;GO:0033554;GO:0009892;GO:0009890;GO:0010629;GO:0006807;GO:0050789;GO:0044260;GO:0016043;GO:0065007;GO:0071840;GO:0009889;GO:0051716;GO:0050794;GO:0006950;GO:0008150;GO:0008152;GO:0050896;GO:0006355;GO:0010556;GO:0010558;GO:0034641;GO:0044699;GO:0006139;GO:0006342;GO:…	K11251	H2A	------	------	COG5262	B:Chromatin structure and dynamics	PF16211.2;PF00125.21;PF00808.20	Histone_H2A_C;Histone;CBFD_NFYB_HMF	C-terminus of histone H2A;Core histone H2A/H2B/H3/H4;Histone-like transcription factor	nuclear	3	34	14.1	High
TRINITY_DN3407_c0_g1_i1_orf1	ORF type:5prime_partial len:173 hit:OJJ55022.1 TRINITY_DN3407_c0_g1_i1:12-530(+)	3.625	1.85798	0.01817	up	yes	3.683	1.016	1	1.083	0.965	2.626	4.981	3.443	------	------	------	------	------	------	------	------	------	------	------	cytoplasmic	1	6	19.2	Low
TRINITY_DN1612_c0_g1_i1_orf1	ORF type:complete len:134 hit:XP_001395139.1 TRINITY_DN1612_c0_g1_i1:90-491(+)	3.3299	1.73548	0.000778	up	yes	3.553	1.067	1	0.921	1.279	3.079	3.664	3.915	BP:nucleic acid metabolic process;BP:cellular biosynthetic process;BP:cellular nitrogen compound metabolic process;BP:nitrogen compound metabolic process;BP:cellular macromolecule biosynthetic process;BP:ncRNA metabolic process;BP:organic cyclic compound metabolic process;BP:nucleobase-containing compound metabolic process;BP:cellular macromolecule metabolic process;BP:peptide biosynthetic proces…	GO:0090304;GO:0044249;GO:0034641;GO:0006807;GO:0034645;GO:0034660;GO:1901360;GO:0006139;GO:0044260;GO:0043043;GO:0071704;GO:0043604;GO:0006364;GO:0034470;GO:0044267;GO:0009987;GO:0006725;GO:0000462;GO:0009059;GO:0008150;GO:0008152;GO:0044271;GO:0046483;GO:0016070;GO:0044238;GO:0016072;GO:1901564;GO:0043603;GO:1901566;GO:0019538;GO:0030490;GO:0009058;GO:0044237;GO:0043170;GO:1901576;GO:0006518;GO:…	K02974	RP-S24e, RPS24	map03010	Ribosome	COG2004	J:Translation, ribosomal structure and biogenesis	PF01282.16	Ribosomal_S24e	Ribosomal protein S24e	nuclear	2	11	15.2	High
TRINITY_DN15970_c0_g1_i1_orf1	ORF type:5prime_partial len:53 hit:KZT34553.1 TRINITY_DN15970_c0_g1_i1:87-245(+)	2.92851	1.55017	0.0426	up	yes	3.4	1.161	1	1.244	1.238	2.56	4.915	2.726	BP:primary metabolic process;BP:cellular biosynthetic process;BP:cellular macromolecule biosynthetic process;BP:cellular protein metabolic process;BP:cellular nitrogen compound biosynthetic process;BP:cellular macromolecule metabolic process;BP:peptide biosynthetic process;BP:organic substance metabolic process;BP:organonitrogen compound biosynthetic process;BP:organic substance biosynthetic proc…	GO:0044238;GO:0044249;GO:0034645;GO:0044267;GO:0044271;GO:0044260;GO:0043043;GO:0071704;GO:1901566;GO:1901576;GO:0009987;GO:0009058;GO:0009059;GO:0008150;GO:0008152;GO:1901564;GO:0043604;GO:0019538;GO:0034641;GO:0044237;GO:0043170;GO:0006807;GO:0043603;GO:0006518;GO:0006412;GO:1990904;GO:0043229;GO:0043228;GO:0043226;GO:0030529;GO:0032991;GO:0005840;GO:0043232;GO:0044464;GO:0005575;GO:0044444;GO:…	K02976	RP-S26e, RPS26	map03010	Ribosome	------	------	PF01283.16	Ribosomal_S26e	Ribosomal protein S26e	cytoplasmic	1	17	6.1	Medium
TRINITY_DN4004_c0_g1_i2_orf1	ORF type:complete len:654 hit:CEJ61802.1 TRINITY_DN4004_c0_g1_i2:90-2051(+)	3.67562	1.87799	0.03701	up	yes	3.558	0.968	1	1.021	0.883	2.017	4.91	3.748	MF:ligase activity, forming carbon-nitrogen bonds;MF:catalytic activity;MF:transferase activity;MF:molecular_function;MF:carbon-nitrogen ligase activity, with glutamine as amido-N-donor;MF:ligase activity;	GO:0016879;GO:0003824;GO:0016740;GO:0003674;GO:0016884;GO:0016874	------	------	------	------	COG0154	J:Translation, ribosomal structure and biogenesis	PF01425.18	Amidase	Amidase	ER	13	27	70.7	High
TRINITY_DN1275_c0_g1_i4_orf1	ORF type:3prime_partial len:437 hit:OOQ85014.1 TRINITY_DN1275_c0_g1_i4:3001-4311(-)	3.43068	1.77849	0.01493	up	yes	3.489	1.017	1	0.99	1.062	2.662	4.663	3.141	------	------	------	------	------	------	COG4222	S:Function unknown	PF13449.3	Phytase-like	Esterase-like activity of phytase	cytoplasmic	15	44	48	High
TRINITY_DN8868_c0_g1_i1_orf1	ORF type:internal len:76 hit:XP_001396247.1 TRINITY_DN8868_c0_g1_i1:1-228(-)	2.89931	1.53571	0.000292	up	yes	3.34	1.152	1	1.011	1.446	3.526	3.356	3.138	BP:small molecule metabolic process;BP:small molecule biosynthetic process;BP:organic cyclic compound biosynthetic process;BP:organic cyclic compound metabolic process;BP:single-organism metabolic process;BP:single-organism biosynthetic process;BP:histidine metabolic process;BP:DNA repair;BP:oxoacid metabolic process;BP:heterocycle metabolic process;BP:organonitrogen compound metabolic process;BP…	GO:0044281;GO:0044283;GO:1901362;GO:1901360;GO:0044710;GO:0044711;GO:0006547;GO:0006281;GO:0043436;GO:0046483;GO:1901564;GO:1901566;GO:0016053;GO:0019438;GO:0006298;GO:0006807;GO:1901576;GO:0044260;GO:0018130;GO:0033554;GO:0006139;GO:0051716;GO:0006950;GO:0008150;GO:0008152;GO:0008652;GO:0046394;GO:0050896;GO:0044249;GO:0034641;GO:0044699;GO:1901605;GO:1901607;GO:0009987;GO:0006725;GO:0006974;GO:…	K08736;K00765	hisG;MSH3	map00340;map03430	Histidine metabolism;Mismatch repair	------	------	PF01634.15	HisG	ATP phosphoribosyltransferase	cytoplasmic	1	9	7.9	High
TRINITY_DN3396_c0_g1_i1_orf1	ORF type:complete len:159 hit:XP_028485732.1 TRINITY_DN3396_c0_g1_i1:289-765(-)	3.46813	1.79416	0.01533	up	yes	3.482	1.004	1	1.097	0.916	2.392	4.493	3.561	BP:hydrogen ion transmembrane transport;BP:ATP hydrolysis coupled transmembrane transport;BP:single-organism process;BP:proton transport;BP:ATP hydrolysis coupled proton transport;BP:inorganic cation transmembrane transport;BP:inorganic ion transmembrane transport;BP:monovalent inorganic cation transport;BP:hydrogen transport;BP:cation transport;BP:ion transport;BP:transport;BP:single-organism tr…	GO:1902600;GO:0090662;GO:0044699;GO:0015992;GO:0015991;GO:0098662;GO:0098660;GO:0015672;GO:0006818;GO:0006812;GO:0006811;GO:0006810;GO:0044765;GO:0008150;GO:0051234;GO:0051179;GO:1902578;GO:0055085;GO:0034220;GO:0015988;GO:0044763;GO:0009987;GO:0098655;GO:0000324;GO:0000323;GO:0005783;GO:0043229;GO:0005774;GO:0043227;GO:0000322;GO:0044446;GO:0031090;GO:0005773;GO:0016021;GO:0098588;GO:0043226;GO:…	K02155	ATPeV0C, ATP6L	map04145;map00190	Phagosome;Oxidative phosphorylation	COG0636	C:Energy production and conversion	PF00137.18	ATP-synt_C	ATP synthase subunit C	ER	1	11	15.9	High
TRINITY_DN13896_c0_g1_i1_orf1	ORF type:complete len:588 hit:OQD75037.1 TRINITY_DN13896_c0_g1_i1:23-1786(+)	3.36801	1.7519	0.01445	up	yes	3.432	1.019	1	1.037	1.019	2.582	4.55	3.164	BP:primary metabolic process;BP:protein metabolic process;BP:macromolecule metabolic process;BP:organic substance metabolic process;BP:biological_process;BP:metabolic process;BP:proteolysis;CC:cellular_component;CC:extracellular region;MF:molecular_function;MF:endopeptidase activity;MF:serine-type endopeptidase activity;MF:hydrolase activity;MF:serine hydrolase activity;MF:catalytic activity;MF:p…	GO:0044238;GO:0019538;GO:0043170;GO:0071704;GO:0008150;GO:0008152;GO:0006508;GO:0005575;GO:0005576;GO:0003674;GO:0004175;GO:0004252;GO:0016787;GO:0017171;GO:0003824;GO:0070011;GO:0008233;GO:0008236	K01279	TPP1, CLN2	------	------	COG4934	O:Posttranslational modification, protein turnover, chaperones	PF09286.8	Pro-kuma_activ	Pro-kumamolisin, activation domain	lysosomal	14	27	63.1	High
TRINITY_DN6250_c0_g2_i1_orf1	ORF type:internal len:250 hit:OOQ84180.1 TRINITY_DN6250_c0_g2_i1:2-751(+)	3.23356	1.69312	0.04251	up	yes	3.392	1.049	1	1.051	1.095	2.003	4.765	3.408	------	------	------	------	------	------	------	------	PF03583.11	LIP	Secretory lipase	cytoplasmic	3	17	26.4	High
TRINITY_DN7999_c0_g1_i1_orf1	ORF type:complete len:709 hit:XP_022489800.1 TRINITY_DN7999_c0_g1_i1:135-2261(+)	3.5507	1.8281	0.01705	up	yes	3.463	0.9753	1	0.97	0.956	2.466	4.635	3.288	BP:organic substance metabolic process;BP:carbohydrate metabolic process;BP:primary metabolic process;BP:metabolic process;BP:biological_process;MF:hydrolase activity;MF:hydrolase activity, acting on glycosyl bonds;MF:hexosaminidase activity;MF:catalytic activity;MF:beta-N-acetylhexosaminidase activity;MF:molecular_function;MF:hydrolase activity, hydrolyzing O-glycosyl compounds;	GO:0071704;GO:0005975;GO:0044238;GO:0008152;GO:0008150;GO:0016787;GO:0016798;GO:0015929;GO:0003824;GO:0004563;GO:0003674;GO:0004553	K12373	HEXA_B	map00603;map00511;map00513;map00531;map00520	Glycosphingolipid biosynthesis - globo and isoglobo series;Other glycan degradation;Various types of N-glycan biosynthesis;Glycosaminoglycan degradation;Amino sugar and nucleotide sugar metabolism	COG3525	G:Carbohydrate transport and metabolism	PF00728.19;PF02838.12	Glyco_hydro_20;Glyco_hydro_20b	Glycosyl hydrolase family 20, catalytic domain;Glycosyl hydrolase family 20, domain 2	lysosomal	21	42	77.7	High
TRINITY_DN1388_c0_g2_i1_orf1	ORF type:complete len:291 hit:OKO99080.1 TRINITY_DN1388_c0_g2_i1:423-1295(+)	2.94138	1.5565	0.01261	up	yes	3.312	1.126	1	0.836	1.541	4.212	2.685	3.04	BP:fatty acid biosynthetic process;BP:fatty acid metabolic process;BP:carboxylic acid metabolic process;BP:cellular biosynthetic process;BP:sterol metabolic process;BP:small molecule metabolic process;BP:small molecule biosynthetic process;BP:organic cyclic compound biosynthetic process;BP:monocarboxylic acid biosynthetic process;BP:single-organism process;BP:organic substance biosynthetic proces…	GO:0006633;GO:0006631;GO:0019752;GO:0044249;GO:0016125;GO:0044281;GO:0044283;GO:1901362;GO:0072330;GO:0044699;GO:1901576;GO:0044710;GO:0044711;GO:0055114;GO:0071704;GO:1902653;GO:0044108;GO:0046165;GO:0006694;GO:0016126;GO:0006629;GO:0009987;GO:0016128;GO:0032787;GO:0008204;GO:0009058;GO:0044763;GO:0008152;GO:0043436;GO:0044255;GO:0016129;GO:0008202;GO:0008610;GO:0044107;GO:0044238;GO:0097384;GO:…	K07750	E1.14.13.72, SC4MOL, ERG25	map00100	Steroid biosynthesis	COG3000	I:Lipid transport and metabolism	PF04116.10	FA_hydroxylase	Fatty acid hydroxylase superfamily	cytoplasmic	4	14	34.1	High
TRINITY_DN6766_c0_g1_i1_orf1	ORF type:complete len:732 hit:OQD73665.1 TRINITY_DN6766_c0_g1_i1:84-2279(-)	2.91947	1.54571	0.006901	up	yes	3.299	1.13	1	1.29	1.099	2.818	4.126	2.953	BP:response to extracellular stimulus;BP:cellular response to starvation;BP:response to reactive oxygen species;BP:cellular catabolic process;BP:hydrogen peroxide catabolic process;BP:cellular response to chemical stimulus;BP:detoxification;BP:cellular response to iron ion starvation;BP:single-organism process;BP:single-organism catabolic process;BP:cellular response to stimulus;BP:cellular oxida…	GO:0009991;GO:0009267;GO:0000302;GO:0044248;GO:0042744;GO:0070887;GO:0098754;GO:0010106;GO:0044699;GO:0044712;GO:0051716;GO:0098869;GO:0071496;GO:0009987;GO:0070301;GO:0034614;GO:0044710;GO:0072593;GO:0006950;GO:0008150;GO:0031668;GO:0008152;GO:0042221;GO:0034599;GO:0010035;GO:0009056;GO:0006979;GO:0055114;GO:1901700;GO:1901701;GO:0031667;GO:0031669;GO:0009605;GO:0042594;GO:0050896;GO:0042542;GO:…	K03781	katE, CAT, catB, srpA	map04213;map00630;map04011;map00380;map04146	Longevity regulating pathway - multiple species;Glyoxylate and dicarboxylate metabolism;MAPK signaling pathway - yeast;Tryptophan metabolism;Peroxisome	COG0753	P:Inorganic ion transport and metabolism	PF00199.16;PF06628.9	Catalase;Catalase-rel	Catalase;Catalase-related immune-responsive	peroxisomal	26	49	80.4	High
TRINITY_DN1195_c0_g1_i1_orf1	ORF type:complete len:267 hit:PYH98420.1 TRINITY_DN1195_c0_g1_i1:344-1144(-)	3.00634	1.58801	0.002842	up	yes	3.319	1.104	1	1.229	1.083	2.654	3.641	3.662	BP:organic substance metabolic process;BP:protein maturation;BP:protein metabolic process;BP:zymogen activation;BP:macromolecule metabolic process;BP:biological_process;BP:metabolic process;BP:proteolysis;BP:protein processing;BP:primary metabolic process;CC:cellular_component;CC:extracellular region;MF:aspartic-type peptidase activity;MF:endopeptidase activity;MF:hydrolase activity;MF:catalytic …	GO:0071704;GO:0051604;GO:0019538;GO:0031638;GO:0043170;GO:0008150;GO:0008152;GO:0006508;GO:0016485;GO:0044238;GO:0005575;GO:0005576;GO:0070001;GO:0004175;GO:0016787;GO:0003824;GO:0070011;GO:0004190;GO:0003674;GO:0008233	------	------	------	------	------	------	PF01828.14	Peptidase_A4	Peptidase A4 family	mitochondrial	3	8	27.8	High
TRINITY_DN12837_c0_g1_i1_orf1	ORF type:complete len:495 hit:OKO97418.1 TRINITY_DN12837_c0_g1_i1:68-1552(-)	3.53161	1.82033	0.01466	up	yes	3.402	0.9633	1	0.947	0.943	2.326	4.369	3.512	MF:hydrolase activity;MF:molecular_function;MF:catalytic activity;	GO:0016787;GO:0003674;GO:0003824	------	------	------	------	------	------	PF00026.20;PF14543.3	Asp;TAXi_N	Eukaryotic aspartyl protease;Xylanase inhibitor N-terminal	lysosomal	5	14	52.6	High
TRINITY_DN1992_c0_g2_i1_orf1	ORF type:complete len:137 hit:XP_752749.1 TRINITY_DN1992_c0_g2_i1:271-681(-)	3.12072	1.64188	0.006976	up	yes	3.283	1.052	1	1.092	1.064	2.53	4.042	3.277	CC:DNA packaging complex;CC:intracellular organelle;CC:nucleosome;CC:membrane-bounded organelle;CC:intracellular organelle part;CC:nucleus;CC:organelle;CC:protein complex;CC:macromolecular complex;CC:intracellular membrane-bounded organelle;CC:protein-DNA complex;CC:cell part;CC:cellular_component;CC:intracellular part;CC:chromosomal part;CC:organelle part;MF:DNA binding;MF:molecular_function;MF:…	GO:0044815;GO:0043229;GO:0000786;GO:0043227;GO:0044446;GO:0005634;GO:0043226;GO:0043234;GO:0032991;GO:0043231;GO:0032993;GO:0044464;GO:0005575;GO:0044424;GO:0044427;GO:0044422;GO:0003677;GO:0003674;GO:0005488;GO:0003676;GO:1901363;GO:0046982;GO:0097159;GO:0005515;GO:0046983	K11253	H3	------	------	COG2036	B:Chromatin structure and dynamics	PF00125.21;PF15630.3	Histone;CENP-S	Core histone H2A/H2B/H3/H4;CENP-S protein	mitochondrial	6	32	15.3	High
TRINITY_DN10398_c0_g1_i1_orf1	ORF type:complete len:169 hit:PPJ56037.1 TRINITY_DN10398_c0_g1_i1:67-573(+)	4.00347	2.00125	0.005767	up	yes	3.459	0.864	1	0.405	1.187	2.813	4.249	3.315	CC:cytoplasm;CC:intracellular part;CC:cell part;CC:cellular_component;	GO:0005737;GO:0044424;GO:0044464;GO:0005575	------	------	------	------	------	------	PF00838.14	TCTP	Translationally controlled tumour protein	cytoplasmic	1	5	19	High
TRINITY_DN1917_c0_g1_i2_orf1	ORF type:complete len:113 hit:OKO96919.1 TRINITY_DN1917_c0_g1_i2:58-396(+)	3.06202	1.61448	0.000727	up	yes	3.209	1.048	1	1.139	1.006	2.791	3.267	3.569	BP:cellular component assembly;BP:RNA polymerase II transcriptional preinitiation complex assembly;BP:regulation of primary metabolic process;BP:regulation of metabolic process;BP:macromolecular complex subunit organization;BP:regulation of cellular biosynthetic process;BP:regulation of cellular metabolic process;BP:cellular macromolecular complex assembly;BP:regulation of biological process;BP:c…	GO:0022607;GO:0051123;GO:0080090;GO:0019222;GO:0043933;GO:0031326;GO:0031323;GO:0034622;GO:0050789;GO:0071840;GO:0071824;GO:0065003;GO:2000112;GO:0016043;GO:0019219;GO:0010556;GO:0065004;GO:0065007;GO:0010468;GO:0060255;GO:0009987;GO:0009889;GO:1903506;GO:0050794;GO:0008150;GO:0070897;GO:0008152;GO:2001141;GO:0051252;GO:0044237;GO:0006355;GO:0006357;GO:0006413;GO:0051171;GO:0090575;GO:0005672;GO:…	K03123	TFIIA2, GTF2A2, TOA2	map03022	Basal transcription factors	COG5123	K:Transcription	PF02751.11;PF02268.13	TFIIA_gamma_C;TFIIA_gamma_N	Transcription initiation factor IIA, gamma subunit;Transcription initiation factor IIA, gamma subunit, helical domain	cytoplasmic	6	59	12.7	High
TRINITY_DN2612_c0_g1_i1_orf1	ORF type:5prime_partial len:156 hit:CEJ58105.1 TRINITY_DN2612_c0_g1_i1:1-468(-)	2.99906	1.58451	0.02769	up	yes	3.182	1.061	1	1.029	1.155	1.94	3.925	3.68	------	------	------	------	------	------	------	------	------	------	------	nuclear	2	9	17.3	High
TRINITY_DN5397_c0_g1_i1_orf1	ORF type:complete len:718 hit:OQD88968.1 TRINITY_DN5397_c0_g1_i1:175-2328(+)	3.18471	1.67116	0.004202	up	yes	3.207	1.007	1	0.981	1.041	2.658	3.922	3.041	BP:cellular component assembly;BP:macromolecular complex subunit organization;BP:cellular macromolecular complex assembly;BP:proteolysis;BP:cellular component organization or biogenesis;BP:ribonucleoprotein complex subunit organization;BP:spliceosome conformational change to release U;BP:cellular component organization;BP:macromolecular complex assembly;BP:ribonucleoprotein complex assembly;BP:ma…	GO:0022607;GO:0043933;GO:0034622;GO:0006508;GO:0071840;GO:0071826;GO:0000388;GO:0016043;GO:0065003;GO:0022618;GO:0043170;GO:0044238;GO:0009987;GO:0008150;GO:0008152;GO:0071704;GO:0019538;GO:1990904;GO:0044446;GO:0030529;GO:0046540;GO:0005681;GO:0097525;GO:0032991;GO:0030532;GO:0005829;GO:0044464;GO:0005575;GO:0044444;GO:0097526;GO:0044428;GO:0044424;GO:0005682;GO:0044422;GO:0003676;GO:0008026;GO:…	------	------	------	------	COG1506	E:Amino acid transport and metabolism	PF00326.18	Peptidase_S9	Prolyl oligopeptidase family	mitochondrial	28	59	78.3	High
TRINITY_DN5150_c0_g1_i1_orf1	ORF type:internal len:48 hit:CRK20212.1 TRINITY_DN5150_c0_g1_i1:2-145(-)	2.97246	1.57166	0.02698	up	yes	3.13	1.053	1	1.036	1.122	2.176	4.259	2.954	BP:nucleosome organization;BP:primary metabolic process;BP:RNA biosynthetic process;BP:macromolecular complex subunit organization;BP:nucleobase-containing compound metabolic process;BP:cellular biosynthetic process;BP:nitrogen compound metabolic process;BP:organic cyclic compound metabolic process;BP:protein-DNA complex subunit organization;BP:cellular macromolecule metabolic process;BP:chromati…	GO:0034728;GO:0044238;GO:0032774;GO:0043933;GO:0006139;GO:0044249;GO:0006807;GO:1901360;GO:0071824;GO:0044260;GO:0006325;GO:1901362;GO:0016043;GO:0065003;GO:0071704;GO:0071840;GO:0065004;GO:0034622;GO:0018130;GO:0016070;GO:0006461;GO:0022607;GO:1901576;GO:0009987;GO:0006725;GO:0009058;GO:0009059;GO:0008150;GO:0008152;GO:0034654;GO:0044271;GO:0046483;GO:0090304;GO:0006334;GO:0034641;GO:0044237;GO:…	K11254	H4	------	------	------	------	------	------	------	cytoplasmic	1	25	5.1	High
TRINITY_DN15351_c0_g1_i1_orf1	ORF type:complete len:636 hit:OOQ85091.1 TRINITY_DN15351_c0_g1_i1:502-2409(+)	3.07874	1.62234	0.00651	up	yes	3.128	1.016	1	0.973	1.076	2.518	3.894	2.972	BP:single-organism metabolic process;BP:biological_process;BP:oxidation-reduction process;BP:single-organism process;BP:metabolic process;MF:anion binding;MF:coenzyme binding;MF:flavin adenine dinucleotide binding;MF:oxidoreductase activity, acting on CH-OH group of donors;MF:organic cyclic compound binding;MF:nucleotide binding;MF:small molecule binding;MF:catalytic activity;MF:molecular_functio…	GO:0044710;GO:0008150;GO:0055114;GO:0044699;GO:0008152;GO:0043168;GO:0050662;GO:0050660;GO:0016614;GO:0097159;GO:0000166;GO:0036094;GO:0003824;GO:0003674;GO:0005488;GO:0048037;GO:0043167;GO:1901363;GO:1901265;GO:0016491	------	------	------	------	------	------	PF01565.20;PF08031.9	FAD_binding_4;BBE	FAD binding domain;Berberine and berberine like	lysosomal	16	39	68.8	High
TRINITY_DN2137_c0_g1_i1_orf1	ORF type:complete len:396 hit:CEJ62027.1 TRINITY_DN2137_c0_g1_i1:179-1366(+)	3.03835	1.60329	0.001451	up	yes	3.09	1.017	1	1.052	1	2.564	3.297	3.408	CC:cellular_component;CC:cell part;	GO:0005575;GO:0044464	------	------	------	------	------	------	PF12454.5	Ecm33	GPI-anchored cell wall organization protein	extracellular	5	17	40.5	High
TRINITY_DN9371_c0_g1_i1_orf1	ORF type:complete len:406 hit:XP_013943194.1 TRINITY_DN9371_c0_g1_i1:294-1511(+)	3.82723	1.9363	0.02855	up	yes	3.252	0.8497	1	0.887	0.662	2.419	4.665	2.673	BP:purine ribonucleoside monophosphate metabolic process;BP:small molecule metabolic process;BP:ribonucleoside monophosphate metabolic process;BP:organic cyclic compound metabolic process;BP:single-organism catabolic process;BP:single-organism metabolic process;BP:single-organism biosynthetic process;BP:ribonucleoside triphosphate metabolic process;BP:oxidoreduction coenzyme metabolic process;BP:…	GO:0009167;GO:0044281;GO:0009161;GO:1901360;GO:0044712;GO:0044710;GO:0044711;GO:0009199;GO:0006733;GO:0009205;GO:0046034;GO:0046031;GO:0032787;GO:0043436;GO:0046128;GO:0009179;GO:0046483;GO:1901564;GO:0016052;GO:0016051;GO:0006163;GO:0006165;GO:0019637;GO:0009141;GO:0009144;GO:0006807;GO:0046496;GO:1901576;GO:1901575;GO:0051186;GO:0009150;GO:0008150;GO:0008152;GO:0044723;GO:0044724;GO:0044763;GO:…	K00927	PGK, pgk	map00010	Glycolysis / Gluconeogenesis	COG0126	G:Carbohydrate transport and metabolism	PF00162.16	PGK	Phosphoglycerate kinase	cytoplasmic	1	2	42.8	Medium
TRINITY_DN4691_c0_g1_i3_orf1	ORF type:complete len:708 hit:OQE24370.1 TRINITY_DN4691_c0_g1_i3:742-2865(+)	2.88531	1.52872	0.003429	up	yes	3.044	1.055	1	1.026	1.139	2.413	3.296	3.423	BP:organic substance catabolic process;BP:lipid catabolic process;BP:organic substance metabolic process;BP:single-organism process;BP:lipid metabolic process;BP:single-organism metabolic process;BP:biological_process;BP:metabolic process;BP:single-organism catabolic process;BP:catabolic process;BP:primary metabolic process;CC:intrinsic component of membrane;CC:cytoplasm;CC:integral component of …	GO:1901575;GO:0016042;GO:0071704;GO:0044699;GO:0006629;GO:0044710;GO:0008150;GO:0008152;GO:0044712;GO:0009056;GO:0044238;GO:0031224;GO:0005737;GO:0016021;GO:0044464;GO:0005575;GO:0044424;GO:0044425;GO:0003674;GO:0016787;GO:0052689;GO:0003824;GO:0016788;GO:0004806;GO:0016298	------	------	------	------	COG1752	R:General function prediction only	PF11815.5;PF01734.19	DUF3336;Patatin	Domain of unknown function;Patatin-like phospholipase	peroxisomal	2	6	80.8	High
TRINITY_DN5344_c0_g1_i1_orf1	ORF type:3prime_partial len:166 hit:XP_001399842.1 TRINITY_DN5344_c0_g1_i1:1-498(+)	3.125	1.64386	0.001828	up	yes	3.1	0.992	1	0.865	1.111	2.878	3.652	2.769	BP:cellular nitrogen compound metabolic process;BP:nitrogen compound metabolic process;BP:small molecule metabolic process;BP:purine-containing compound metabolic process;BP:organic cyclic compound metabolic process;BP:nucleobase-containing compound metabolic process;BP:single-organism metabolic process;BP:organic substance metabolic process;BP:single-organism process;BP:cellular process;BP:cellu…	GO:0034641;GO:0006807;GO:0044281;GO:0072521;GO:1901360;GO:0006139;GO:0044710;GO:0071704;GO:0044699;GO:0009987;GO:0006725;GO:0044763;GO:0008152;GO:0055086;GO:0046483;GO:0044238;GO:1901564;GO:0009112;GO:0044237;GO:0008150;GO:0006144;GO:0033971;GO:0003674;GO:0016787;GO:0003824;GO:0016812;GO:0016810	K07127	uraH, pucM, hiuH	map00230	Purine metabolism	COG2351	F:Nucleotide transport and metabolism	PF00576.18	Transthyretin	HIUase/Transthyretin family	cytoplasmic	1	4	18	Medium
TRINITY_DN1324_c0_g2_i6_orf1	ORF type:complete len:125 hit:XP_001399941.1 TRINITY_DN1324_c0_g2_i6:191-565(-)	2.92781	1.54982	4.8e-05	up	yes	3.042	1.039	1	0.904	1.213	3.137	3.044	2.945	BP:primary metabolic process;BP:cellular biosynthetic process;BP:cellular nitrogen compound metabolic process;BP:nitrogen compound metabolic process;BP:cellular macromolecule biosynthetic process;BP:cellular protein metabolic process;BP:cellular macromolecule metabolic process;BP:peptide biosynthetic process;BP:organic substance metabolic process;BP:organic substance biosynthetic process;BP:cellu…	GO:0044238;GO:0044249;GO:0034641;GO:0006807;GO:0034645;GO:0044267;GO:0044260;GO:0043043;GO:0071704;GO:1901576;GO:0009987;GO:0009058;GO:0009059;GO:0008150;GO:0008152;GO:0044271;GO:0043604;GO:1901564;GO:0043603;GO:1901566;GO:0019538;GO:0044237;GO:0043170;GO:0006518;GO:0006412;GO:1990904;GO:0043232;GO:0030529;GO:0043226;GO:0005730;GO:0032991;GO:0044446;GO:0005840;GO:0005829;GO:0044464;GO:0043229;GO:…	K02891	RP-L22e, RPL22	map03010	Ribosome	------	------	PF01776.14	Ribosomal_L22e	Ribosomal L22e protein family	cytoplasmic	3	19	14.2	High
TRINITY_DN14377_c0_g1_i1_orf1	ORF type:complete len:1738 hit:OQD72670.1 TRINITY_DN14377_c0_g1_i1:153-5366(+)	2.87643	1.52428	0.000211	up	yes	3.026	1.052	1	0.962	1.194	2.759	3.118	3.201	BP:DNA conformation change;BP:nucleic acid metabolic process;BP:cellular nitrogen compound metabolic process;BP:nitrogen compound metabolic process;BP:cellular component organization or biogenesis;BP:nucleobase-containing compound metabolic process;BP:cellular macromolecule metabolic process;BP:DNA topological change;BP:cellular component organization;BP:organic substance metabolic process;BP:org…	GO:0071103;GO:0090304;GO:0034641;GO:0006807;GO:0071840;GO:0006139;GO:0044260;GO:0006265;GO:0016043;GO:0071704;GO:1901360;GO:0009987;GO:0006725;GO:0008150;GO:0008152;GO:0046483;GO:0006996;GO:0044238;GO:0051276;GO:0044237;GO:0043170;GO:0006259;GO:0003676;GO:0035639;GO:0003674;GO:0005488;GO:0016887;GO:0003677;GO:0001883;GO:0003918;GO:0001882;GO:0043168;GO:0043167;GO:1901363;GO:0032549;GO:0017076;GO:…	K03164	TOP2	------	------	COG0187;COG0188	L:Replication, recombination and repair;	PF00521.17;PF16898.2;PF00204.22;PF02518.23;PF01751.19	DNA_topoisoIV;TOPRIM_C;DNA_gyraseB;HATPase_c;Toprim	DNA gyrase/topoisomerase IV, subunit A;C-terminal associated domain of TOPRIM;DNA gyrase B;Histidine kinase-, DNA gyrase B-, and HSP90-like ATPase;Toprim domain	nuclear	8	5	192.3	High
TRINITY_DN7762_c0_g1_i1_orf1	ORF type:complete len:146 hit:CEJ59009.1 TRINITY_DN7762_c0_g1_i1:295-732(+)	2.90883	1.54044	0.007843	up	yes	3.031	1.042	1	1.381	0.744	2.324	3.287	3.483	------	------	------	------	------	------	------	------	------	------	------	extracellular	3	39	14.8	High
TRINITY_DN352_c0_g1_i4_orf1	ORF type:complete len:347 hit:OQD77148.1 TRINITY_DN352_c0_g1_i4:330-1370(+)	2.23496	1.16025	0.002403	up	yes	2.787	1.247	1	1.071	1.669	2.936	2.683	2.742	CC:protein complex;CC:macromolecular complex;CC:cell part;CC:Elongator holoenzyme complex;CC:cellular_component;CC:intracellular part;	GO:0043234;GO:0032991;GO:0044464;GO:0033588;GO:0005575;GO:0044424	K11377	ELP6	------	------	------	------	PF09807.6	ELP6	Elongation complex protein 6	cytoplasmic	1	3	36.3	High
TRINITY_DN1464_c0_g1_i1_orf1	ORF type:complete len:499 hit:OOQ83231.1 TRINITY_DN1464_c0_g1_i1:163-1659(-)	3.11651	1.63993	0.01882	up	yes	3.052	0.9793	1	0.932	1.006	3.176	2.057	3.924	BP:primary metabolic process;BP:carbohydrate metabolic process;BP:organic substance metabolic process;BP:metabolic process;BP:biological_process;CC:cellular_component;CC:extracellular region;MF:cellulose binding;MF:hydrolase activity;MF:catalytic activity;MF:polysaccharide binding;MF:carbohydrate binding;MF:hydrolase activity, acting on glycosyl bonds;MF:molecular_function;MF:binding;MF:hydrolase…	GO:0044238;GO:0005975;GO:0071704;GO:0008152;GO:0008150;GO:0005575;GO:0005576;GO:0030248;GO:0016787;GO:0003824;GO:0030247;GO:0030246;GO:0016798;GO:0003674;GO:0005488;GO:0004553;GO:0001871	K01179	E3.2.1.4	map00500	Starch and sucrose metabolism	COG2730	G:Carbohydrate transport and metabolism	PF00150.15;PF00734.15	Cellulase;CBM_1	Cellulase;Fungal cellulose binding domain	mitochondrial	4	13	52.6	High
TRINITY_DN1452_c0_g1_i2_orf1	ORF type:3prime_partial len:176 hit:KXG47036.1 TRINITY_DN1452_c0_g1_i2:636-1163(-)	2.38581	1.25448	0.007421	up	yes	2.758	1.156	1	1.029	1.439	2.346	2.62	3.309	BP:primary metabolic process;BP:dephosphorylation;BP:macromolecule modification;BP:cellular biosynthetic process;BP:cellular metabolic process;BP:cellular macromolecule biosynthetic process;BP:peptidyl-tyrosine dephosphorylation;BP:cellular protein metabolic process;BP:cellular nitrogen compound biosynthetic process;BP:cellular macromolecule metabolic process;BP:peptide biosynthetic process;BP:ph…	GO:0044238;GO:0016311;GO:0043412;GO:0044249;GO:0044237;GO:0034645;GO:0035335;GO:0044267;GO:0044271;GO:0044260;GO:0043043;GO:0006796;GO:0071704;GO:0036211;GO:0006470;GO:1901566;GO:1901576;GO:0009987;GO:0009058;GO:0009059;GO:0008150;GO:0006464;GO:0008152;GO:1901564;GO:0043604;GO:0019538;GO:0034641;GO:0043170;GO:0006807;GO:0043603;GO:0006793;GO:0006518;GO:0006412;GO:1990904;GO:0043229;GO:0043228;GO:…	K02966	RP-S19e, RPS19	map03010	Ribosome	COG2238	J:Translation, ribosomal structure and biogenesis	PF01090.16	Ribosomal_S19e	Ribosomal protein S19e	mitochondrial	5	28	19.5	High
TRINITY_DN5267_c0_g2_i1_orf1	ORF type:internal len:167 hit:AMB42792.1 TRINITY_DN5267_c0_g2_i1:1-501(-)	2.87148	1.52179	0.01509	up	yes	2.862	0.9967	1	0.963	1.027	2.256	3.757	2.573	BP:single-organism process;BP:single-organism metabolic process;BP:metabolic process;BP:oxidation-reduction process;BP:biological_process;CC:cellular_component;CC:extracellular region;MF:molecular_function;MF:binding;MF:nucleotide binding;MF:heterocyclic compound binding;MF:oxidoreductase activity;MF:anion binding;MF:coenzyme binding;MF:flavin adenine dinucleotide binding;MF:ion binding;MF:nucleo…	GO:0044699;GO:0044710;GO:0008152;GO:0055114;GO:0008150;GO:0005575;GO:0005576;GO:0003674;GO:0005488;GO:0000166;GO:1901363;GO:0016491;GO:0043168;GO:0050662;GO:0050660;GO:0043167;GO:1901265;GO:0046562;GO:0036094;GO:0003824;GO:0047979;GO:0048037;GO:0016899;GO:0016614;GO:0097159	------	------	------	------	COG2303	E:Amino acid transport and metabolism	------	------	------	peroxisomal	2	12	18.7	High
TRINITY_DN9235_c0_g1_i1_orf1	ORF type:complete len:621 hit:XP_013330738.1 TRINITY_DN9235_c0_g1_i1:111-1973(+)	2.75633	1.46275	0.000366	up	yes	2.828	1.026	1	1.028	1.051	2.681	3.149	2.654	MF:hydrolase activity;MF:molecular_function;MF:hydrolase activity, acting on ester bonds;MF:catalytic activity;	GO:0016787;GO:0003674;GO:0016788;GO:0003824	K01114	plcC	map00565;map00564;map00562	Ether lipid metabolism;Glycerophospholipid metabolism;Inositol phosphate metabolism	------	------	PF04185.11	Phosphoesterase	Phosphoesterase family	extracellular	6	10	68.7	High
TRINITY_DN784_c0_g1_i7_orf1	ORF type:complete len:579 hit:CEO58922.1 TRINITY_DN784_c0_g1_i7:53-1789(+)	2.77866	1.47439	0.000916	up	yes	2.812	1.012	1	0.955	1.081	3.036	2.411	2.989	BP:single-organism metabolic process;BP:single-organism process;BP:biological_process;BP:metabolic process;BP:oxidation-reduction process;CC:integral component of membrane;CC:cellular_component;CC:intrinsic component of membrane;CC:membrane part;MF:molecular_function;MF:catalytic activity;MF:oxidoreductase activity;	GO:0044710;GO:0044699;GO:0008150;GO:0008152;GO:0055114;GO:0016021;GO:0005575;GO:0031224;GO:0044425;GO:0003674;GO:0003824;GO:0016491	K17871	ndh1	------	------	COG1252	C:Energy production and conversion	PF07992.11;PF00070.24	Pyr_redox_2;Pyr_redox	Pyridine nucleotide-disulphide oxidoreductase;Pyridine nucleotide-disulphide oxidoreductase	peroxisomal	21	36	64.8	High
TRINITY_DN2688_c0_g1_i1_orf1	ORF type:complete len:210 hit:OQE24513.1 TRINITY_DN2688_c0_g1_i1:1543-2172(-)	2.07867	1.05566	0.02941	up	yes	2.563	1.233	1	0.947	1.752	3.15	2.413	2.126	BP:superoxide metabolic process;BP:detoxification;BP:single-organism process;BP:single-organism metabolic process;BP:cellular oxidant detoxification;BP:cellular process;BP:reactive oxygen species metabolic process;BP:cellular detoxification;BP:single-organism cellular process;BP:metabolic process;BP:oxidation-reduction process;BP:cellular metabolic process;BP:removal of superoxide radicals;BP:bio…	GO:0006801;GO:0098754;GO:0044699;GO:0044710;GO:0098869;GO:0009987;GO:0072593;GO:1990748;GO:0044763;GO:0008152;GO:0055114;GO:0044237;GO:0019430;GO:0008150;GO:0003674;GO:0016491;GO:0043169;GO:0043167;GO:0046872;GO:0016721;GO:0016209;GO:0003824;GO:0004784;GO:0005488	K04564	SOD2	map04213;map04146	Longevity regulating pathway - multiple species;Peroxisome	COG0605	P:Inorganic ion transport and metabolism	PF00081.19;PF02777.15	Sod_Fe_N;Sod_Fe_C	Iron/manganese superoxide dismutases, alpha-hairpin domain;Iron/manganese superoxide dismutases, C-terminal domain	cytoplasmic	6	27	22.8	High
TRINITY_DN3515_c0_g1_i1_orf1	ORF type:complete len:587 hit:OKP12639.1 TRINITY_DN3515_c0_g1_i1:114-1874(-)	2.78521	1.47779	0.004893	up	yes	2.788	1.001	1	0.943	1.061	2.167	3.002	3.195	MF:ligase activity, forming carbon-nitrogen bonds;MF:molecular_function;MF:ligase activity;MF:carbon-nitrogen ligase activity, with glutamine as amido-N-donor;MF:catalytic activity;	GO:0016879;GO:0003674;GO:0016874;GO:0016884;GO:0003824	K01426	E3.5.1.4, amiE	map00360;map00330;map00380	Phenylalanine metabolism;Arginine and proline metabolism;Tryptophan metabolism	COG0154	J:Translation, ribosomal structure and biogenesis	PF01425.18	Amidase	Amidase	lysosomal	10	19	63.3	High
TRINITY_DN12884_c0_g1_i1_orf1	ORF type:internal len:111 hit:XP_001399760.1 TRINITY_DN12884_c0_g1_i1:2-334(-)	2.72468	1.44609	0.004497	up	yes	2.771	1.017	1	0.989	1.061	2.346	3.359	2.608	BP:regulation of primary metabolic process;BP:regulation of metabolic process;BP:transcriptional start site selection at RNA polymerase II promoter;BP:regulation of binding;BP:DNA-templated transcriptional start site selection;BP:organic cyclic compound biosynthetic process;BP:organic cyclic compound metabolic process;BP:positive regulation of molecular function;BP:macromolecular complex remodeli…	GO:0080090;GO:0019222;GO:0001174;GO:0051098;GO:0001173;GO:1901362;GO:1901360;GO:0044093;GO:0034367;GO:0060255;GO:2001141;GO:0046483;GO:0019438;GO:0051099;GO:0022607;GO:0051101;GO:0006807;GO:0043388;GO:0050789;GO:1901576;GO:0016043;GO:0065003;GO:0065007;GO:0071840;GO:0065004;GO:0065009;GO:0018130;GO:0009889;GO:0050794;GO:0001120;GO:0008150;GO:0070897;GO:0008152;GO:0034654;GO:0016070;GO:0044271;GO:…	K03124	TFIIB, GTF2B, SUA7, tfb	map03022	Basal transcription factors	------	------	PF00382.16	TFIIB	Transcription factor TFIIB repeat	extracellular	1	9	12.2	High
TRINITY_DN12066_c0_g1_i1_orf1	ORF type:complete len:159 hit:XP_001400516.1 TRINITY_DN12066_c0_g1_i1:53-529(+)	2.17716	1.12245	0.000978	up	yes	2.593	1.191	1	1.112	1.46	2.426	2.69	2.663	BP:primary metabolic process;BP:cellular biosynthetic process;BP:cellular nitrogen compound metabolic process;BP:nitrogen compound metabolic process;BP:cellular macromolecule biosynthetic process;BP:cellular protein metabolic process;BP:cellular macromolecule metabolic process;BP:peptide biosynthetic process;BP:organic substance metabolic process;BP:organic substance biosynthetic process;BP:cellu…	GO:0044238;GO:0044249;GO:0034641;GO:0006807;GO:0034645;GO:0044267;GO:0044260;GO:0043043;GO:0071704;GO:1901576;GO:0009987;GO:0009058;GO:0009059;GO:0008150;GO:0008152;GO:0044271;GO:0043604;GO:1901564;GO:0043603;GO:1901566;GO:0019538;GO:0044237;GO:0043170;GO:0006518;GO:0006412;GO:0015934;GO:0022625;GO:0044464;GO:0030529;GO:0005575;GO:0032991;GO:0044391;GO:1990904;GO:0044446;GO:0044444;GO:0044445;GO:…	K02889	RP-L21e, RPL21	map03010	Ribosome	COG2139	J:Translation, ribosomal structure and biogenesis	PF01157.15	Ribosomal_L21e	Ribosomal protein L21e	cytoplasmic	3	15	18.2	High
TRINITY_DN5814_c0_g1_i1_orf1	ORF type:5prime_partial len:462 hit:CEJ61590.1 TRINITY_DN5814_c0_g1_i1:2-1387(-)	2.74455	1.45657	0.04115	up	yes	2.772	1.01	1	1.101	0.929	1.666	3.687	2.963	BP:dephosphorylation;BP:cellular process;BP:cellular metabolic process;BP:phosphate-containing compound metabolic process;BP:biological_process;BP:metabolic process;BP:phosphorus metabolic process;MF:cation binding;MF:phosphatase activity;MF:hydrolase activity, acting on ester bonds;MF:hydrolase activity;MF:ion binding;MF:phosphoric ester hydrolase activity;MF:catalytic activity;MF:binding;MF:mol…	GO:0016311;GO:0009987;GO:0044237;GO:0006796;GO:0008150;GO:0008152;GO:0006793;GO:0043169;GO:0016791;GO:0016788;GO:0016787;GO:0043167;GO:0042578;GO:0003824;GO:0005488;GO:0003674;GO:0046872;GO:0003993	------	------	------	------	COG1409	R:General function prediction only	PF00149.25;PF16656.2	Metallophos;Pur_ac_phosph_N	Calcineurin-like phosphoesterase;Purple acid Phosphatase, N-terminal domain	extracellular	5	17	50.4	High
TRINITY_DN4830_c0_g1_i1_orf1	ORF type:complete len:134 hit:ORY21583.1 TRINITY_DN4830_c0_g1_i1:111-512(-)	2.78034	1.47526	0.03697	up	yes	2.772	0.997	1	0.902	1.089	2.158	3.919	2.239	BP:primary metabolic process;BP:cellular biosynthetic process;BP:cellular nitrogen compound metabolic process;BP:nitrogen compound metabolic process;BP:cellular macromolecule biosynthetic process;BP:cellular component organization or biogenesis;BP:ribosomal large subunit biogenesis;BP:cellular protein metabolic process;BP:cellular macromolecule metabolic process;BP:peptide biosynthetic process;BP…	GO:0044238;GO:0044249;GO:0034641;GO:0006807;GO:0034645;GO:0071840;GO:0042273;GO:0044267;GO:0044260;GO:0043043;GO:0071704;GO:0022613;GO:1901576;GO:0009987;GO:0009058;GO:0009059;GO:0008150;GO:0008152;GO:0044271;GO:0043604;GO:1901564;GO:0043603;GO:1901566;GO:0019538;GO:0044237;GO:0043170;GO:0044085;GO:0006518;GO:0006412;GO:0015934;GO:0022625;GO:0044464;GO:0030529;GO:0044445;GO:0005575;GO:0032991;GO:…	K02875	RP-L14e, RPL14	map03010	Ribosome	COG2163	J:Translation, ribosomal structure and biogenesis	PF01929.14	Ribosomal_L14e	Ribosomal protein L14	cytoplasmic	1	5	15.1	Low
TRINITY_DN4876_c0_g3_i1_orf1	ORF type:internal len:396 hit:OQD69151.1 TRINITY_DN4876_c0_g3_i1:2-1189(+)	2.93718	1.55443	0.002352	up	yes	2.81	0.9567	1	0.969	0.901	2.434	3.329	2.666	------	------	------	------	------	------	------	------	PF11915.5	DUF3433	Protein of unknown function	plasma membrane	1	2	43.5	Medium
TRINITY_DN3819_c0_g1_i1_orf1	ORF type:complete len:1497 hit:OKP01981.1 TRINITY_DN3819_c0_g1_i1:194-4684(+)	2.80308	1.48701	0.003279	up	yes	2.763	0.9857	1	0.968	0.989	2.371	3.312	2.606	BP:transport;BP:localization;BP:biological_process;BP:establishment of localization;CC:Golgi apparatus;CC:intracellular membrane-bounded organelle;CC:integral component of membrane;CC:cell part;CC:intracellular organelle;CC:cellular_component;CC:cytoplasmic part;CC:intracellular part;CC:membrane part;CC:membrane-bounded organelle;CC:organelle;CC:intrinsic component of membrane;	GO:0006810;GO:0051179;GO:0008150;GO:0051234;GO:0005794;GO:0043231;GO:0016021;GO:0044464;GO:0043229;GO:0005575;GO:0044444;GO:0044424;GO:0044425;GO:0043227;GO:0043226;GO:0031224	------	------	------	------	------	------	PF15902.2;PF15901.2	Sortilin-Vps10;Sortilin_C	Sortilin, neurotensin receptor 3,;Sortilin, neurotensin receptor 3, C-terminal	ER	58	48	167.6	High
TRINITY_DN10708_c0_g2_i1_orf1	ORF type:internal len:77 hit:CAK41234.1 TRINITY_DN10708_c0_g2_i1:2-232(+)	2.84893	1.51042	0.002726	up	yes	2.774	0.9737	1	0.95	0.971	2.374	3.294	2.654	MF:N-acetyltransferase activity;MF:transferase activity;MF:glucosamine 6-phosphate N-acetyltransferase activity;MF:catalytic activity;MF:acetyltransferase activity;MF:transferase activity, transferring acyl groups;MF:transferase activity, transferring acyl groups other than amino-acyl groups;MF:N-acyltransferase activity;MF:molecular_function;	GO:0008080;GO:0016740;GO:0004343;GO:0003824;GO:0016407;GO:0016746;GO:0016747;GO:0016410;GO:0003674	K00621	GNPNAT1, GNA1	map00520	Amino sugar and nucleotide sugar metabolism	------	------	------	------	------	cytoplasmic	1	14	8.8	High
TRINITY_DN15320_c0_g1_i1_orf1	ORF type:3prime_partial len:623 hit:XP_008079700.1 TRINITY_DN15320_c0_g1_i1:65-1933(+)	2.79675	1.48375	0.006298	up	yes	2.752	0.984	1	0.858	1.094	2.142	2.841	3.274	BP:transport;BP:biological_process;BP:cellular process;BP:single-organism cellular process;BP:localization;BP:single-organism transport;BP:single-organism process;BP:single-organism localization;BP:establishment of localization;BP:transmembrane transport;CC:integral component of membrane;CC:cellular_component;CC:membrane part;CC:intrinsic component of membrane;MF:transporter activity;MF:molecular…	GO:0006810;GO:0008150;GO:0009987;GO:0044763;GO:0051179;GO:0044765;GO:0044699;GO:1902578;GO:0051234;GO:0055085;GO:0016021;GO:0005575;GO:0044425;GO:0031224;GO:0005215;GO:0003674	K03458	TC.NCS2	------	------	COG2233	F:Nucleotide transport and metabolism	PF00860.17	Xan_ur_permease	Permease family	peroxisomal	2	4	66.6	High
TRINITY_DN2583_c0_g1_i2_orf1	ORF type:complete len:76 hit:OQD75351.1 TRINITY_DN2583_c0_g1_i2:284-511(-)	2.82803	1.4998	0.01328	up	yes	2.748	0.9717	1	1.021	0.894	1.947	3.351	2.945	BP:hydrogen ion transmembrane transport;BP:inorganic ion transmembrane transport;BP:ATP hydrolysis coupled transmembrane transport;BP:proton transport;BP:transmembrane transport;BP:inorganic cation transmembrane transport;BP:transport;BP:cation transport;BP:monovalent inorganic cation transport;BP:hydrogen transport;BP:ion transport;BP:ion transmembrane transport;BP:single-organism transport;BP:b…	GO:1902600;GO:0098660;GO:0090662;GO:0015992;GO:0055085;GO:0098662;GO:0006810;GO:0006812;GO:0015672;GO:0006818;GO:0006811;GO:0034220;GO:0044765;GO:0008150;GO:0051234;GO:0051179;GO:1902578;GO:0044699;GO:0015991;GO:0044763;GO:0015988;GO:0009987;GO:0098655;GO:0031224;GO:0005575;GO:0033179;GO:0016021;GO:0043234;GO:0032991;GO:0098796;GO:0044425;GO:0033177;GO:0003674;GO:0022857;GO:0022891;GO:0005215;GO:…	K02153	ATPeV0E, ATP6H	map04145;map00190	Phagosome;Oxidative phosphorylation	------	------	PF05493.10	ATP_synt_H	ATP synthase subunit H	extracellular	1	11	8.4	Medium
TRINITY_DN3041_c0_g1_i1_orf1	ORF type:complete len:239 hit:XP_001401032.1 TRINITY_DN3041_c0_g1_i1:109-825(+)	2.72983	1.44881	0.006658	up	yes	2.717	0.9953	1	0.866	1.12	2.067	3.035	3.048	BP:hydrogen ion transmembrane transport;BP:aerobic respiration;BP:generation of precursor metabolites and energy;BP:single-organism process;BP:single-organism metabolic process;BP:proton transport;BP:oxidation-reduction process;BP:localization;BP:electron transport chain;BP:inorganic cation transmembrane transport;BP:inorganic ion transmembrane transport;BP:monovalent inorganic cation transport;B…	GO:1902600;GO:0009060;GO:0006091;GO:0044699;GO:0044710;GO:0015992;GO:0055114;GO:0051179;GO:0022900;GO:0098662;GO:0098660;GO:0015672;GO:0045333;GO:0006818;GO:0006812;GO:0006811;GO:0006810;GO:0034220;GO:0044765;GO:0008150;GO:0008152;GO:0022904;GO:0051234;GO:0055085;GO:1902578;GO:0015980;GO:0006122;GO:0044237;GO:0044763;GO:0009987;GO:0098655;GO:0098803;GO:1990204;GO:0044444;GO:0098800;GO:0005575;GO:…	K00411	UQCRFS1, RIP1, petA	map00190	Oxidative phosphorylation	COG0723	C:Energy production and conversion	PF00355.23;PF02921.11	Rieske;UCR_TM	Rieske [2Fe-2S] domain;Ubiquinol cytochrome reductase transmembrane region	mitochondrial	1	9	25.9	High
TRINITY_DN14971_c0_g1_i1_orf1	ORF type:complete len:453 hit:OOQ87967.1 TRINITY_DN14971_c0_g1_i1:139-1497(-)	2.29564	1.19889	0.03505	up	yes	2.578	1.123	1	1.313	1.057	1.849	3.411	2.473	BP:primary metabolic process;BP:carbohydrate metabolic process;BP:organic substance metabolic process;BP:biological_process;BP:metabolic process;MF:isomerase activity;MF:catalytic activity;MF:carbohydrate binding;MF:binding;MF:molecular_function;	GO:0044238;GO:0005975;GO:0071704;GO:0008150;GO:0008152;GO:0016853;GO:0003824;GO:0030246;GO:0005488;GO:0003674	K01785	galM, GALM	map00010;map00052	Glycolysis / Gluconeogenesis;Galactose metabolism	COG2017	G:Carbohydrate transport and metabolism	PF01263.17	Aldose_epim	Aldose 1-epimerase	lysosomal	8	21	49.1	High
TRINITY_DN11949_c0_g1_i1_orf1	ORF type:complete len:448 hit:CDM28408.1 TRINITY_DN11949_c0_g1_i1:185-1528(-)	2.70303	1.43458	0.0207	up	yes	2.686	0.9937	1	0.995	0.986	1.828	3.385	2.845	BP:organic substance metabolic process;BP:carbohydrate metabolic process;BP:primary metabolic process;BP:metabolic process;BP:biological_process;CC:membrane part;CC:membrane;CC:cell part;CC:cellular_component;CC:plasma membrane;CC:intrinsic component of membrane;CC:anchored component of membrane;MF:hydrolase activity;MF:catalytic activity;MF:transferase activity;MF:molecular_function;	GO:0071704;GO:0005975;GO:0044238;GO:0008152;GO:0008150;GO:0044425;GO:0016020;GO:0044464;GO:0005575;GO:0005886;GO:0031224;GO:0031225;GO:0016787;GO:0003824;GO:0016740;GO:0003674	------	------	------	------	------	------	PF03198.11	Glyco_hydro_72	Glucanosyltransferase	ER	2	6	47.7	High
TRINITY_DN13743_c0_g1_i1_orf1	ORF type:complete len:761 hit:OQD85083.1 TRINITY_DN13743_c0_g1_i1:267-2549(-)	2.56408	1.35844	0.02973	up	yes	2.641	1.03	1	1.051	1.038	1.782	3.468	2.673	------	------	------	------	------	------	------	------	PF12796.4;PF13637.3;PF13606.3;PF13857.3;PF00023.27	Ank_2;Ank_4;Ank_3;Ank_5;Ank	Ankyrin repeats;Ankyrin repeats;Ankyrin repeat;Ankyrin repeats;Ankyrin repeat	cytoplasmic	1	1	85.9	Low
TRINITY_DN259_c0_g1_i1_orf1	ORF type:complete len:144 hit:XP_001399741.1 TRINITY_DN259_c0_g1_i1:519-950(-)	2.11063	1.07768	0.005125	up	yes	2.461	1.166	1	1.02	1.478	2.154	2.476	2.752	BP:primary metabolic process;BP:cellular biosynthetic process;BP:cellular macromolecule biosynthetic process;BP:cellular protein metabolic process;BP:cellular nitrogen compound biosynthetic process;BP:cellular macromolecule metabolic process;BP:peptide biosynthetic process;BP:organic substance metabolic process;BP:organonitrogen compound biosynthetic process;BP:organic substance biosynthetic proc…	GO:0044238;GO:0044249;GO:0034645;GO:0044267;GO:0044271;GO:0044260;GO:0043043;GO:0071704;GO:1901566;GO:1901576;GO:0009987;GO:0009058;GO:0009059;GO:0008150;GO:0008152;GO:1901564;GO:0043604;GO:0019538;GO:0034641;GO:0044237;GO:0043170;GO:0006807;GO:0043603;GO:0006518;GO:0006412;GO:1990904;GO:0043229;GO:0043228;GO:0043226;GO:0030529;GO:0032991;GO:0005840;GO:0043232;GO:0044464;GO:0005575;GO:0044444;GO:…	K02960	RP-S16e, RPS16	map03010	Ribosome	COG0103	J:Translation, ribosomal structure and biogenesis	PF00380.16	Ribosomal_S9	Ribosomal protein S9/S16	cytoplasmic	5	31	16	High
TRINITY_DN1749_c0_g3_i1_orf1	ORF type:3prime_partial len:116 hit:RHZ72045.1 TRINITY_DN1749_c0_g3_i1:92-439(-)	2.47166	1.30548	0.001779	up	yes	2.573	1.041	1	0.979	1.144	2.202	2.89	2.626	BP:primary metabolic process;BP:cellular biosynthetic process;BP:cellular macromolecule biosynthetic process;BP:cellular protein metabolic process;BP:cellular nitrogen compound biosynthetic process;BP:cellular macromolecule metabolic process;BP:peptide biosynthetic process;BP:organic substance metabolic process;BP:organonitrogen compound biosynthetic process;BP:organic substance biosynthetic proc…	GO:0044238;GO:0044249;GO:0034645;GO:0044267;GO:0044271;GO:0044260;GO:0043043;GO:0071704;GO:1901566;GO:1901576;GO:0009987;GO:0009058;GO:0009059;GO:0008150;GO:0008152;GO:1901564;GO:0043604;GO:0019538;GO:0034641;GO:0044237;GO:0043170;GO:0006807;GO:0043603;GO:0006518;GO:0006412;GO:1990904;GO:0043229;GO:0043228;GO:0043226;GO:0030529;GO:0032991;GO:0005840;GO:0043232;GO:0044464;GO:0005575;GO:0044444;GO:…	K02929	RP-L44e, RPL44	map03010	Ribosome	COG1631	J:Translation, ribosomal structure and biogenesis	PF00935.16	Ribosomal_L44	Ribosomal protein L44	cytoplasmic	3	15	13.1	High
TRINITY_DN19_c0_g2_i1_orf1	ORF type:complete len:146 hit:XP_001392215.1 TRINITY_DN19_c0_g2_i1:218-655(-)	2.48745	1.31467	0.002637	up	yes	2.577	1.036	1	0.889	1.22	2.192	2.624	2.914	BP:primary metabolic process;BP:cellular biosynthetic process;BP:cellular nitrogen compound metabolic process;BP:nitrogen compound metabolic process;BP:cellular macromolecule biosynthetic process;BP:cellular protein metabolic process;BP:cellular nitrogen compound biosynthetic process;BP:cellular macromolecule metabolic process;BP:peptide biosynthetic process;BP:organic substance metabolic process…	GO:0044238;GO:0044249;GO:0034641;GO:0006807;GO:0034645;GO:0044267;GO:0044271;GO:0044260;GO:0043043;GO:0071704;GO:1901576;GO:0009987;GO:0009058;GO:0009059;GO:0008150;GO:0008152;GO:1901564;GO:0043604;GO:1901566;GO:0019538;GO:0044237;GO:0043170;GO:0043603;GO:0006518;GO:0006412;GO:0015935;GO:1990904;GO:0022627;GO:0030529;GO:0044391;GO:0032991;GO:0005575;GO:0044464;GO:0044446;GO:0044444;GO:0044445;GO:…	K02973	RP-S23e, RPS23	map03010	Ribosome	COG0048	J:Translation, ribosomal structure and biogenesis	PF00164.22	Ribosom_S12_S23	Ribosomal protein S12/S23	mitochondrial	6	33	15.8	High
TRINITY_DN3922_c0_g1_i1_orf1	ORF type:complete len:341 hit:XP_022492349.1 TRINITY_DN3922_c0_g1_i1:157-1179(+)	2.321	1.21475	0.00788	up	yes	2.509	1.081	1	1.044	1.2	2.051	3.027	2.45	BP:fatty acid biosynthetic process;BP:fatty acid metabolic process;BP:establishment of localization in cell;BP:carboxylic acid metabolic process;BP:fatty acid elongation;BP:cellular biosynthetic process;BP:nitrogen compound metabolic process;BP:organic acid metabolic process;BP:small molecule biosynthetic process;BP:single-organism process;BP:lipid metabolic process;BP:organic substance biosynthe…	GO:0006633;GO:0006631;GO:0051649;GO:0019752;GO:0030497;GO:0044249;GO:0006807;GO:0006082;GO:0044283;GO:0044699;GO:0006629;GO:1901576;GO:0044710;GO:0044711;GO:0048193;GO:0016053;GO:0072330;GO:0071704;GO:0046467;GO:0006665;GO:0030148;GO:0006810;GO:0006643;GO:0006892;GO:0009987;GO:0032787;GO:0009058;GO:0008150;GO:0008152;GO:1902582;GO:0043436;GO:0044255;GO:0051234;GO:0051179;GO:1902578;GO:0008610;GO:…	K10246	ELO3	map01040;map00062	Biosynthesis of unsaturated fatty acids;Fatty acid elongation	------	------	PF01151.15	ELO	GNS1/SUR4 family	peroxisomal	4	12	38.7	High
TRINITY_DN12996_c0_g1_i1_orf1	ORF type:complete len:620 hit:XP_022576520.1 TRINITY_DN12996_c0_g1_i1:66-1925(+)	2.61275	1.38557	0.03189	up	yes	2.578	0.9867	1	1.038	0.922	1.631	3.277	2.827	------	------	------	------	------	------	------	------	PF12222.5	PNGaseA	Peptide N-acetyl-beta-D-glucosaminyl asparaginase amidase A	mitochondrial	5	9	67.9	High
TRINITY_DN255_c0_g1_i1_orf1	ORF type:complete len:460 hit:OKO98408.1 TRINITY_DN255_c0_g1_i1:156-1535(+)	2.1738	1.12022	0.04204	up	yes	2.439	1.122	1	1.217	1.148	1.708	3.236	2.374	BP:cellular component organization or biogenesis;BP:organic substance metabolic process;BP:cellular component organization;BP:cell wall organization or biogenesis;BP:cell wall organization;BP:external encapsulating structure organization;BP:cellular process;BP:biological_process;BP:metabolic process;BP:primary metabolic process;BP:carbohydrate metabolic process;CC:cell wall;CC:integral component …	GO:0071840;GO:0071704;GO:0016043;GO:0071554;GO:0071555;GO:0045229;GO:0009987;GO:0008150;GO:0008152;GO:0044238;GO:0005975;GO:0005618;GO:0016021;GO:0031224;GO:0030312;GO:0044464;GO:0005575;GO:0044425;GO:0030246;GO:0003674;GO:0005488;GO:0016740;GO:0016787;GO:0003824;GO:0004553;GO:0016798	------	------	------	------	COG2273	G:Carbohydrate transport and metabolism	PF00722.18	Glyco_hydro_16	Glycosyl hydrolases family 16	extracellular	5	17	48.1	High
TRINITY_DN13799_c0_g1_i1_orf1	ORF type:complete len:553 hit:OQE32630.1 TRINITY_DN13799_c0_g1_i1:40-1698(+)	2.53777	1.34356	0.02034	up	yes	2.553	1.006	1	1.015	1.003	1.783	3.206	2.669	BP:single-organism process;BP:single-organism catabolic process;BP:organic substance catabolic process;BP:lipid catabolic process;BP:organic substance metabolic process;BP:lipid metabolic process;BP:single-organism metabolic process;BP:biological_process;BP:metabolic process;BP:proteolysis;BP:catabolic process;BP:primary metabolic process;BP:protein metabolic process;BP:macromolecule metabolic pr…	GO:0044699;GO:0044712;GO:1901575;GO:0016042;GO:0071704;GO:0006629;GO:0044710;GO:0008150;GO:0008152;GO:0006508;GO:0009056;GO:0044238;GO:0019538;GO:0043170;GO:0008238;GO:0003674;GO:0008233;GO:0008236;GO:0004180;GO:0004185;GO:0070008;GO:0016787;GO:0017171;GO:0003824;GO:0070011	------	------	------	------	COG2939	E:Amino acid transport and metabolism	PF00450.19	Peptidase_S10	Serine carboxypeptidase	lysosomal	12	27	60.9	High
TRINITY_DN13392_c0_g1_i1_orf1	ORF type:3prime_partial len:178 hit:OQE37859.1 TRINITY_DN13392_c0_g1_i1:9-542(+)	2.69835	1.43208	0.03743	up	yes	2.595	0.9617	1	1.124	0.761	1.641	2.705	3.439	------	------	------	------	------	------	------	------	------	------	------	cytoplasmic	1	5	19	High
TRINITY_DN2319_c0_g1_i1_orf1	ORF type:complete len:418 hit:OQE18583.1 TRINITY_DN2319_c0_g1_i1:592-1845(+)	2.51731	1.33188	0.01568	up	yes	2.545	1.011	1	0.967	1.067	1.851	2.627	3.156	BP:dephosphorylation;BP:cellular process;BP:cellular metabolic process;BP:phosphate-containing compound metabolic process;BP:biological_process;BP:metabolic process;BP:phosphorus metabolic process;MF:hydrolase activity;MF:phosphatase activity;MF:phosphoric ester hydrolase activity;MF:catalytic activity;MF:hydrolase activity, acting on ester bonds;MF:molecular_function;MF:acid phosphatase activity;	GO:0016311;GO:0009987;GO:0044237;GO:0006796;GO:0008150;GO:0008152;GO:0006793;GO:0016787;GO:0016791;GO:0042578;GO:0003824;GO:0016788;GO:0003674;GO:0003993	K01078	E3.1.3.2	map00730;map00740	Thiamine metabolism;Riboflavin metabolism	------	------	PF04185.11	Phosphoesterase	Phosphoesterase family	peroxisomal	12	39	46.2	High
TRINITY_DN7567_c0_g1_i1_orf1	ORF type:complete len:402 hit:OQE29537.1 TRINITY_DN7567_c0_g1_i1:14-1219(-)	2.83278	1.50222	0.000384	up	yes	2.624	0.9263	1	0.899	0.88	2.416	2.914	2.543	BP:single-organism metabolic process;BP:biological_process;BP:single-organism process;BP:oxidation-reduction process;BP:metabolic process;CC:integral component of membrane;CC:cellular_component;CC:membrane part;CC:intrinsic component of membrane;MF:oxidoreductase activity, acting on the aldehyde or oxo group of donors, NAD or NADP as acceptor;MF:catalytic activity;MF:oxidoreductase activity, acti…	GO:0044710;GO:0008150;GO:0044699;GO:0055114;GO:0008152;GO:0016021;GO:0005575;GO:0044425;GO:0031224;GO:0016620;GO:0003824;GO:0016903;GO:0003674;GO:0016491	------	------	------	------	------	------	------	------	------	peroxisomal	2	6	43.9	High
TRINITY_DN2262_c0_g1_i2_orf1	ORF type:complete len:103 hit:OKP11553.1 TRINITY_DN2262_c0_g1_i2:146-454(+)	2.41811	1.27388	0.01149	up	yes	2.51	1.038	1	1.021	1.093	2.039	2.341	3.15	BP:single-organism metabolic process;BP:single-organism process;BP:biological_process;BP:metabolic process;BP:oxidation-reduction process;MF:catalytic activity;MF:NADH dehydrogenas;MF:oxidoreductase activity, acting on NA;MF:NADH dehydrogenas;MF:oxidoreductase activity, acting on NA;MF:molecular_function;MF:NADH dehydrogenase activity;MF:oxidoreductase activity;	GO:0044710;GO:0044699;GO:0008150;GO:0008152;GO:0055114;GO:0003824;GO:0008137;GO:0016655;GO:0050136;GO:0016651;GO:0003674;GO:0003954;GO:0016491	------	------	------	------	------	------	------	------	------	cytoplasmic	5	53	11.6	High
TRINITY_DN5697_c0_g1_i1_orf1	ORF type:5prime_partial len:322 hit:CDM30338.1 TRINITY_DN5697_c0_g1_i1:6-971(+)	2.70836	1.43742	0.004027	up	yes	2.59	0.9563	1	0.869	1	2.047	2.868	2.855	------	------	K01183	E3.2.1.14	map00520	Amino sugar and nucleotide sugar metabolism	------	------	PF01476.17	LysM	LysM domain	extracellular	1	3	33.5	High
TRINITY_DN15423_c0_g1_i1_orf1	ORF type:complete len:138 hit:OKP09282.1 TRINITY_DN15423_c0_g1_i1:58-471(+)	2.59533	1.37592	0.0284	up	yes	2.559	0.986	1	0.974	0.984	1.957	3.482	2.238	BP:nucleic acid metabolic process;BP:cellular biosynthetic process;BP:cellular macromolecule biosynthetic process;BP:organic substance biosynthetic process;BP:mitochondrion organization;BP:mitochondrial genome maintenance;BP:cellular macromolecule metabolic process;BP:organic cyclic compound metabolic process;BP:cellular component organization;BP:organic substance metabolic process;BP:DNA replica…	GO:0090304;GO:0044249;GO:0034645;GO:1901576;GO:0007005;GO:0000002;GO:0044260;GO:1901360;GO:0016043;GO:0071704;GO:0006260;GO:0071840;GO:0006139;GO:0009987;GO:0006725;GO:0009058;GO:0009059;GO:0008150;GO:0008152;GO:0046483;GO:0006996;GO:0044238;GO:0034641;GO:0044237;GO:0043170;GO:0006807;GO:0006259;GO:0043229;GO:0043228;GO:0042645;GO:0043226;GO:0005575;GO:0009295;GO:0044424;GO:0043232;GO:0044464;GO:…	------	------	------	------	COG0629	L:Replication, recombination and repair	PF00436.22	SSB	Single-strand binding protein family	mitochondrial	9	64	15	High
TRINITY_DN666_c0_g1_i1_orf1	ORF type:complete len:343 hit:OOQ84079.1 TRINITY_DN666_c0_g1_i1:272-1300(-)	2.43453	1.28364	0.006653	up	yes	2.51	1.031	1	0.984	1.11	2.96	2.582	1.987	MF:hydrolase activity;MF:molecular_function;MF:catalytic activity;	GO:0016787;GO:0003674;GO:0003824	K06889	K06889	------	------	COG1073	R:General function prediction only	PF02129.15	Peptidase_S15	X-Pro dipeptidyl-peptidase	peroxisomal	5	19	37.6	High
TRINITY_DN5267_c0_g3_i1_orf1	ORF type:internal len:117 hit:OQE21632.1 TRINITY_DN5267_c0_g3_i1:2-352(+)	2.5249	1.33623	0.02237	up	yes	2.535	1.004	1	0.965	1.048	2.064	3.377	2.163	BP:single-organism process;BP:single-organism metabolic process;BP:metabolic process;BP:oxidation-reduction process;BP:biological_process;MF:molecular_function;MF:binding;MF:nucleotide binding;MF:heterocyclic compound binding;MF:oxidoreductase activity;MF:anion binding;MF:coenzyme binding;MF:flavin adenine dinucleotide binding;MF:ion binding;MF:nucleoside phosphate binding;MF:glucose oxidase acti…	GO:0044699;GO:0044710;GO:0008152;GO:0055114;GO:0008150;GO:0003674;GO:0005488;GO:0000166;GO:1901363;GO:0016491;GO:0043168;GO:0050662;GO:0050660;GO:0043167;GO:1901265;GO:0046562;GO:0036094;GO:0003824;GO:0047979;GO:0048037;GO:0016899;GO:0016614;GO:0097159	------	------	------	------	------	------	PF00732.16	GMC_oxred_N	GMC oxidoreductase	peroxisomal	3	26	12.6	High
TRINITY_DN1511_c0_g1_i2_orf1	ORF type:complete len:550 hit:OQD74630.1 TRINITY_DN1511_c0_g1_i2:1485-3134(-)	2.52139	1.33422	0.004348	up	yes	2.534	1.005	1	0.942	1.074	2.462	3.016	2.124	BP:organic substance metabolic process;BP:biological_process;BP:metabolic process;BP:proteolysis;BP:primary metabolic process;BP:protein metabolic process;BP:macromolecule metabolic process;CC:membrane-enclosed lumen;CC:fungal-type vacuole lumen;CC:vacuolar lumen;CC:cellular_component;CC:vacuolar part;CC:organelle lumen;CC:cell part;CC:intracellular organelle part;CC:intracellular organelle lumen…	GO:0071704;GO:0008150;GO:0008152;GO:0006508;GO:0044238;GO:0019538;GO:0043170;GO:0031974;GO:0000328;GO:0005775;GO:0005575;GO:0044437;GO:0043233;GO:0044464;GO:0044446;GO:0070013;GO:0044444;GO:0044424;GO:0044422;GO:0008238;GO:0003674;GO:0008233;GO:0008236;GO:0004180;GO:0004185;GO:0070008;GO:0016787;GO:0017171;GO:0003824;GO:0070011	K13289	CTSA, CPY	------	------	COG2939	E:Amino acid transport and metabolism	PF00450.19;PF05388.8	Peptidase_S10;Carbpep_Y_N	Serine carboxypeptidase;Carboxypeptidase Y pro-peptide	lysosomal	14	36	61.3	High
TRINITY_DN5610_c0_g1_i2_orf1	ORF type:3prime_partial len:252 hit:OKO93787.1 TRINITY_DN5610_c0_g1_i2:28-783(+)	2.2729	1.18453	0.002141	up	yes	2.457	1.081	1	0.997	1.247	2.562	2.697	2.112	MF:catalytic activity;MF:lyase activity;MF:molecular_function;	GO:0003824;GO:0016829;GO:0003674	------	------	------	------	------	------	PF06314.8	ADC	Acetoacetate decarboxylase	peroxisomal	5	18	27.7	High
TRINITY_DN3300_c0_g1_i1_orf1	ORF type:complete len:399 hit:CEJ61966.1 TRINITY_DN3300_c0_g1_i1:326-1522(+)	2.43262	1.28251	0.01833	up	yes	2.491	1.024	1	1.055	1.016	1.753	3.024	2.697	BP:cellular nitrogen compound metabolic process;BP:nitrogen compound metabolic process;BP:small molecule metabolic process;BP:single-organism process;BP:nucleobase-containing compound metabolic process;BP:single-organism metabolic process;BP:localization;BP:organic substance metabolic process;BP:organic cyclic compound metabolic process;BP:single-organism localization;BP:transport;BP:cellular pro…	GO:0034641;GO:0006807;GO:0044281;GO:0044699;GO:0006139;GO:0044710;GO:0051179;GO:0071704;GO:1901360;GO:1902578;GO:0006810;GO:0009987;GO:0006725;GO:0044765;GO:0008150;GO:0009116;GO:0008152;GO:0051234;GO:0055085;GO:0055086;GO:0046483;GO:0044238;GO:1901564;GO:1901135;GO:0044237;GO:1901657;GO:0044763;GO:0003674;GO:0003824	------	------	------	------	COG5042	F:Nucleotide transport and metabolism	PF06516.8	NUP	Purine nucleoside permease	ER	3	13	43.2	High
TRINITY_DN4402_c0_g4_i3_orf1	ORF type:complete len:226 hit:KGO68303.1 TRINITY_DN4402_c0_g4_i3:2365-3042(-)	2.13024	1.09102	0.000394	up	yes	2.388	1.121	1	1.077	1.287	2.242	2.506	2.416	BP:primary metabolic process;BP:cellular biosynthetic process;BP:cellular macromolecule biosynthetic process;BP:cellular protein metabolic process;BP:cellular nitrogen compound biosynthetic process;BP:cellular macromolecule metabolic process;BP:peptide biosynthetic process;BP:organic substance metabolic process;BP:organonitrogen compound biosynthetic process;BP:organic substance biosynthetic proc…	GO:0044238;GO:0044249;GO:0034645;GO:0044267;GO:0044271;GO:0044260;GO:0043043;GO:0071704;GO:1901566;GO:1901576;GO:0009987;GO:0009058;GO:0009059;GO:0008150;GO:0008152;GO:1901564;GO:0043604;GO:0019538;GO:0034641;GO:0044237;GO:0043170;GO:0006807;GO:0043603;GO:0006518;GO:0006412;GO:1990904;GO:0043229;GO:0043228;GO:0043226;GO:0030529;GO:0032991;GO:0005840;GO:0043232;GO:0044464;GO:0005575;GO:0044444;GO:…	K02866	RP-L10e, RPL10	map03010	Ribosome	COG0197	J:Translation, ribosomal structure and biogenesis	PF00252.15	Ribosomal_L16	Ribosomal protein L16p/L10e	cytoplasmic	1	5	25.6	Medium
TRINITY_DN3834_c0_g1_i2_orf1	ORF type:complete len:140 hit:OQE15453.1 TRINITY_DN3834_c0_g1_i2:103-522(+)	2.73648	1.45232	0.003633	up	yes	2.566	0.9377	1	0.936	0.877	2.054	2.708	2.935	BP:fatty acid biosynthetic process;BP:fatty acid metabolic process;BP:carboxylic acid metabolic process;BP:cellular biosynthetic process;BP:small molecule metabolic process;BP:small molecule biosynthetic process;BP:monocarboxylic acid biosynthetic process;BP:single-organism process;BP:organic substance biosynthetic process;BP:single-organism metabolic process;BP:single-organism biosynthetic proce…	GO:0006633;GO:0006631;GO:0019752;GO:0044249;GO:0044281;GO:0044283;GO:0072330;GO:0044699;GO:1901576;GO:0044710;GO:0044711;GO:0071704;GO:0006629;GO:0009987;GO:0032787;GO:0009058;GO:0044763;GO:0008152;GO:0043436;GO:0044255;GO:0055114;GO:0008610;GO:0044238;GO:0006082;GO:0046394;GO:0016053;GO:0044237;GO:0008150;GO:0003674;GO:0016491;GO:0003824	K03955	NDUFAB1	map00190	Oxidative phosphorylation	COG0236	I:Lipid transport and metabolism	PF00550.22;PF14573.3	PP-binding;PP-binding_2	Phosphopantetheine attachment site;Acyl-carrier	mitochondrial	4	24	15.2	High
TRINITY_DN12887_c0_g1_i1_orf1	ORF type:3prime_partial len:410 hit:KOS42005.1 TRINITY_DN12887_c0_g1_i1:1-1230(+)	2.58342	1.36928	0.03195	up	yes	2.524	0.977	1	0.992	0.939	1.929	3.47	2.172	BP:organic substance metabolic process;BP:proteolysis;BP:biological_process;BP:metabolic process;BP:multi-organism process;BP:primary metabolic process;BP:protein metabolic process;BP:macromolecule metabolic process;BP:pathogenesis;CC:membrane-enclosed lumen;CC:cellular_component;CC:vacuolar lumen;CC:extracellular region;CC:vacuolar part;CC:organelle lumen;CC:cell part;CC:intracellular organelle …	GO:0071704;GO:0006508;GO:0008150;GO:0008152;GO:0051704;GO:0044238;GO:0019538;GO:0043170;GO:0009405;GO:0031974;GO:0005575;GO:0005775;GO:0005576;GO:0044437;GO:0043233;GO:0044464;GO:0044446;GO:0070013;GO:0044444;GO:0044424;GO:0044422;GO:0004175;GO:0003674;GO:0008233;GO:0070001;GO:0016787;GO:0003824;GO:0070011;GO:0004190	K01381	PEP4	map04138	Autophagy - yeast	------	------	PF00026.20;PF14543.3	Asp;TAXi_N	Eukaryotic aspartyl protease;Xylanase inhibitor N-terminal	lysosomal	14	39	44.4	High
TRINITY_DN14541_c0_g1_i1_orf1	ORF type:complete len:1432 hit:OQE22340.1 TRINITY_DN14541_c0_g1_i1:424-4719(+)	2.33746	1.22494	0.009367	up	yes	2.452	1.049	1	0.951	1.196	1.904	2.888	2.563	BP:drug transport;BP:localization;BP:single-organism process;BP:drug transmembrane transport;BP:cellular process;BP:transport;BP:single-organism transport;BP:biological_process;BP:establishment of localization;BP:transmembrane transport;BP:single-organism localization;BP:single-organism cellular process;CC:membrane;CC:cell part;CC:intrinsic component of membrane;CC:integral component of membrane;…	GO:0015893;GO:0051179;GO:0044699;GO:0006855;GO:0009987;GO:0006810;GO:0044765;GO:0008150;GO:0051234;GO:0055085;GO:1902578;GO:0044763;GO:0016020;GO:0044464;GO:0031224;GO:0016021;GO:0005886;GO:0005575;GO:0044425;GO:0043168;GO:0000166;GO:0035639;GO:0003674;GO:0005488;GO:0016887;GO:0001883;GO:1901363;GO:0001882;GO:0042626;GO:0016820;GO:0042623;GO:0043167;GO:0015399;GO:0032549;GO:0017076;GO:0022804;GO:…	------	------	------	------	COG1132	V:Defense mechanisms	PF00664.20;PF00005.24;PF01926.20	ABC_membrane;ABC_tran;MMR_HSR1	ABC transporter transmembrane region;ABC transporter;50S ribosome-binding GTPase	cytoplasmic	1	0	159.3	Low
TRINITY_DN4171_c1_g1_i1_orf1	ORF type:5prime_partial len:114 hit:XP_002374390.1 TRINITY_DN4171_c1_g1_i1:16-357(+)	2.14004	1.09763	0.004564	up	yes	2.384	1.114	1	1.141	1.202	2.238	2.804	2.111	BP:positive regulation of cellular amide metabolic process;BP:positive regulation of translational termination;BP:regulation of primary metabolic process;BP:regulation of metabolic process;BP:positive regulation of cellular biosynthetic process;BP:regulation of cellular macromolecule biosynthetic process;BP:positive regulation of cellular metabolic process;BP:regulation of cellular metabolic proc…	GO:0034250;GO:0045905;GO:0080090;GO:0019222;GO:0031328;GO:2000112;GO:0031325;GO:0031323;GO:0051128;GO:0044249;GO:0010628;GO:0034645;GO:0043244;GO:0050789;GO:0043243;GO:0009893;GO:1901576;GO:0010604;GO:0044260;GO:0006452;GO:0010608;GO:0009891;GO:0051246;GO:0051247;GO:0071704;GO:0065007;GO:0031326;GO:0048518;GO:0032270;GO:0045727;GO:0010468;GO:0051130;GO:0006448;GO:0006449;GO:0060255;GO:0009987;GO:…	K03263	EIF5A	------	------	COG0231	J:Translation, ribosomal structure and biogenesis	PF01287.17	eIF-5a	Eukaryotic elongation factor 5A hypusine, DNA-binding OB fold	cytoplasmic	1	9	12.5	High
TRINITY_DN12841_c0_g1_i1_orf1	ORF type:complete len:367 hit:OKP14651.1 TRINITY_DN12841_c0_g1_i1:210-1310(-)	2.47018	1.30462	0.003539	up	yes	2.485	1.006	1	1.029	0.99	2.012	2.649	2.793	------	------	------	------	------	------	------	------	------	------	------	extracellular	2	7	37.9	High
TRINITY_DN14146_c0_g1_i1_orf1	ORF type:complete len:403 hit:OQD78658.1 TRINITY_DN14146_c0_g1_i1:371-1579(-)	2.38948	1.2567	0.02403	up	yes	2.454	1.027	1	1.172	0.908	1.764	3.135	2.463	------	------	------	------	------	------	------	------	PF12955.4	DUF3844	Domain of unknown function	plasma membrane	4	15	43.5	High
TRINITY_DN2722_c0_g1_i1_orf1	ORF type:complete len:613 hit:CEO58443.1 TRINITY_DN2722_c0_g1_i1:3124-4962(+)	2.41176	1.27009	0.00287	up	yes	2.46	1.02	1	1.038	1.023	2.046	2.8	2.535	BP:amino acid transport;BP:organic acid transmembrane transport;BP:carboxylic acid transmembrane transport;BP:single-organism process;BP:localization;BP:nitrogen compound transport;BP:organic substance transport;BP:cellular process;BP:organic acid transport;BP:ion transport;BP:transport;BP:organic anion transport;BP:ion transmembrane transport;BP:single-organism transport;BP:biological_process;BP…	GO:0006865;GO:1903825;GO:1905039;GO:0044699;GO:0051179;GO:0071705;GO:0071702;GO:0009987;GO:0015849;GO:0006811;GO:0006810;GO:0015711;GO:0034220;GO:0044765;GO:0008150;GO:0051234;GO:0055085;GO:1902578;GO:0046942;GO:0003333;GO:0006820;GO:0098656;GO:0044763;GO:0016021;GO:0031224;GO:0044425;GO:0005575;GO:0005342;GO:0003674;GO:0015075;GO:0005215;GO:0046943;GO:0022891;GO:0008509;GO:0022892;GO:0008514;GO:…	------	------	------	------	COG0531	E:Amino acid transport and metabolism	PF13520.3;PF00324.18	AA_permease_2;AA_permease	Amino acid permease;Amino acid permease	peroxisomal	2	4	65.5	High
TRINITY_DN1021_c0_g1_i4_orf1	ORF type:complete len:127 hit:EPS30695.1 TRINITY_DN1021_c0_g1_i4:306-686(-)	2.36592	1.2424	0.002909	up	yes	2.444	1.033	1	0.919	1.18	2.04	2.686	2.606	BP:establishment of localization in cell;BP:anion transport;BP:carboxylic acid transmembrane transport;BP:pyruvate transmembrane transport;BP:transmembrane transport;BP:pyruvate transport;BP:single-organism localization;BP:organic acid transport;BP:transport;BP:monocarboxylic acid transport;BP:mitochondrial pyruvate transport;BP:ion transport;BP:organic substance transport;BP:organic anion transp…	GO:0051649;GO:0006820;GO:1905039;GO:1901475;GO:0055085;GO:0006848;GO:1902578;GO:0015849;GO:0006810;GO:0015718;GO:0006850;GO:0006811;GO:0071702;GO:0015711;GO:0044765;GO:0008150;GO:0098656;GO:1902582;GO:0006839;GO:0051234;GO:0051179;GO:0046942;GO:0044699;GO:0046907;GO:0034220;GO:1903825;GO:0044763;GO:0009987;GO:0098573;GO:0031305;GO:0031304;GO:0031301;GO:0031300;GO:0032592;GO:0031224;GO:0005575;GO:…	------	------	------	------	------	------	PF03650.10	MPC	Uncharacterised protein family	cytoplasmic	2	12	13.7	High
TRINITY_DN5933_c0_g1_i1_orf1	ORF type:3prime_partial len:334 hit:KOS45376.1 TRINITY_DN5933_c0_g1_i1:1-1002(+)	2.33942	1.22615	0.01256	up	yes	2.433	1.04	1	1.05	1.071	1.796	2.662	2.84	CC:cellular_component;CC:membrane part;CC:integral component of membrane;CC:intrinsic component of membrane;	GO:0005575;GO:0044425;GO:0016021;GO:0031224	K20369	ERV29, SURF4	------	------	COG2259	S:Function unknown	PF02077.12	SURF4	SURF4 family	ER	5	25	37.2	High
TRINITY_DN15286_c0_g1_i1_orf1	ORF type:complete len:474 hit:PYI33595.1 TRINITY_DN15286_c0_g1_i1:52-1473(+)	2.07295	1.05169	0.003434	up	yes	2.33	1.124	1	0.994	1.377	2.072	2.583	2.335	BP:transport;BP:biological_process;BP:cellular process;BP:localization;BP:single-organism transport;BP:single-organism cellular process;BP:single-organism process;BP:single-organism localization;BP:establishment of localization;BP:transmembrane transport;CC:integral component of membrane;CC:cellular_component;CC:membrane part;CC:intrinsic component of membrane;	GO:0006810;GO:0008150;GO:0009987;GO:0051179;GO:0044765;GO:0044763;GO:0044699;GO:1902578;GO:0051234;GO:0055085;GO:0016021;GO:0005575;GO:0044425;GO:0031224	------	------	------	------	------	------	PF07690.13;PF05978.13	MFS_1;UNC-93	Major Facilitator Superfamily;Ion channel regulatory protein UNC-93	ER	1	4	51.4	High
TRINITY_DN5047_c0_g2_i1_orf1	ORF type:complete len:647 hit:OOQ91743.1 TRINITY_DN5047_c0_g2_i1:488-2428(+)	2.13818	1.09638	0.005907	up	yes	2.352	1.1	1	1.075	1.225	1.918	2.469	2.67	BP:transport;BP:biological_process;BP:cellular process;BP:single-organism cellular process;BP:single-organism transport;BP:localization;BP:single-organism process;BP:single-organism localization;BP:establishment of localization;BP:transmembrane transport;CC:integral component of membrane;CC:cellular_component;CC:membrane part;CC:intrinsic component of membrane;MF:transporter activity;MF:transmemb…	GO:0006810;GO:0008150;GO:0009987;GO:0044763;GO:0044765;GO:0051179;GO:0044699;GO:1902578;GO:0051234;GO:0055085;GO:0016021;GO:0005575;GO:0044425;GO:0031224;GO:0005215;GO:0022857;GO:0003674	------	------	------	------	------	------	PF00083.21;PF07690.13	Sugar_tr;MFS_1	Sugar;Major Facilitator Superfamily	cytoplasmic	17	31	73.2	High
TRINITY_DN1360_c1_g1_i1_orf1	ORF type:complete len:463 hit:OQD74618.1 TRINITY_DN1360_c1_g1_i1:100-1488(-)	2.41782	1.27371	0.001135	up	yes	2.442	1.01	1	1.08	0.95	2.142	2.722	2.463	CC:cellular_component;CC:membrane part;CC:integral component of membrane;CC:intrinsic component of membrane;	GO:0005575;GO:0044425;GO:0016021;GO:0031224	------	------	------	------	------	------	PF01490.15	Aa_trans	Transmembrane amino acid transporter protein	plasma membrane	4	12	49.5	High
TRINITY_DN7623_c0_g2_i1_orf1	ORF type:complete len:248 hit:OOQ83527.1 TRINITY_DN7623_c0_g2_i1:413-1156(-)	2.86854	1.52032	0.000914	up	yes	2.553	0.89	1	0.8	0.87	2.248	2.869	2.542	------	------	------	------	------	------	------	------	------	------	------	cytoplasmic	4	31	26.2	High
TRINITY_DN4415_c0_g3_i1_orf1	ORF type:internal len:265 hit:KOS47942.1 TRINITY_DN4415_c0_g3_i1:2-796(-)	2.39385	1.25933	0.04788	up	yes	2.413	1.008	1	1.094	0.93	1.597	3.31	2.332	BP:single-organism metabolic process;BP:biological_process;BP:oxidation-reduction process;BP:single-organism process;BP:metabolic process;MF:anion binding;MF:coenzyme binding;MF:flavin adenine dinucleotide binding;MF:oxidoreductase activity, acting on CH-OH group of donors;MF:organic cyclic compound binding;MF:nucleotide binding;MF:small molecule binding;MF:catalytic activity;MF:molecular_functio…	GO:0044710;GO:0008150;GO:0055114;GO:0044699;GO:0008152;GO:0043168;GO:0050662;GO:0050660;GO:0016614;GO:0097159;GO:0000166;GO:0036094;GO:0003824;GO:0003674;GO:0005488;GO:0048037;GO:0043167;GO:1901363;GO:1901265;GO:0016491	K00108	betA, CHDH	map00260	Glycine, serine and threonine metabolism	------	------	PF00732.16	GMC_oxred_N	GMC oxidoreductase	peroxisomal	6	36	28.3	High
TRINITY_DN2324_c0_g1_i4_orf1	ORF type:complete len:534 hit:OQD74739.1 TRINITY_DN2324_c0_g1_i4:239-1840(-)	2.45824	1.29762	0.04059	up	yes	2.428	0.9877	1	1.008	0.955	1.507	3.138	2.64	BP:primary metabolic process;BP:carbohydrate metabolic process;BP:organic substance metabolic process;BP:biological_process;BP:metabolic process;CC:integral component of membrane;CC:membrane;CC:cell part;CC:cellular_component;CC:plasma membrane;CC:membrane part;CC:intrinsic component of membrane;CC:anchored component of membrane;MF:molecular_function;MF:catalytic activity;MF:transferase activity;	GO:0044238;GO:0005975;GO:0071704;GO:0008150;GO:0008152;GO:0016021;GO:0016020;GO:0044464;GO:0005575;GO:0005886;GO:0044425;GO:0031224;GO:0031225;GO:0003674;GO:0003824;GO:0016740	------	------	------	------	------	------	PF03198.11;PF07983.10;PF00150.15	Glyco_hydro_72;X8;Cellulase	Glucanosyltransferase;X8 domain;Cellulase	ER	6	11	56.4	High
TRINITY_DN13166_c0_g1_i1_orf1	ORF type:internal len:97 hit:CEJ55028.1 TRINITY_DN13166_c0_g1_i1:3-293(-)	2.37202	1.24612	0.009765	up	yes	2.391	1.008	1	1.023	1.001	1.802	2.767	2.604	BP:single-organism metabolic process;BP:single-organism process;BP:biological_process;BP:metabolic process;BP:oxidation-reduction process;CC:intrinsic component of membrane;CC:integral component of membrane;CC:cellular_component;CC:membrane part;MF:monooxygenase activity;MF:molecular_function;MF:binding;MF:heterocyclic compound binding;MF:oxidoreductase activity;MF:cation binding;MF:transition me…	GO:0044710;GO:0044699;GO:0008150;GO:0008152;GO:0055114;GO:0031224;GO:0016021;GO:0005575;GO:0044425;GO:0004497;GO:0003674;GO:0005488;GO:1901363;GO:0016491;GO:0043169;GO:0046914;GO:0016705;GO:0043167;GO:0005506;GO:0046872;GO:0020037;GO:0003824;GO:0046906;GO:0097159	K00493	E1.14.14.1	map00380;map00071	Tryptophan metabolism;Fatty acid degradation	------	------	PF00067.19	p450	Cytochrome P450	cytoplasmic	1	8	11	Low
TRINITY_DN13860_c0_g1_i1_orf1	ORF type:complete len:422 hit:KOS37770.1 TRINITY_DN13860_c0_g1_i1:399-1664(+)	2.10796	1.07585	0.00242	up	yes	2.304	1.093	1	1.171	1.108	1.965	2.505	2.442	BP:transport;BP:biological_process;BP:cellular process;BP:localization;BP:single-organism transport;BP:single-organism cellular process;BP:single-organism process;BP:single-organism localization;BP:establishment of localization;BP:transmembrane transport;CC:integral component of membrane;CC:cellular_component;CC:membrane part;CC:intrinsic component of membrane;	GO:0006810;GO:0008150;GO:0009987;GO:0051179;GO:0044765;GO:0044763;GO:0044699;GO:1902578;GO:0051234;GO:0055085;GO:0016021;GO:0005575;GO:0044425;GO:0031224	------	------	------	------	------	------	PF07690.13	MFS_1	Major Facilitator Superfamily	peroxisomal	1	3	45.2	Medium
TRINITY_DN2099_c0_g1_i2_orf1	ORF type:complete len:331 hit:OQE25392.1 TRINITY_DN2099_c0_g1_i2:387-1379(+)	2.27633	1.18671	0.00327	up	yes	2.356	1.035	1	0.985	1.12	2.633	2.481	1.954	BP:thiamine metabolic process;BP:response to stress;BP:pyrimidine-containing compound biosynthetic process;BP:cellular biosynthetic process;BP:cellular nitrogen compound metabolic process;BP:nitrogen compound metabolic process;BP:organic cyclic compound metabolic process;BP:small molecule metabolic process;BP:small molecule biosynthetic process;BP:organic cyclic compound biosynthetic process;BP:s…	GO:0006772;GO:0006950;GO:0072528;GO:0044249;GO:0034641;GO:0006807;GO:1901360;GO:0044281;GO:0044283;GO:1901362;GO:0044699;GO:0072527;GO:1901576;GO:0042723;GO:0044711;GO:0000002;GO:0042724;GO:0071840;GO:0016043;GO:0071704;GO:0052837;GO:0007005;GO:0052838;GO:0018131;GO:0018130;GO:0006767;GO:0006766;GO:0009228;GO:0009987;GO:0006725;GO:0044710;GO:0009058;GO:0009110;GO:0044763;GO:0008152;GO:0019438;GO:…	K03146	THI4, THI1	map00730	Thiamine metabolism	COG1635	H:Coenzyme transport and metabolism	PF01946.14;PF01266.21	Thi4;DAO	Thi4 family;FAD dependent oxidoreductase	cytoplasmic	8	40	35.5	High
TRINITY_DN2349_c0_g2_i1_orf1	ORF type:complete len:564 hit:CEJ53855.1 TRINITY_DN2349_c0_g2_i1:165-1856(-)	2.47514	1.30751	0.005312	up	yes	2.414	0.9753	1	0.932	0.994	1.963	2.865	2.413	BP:biological_process;BP:carbohydrate transport;BP:cellular process;BP:single-organism cellular process;BP:single-organism transport;BP:localization;BP:single-organism process;BP:transport;BP:organic substance transport;BP:single-organism localization;BP:establishment of localization;BP:transmembrane transport;CC:integral component of membrane;CC:cellular_component;CC:membrane part;CC:intrinsic c…	GO:0008150;GO:0008643;GO:0009987;GO:0044763;GO:0044765;GO:0051179;GO:0044699;GO:0006810;GO:0071702;GO:1902578;GO:0051234;GO:0055085;GO:0016021;GO:0005575;GO:0044425;GO:0031224;GO:0022891;GO:0022892;GO:0005215;GO:0022857;GO:0003674	K08139	HXT	map04113	Meiosis - yeast	------	------	PF00083.21;PF07690.13	Sugar_tr;MFS_1	Sugar;Major Facilitator Superfamily	peroxisomal	6	18	61.9	High
TRINITY_DN15327_c0_g1_i1_orf1	ORF type:complete len:632 hit:PIG79018.1 TRINITY_DN15327_c0_g1_i1:135-2030(-)	2.52301	1.33515	0.01918	up	yes	2.412	0.956	1	0.9	0.968	1.647	2.791	2.798	BP:dephosphorylation;BP:cellular process;BP:cellular metabolic process;BP:phosphate-containing compound metabolic process;BP:biological_process;BP:metabolic process;BP:phosphorus metabolic process;CC:cellular_component;CC:extracellular region;MF:cation binding;MF:phosphatase activity;MF:hydrolase activity, acting on ester bonds;MF:hydrolase activity;MF:ion binding;MF:catalytic activity;MF:binding…	GO:0016311;GO:0009987;GO:0044237;GO:0006796;GO:0008150;GO:0008152;GO:0006793;GO:0005575;GO:0005576;GO:0043169;GO:0016791;GO:0016788;GO:0016787;GO:0043167;GO:0003824;GO:0005488;GO:0042578;GO:0003674;GO:0046872;GO:0003993	K01078	E3.1.3.2	map00730;map00740	Thiamine metabolism;Riboflavin metabolism	COG1409	R:General function prediction only	PF00149.25;PF14008.3;PF16656.2	Metallophos;Metallophos_C;Pur_ac_phosph_N	Calcineurin-like phosphoesterase;Iron/zinc purple acid phosphatase-like protein C;Purple acid Phosphatase, N-terminal domain	mitochondrial	5	9	69.2	High
TRINITY_DN388_c0_g4_i1_orf1	ORF type:3prime_partial len:178 hit:GCB21590.1 TRINITY_DN388_c0_g4_i1:3-536(+)	2.24374	1.1659	0.004934	up	yes	2.329	1.038	1	0.95	1.164	1.888	2.554	2.545	BP:cellular component assembly;BP:macromolecular complex subunit organization;BP:assembly of large subunit precursor of preribosome;BP:cellular biosynthetic process;BP:cellular nitrogen compound metabolic process;BP:nitrogen compound metabolic process;BP:cellular macromolecule biosynthetic process;BP:cellular macromolecular complex assembly;BP:cellular component organization or biogenesis;BP:ribo…	GO:0022607;GO:0043933;GO:1902626;GO:0044249;GO:0034641;GO:0006807;GO:0034645;GO:0034622;GO:0071840;GO:0000027;GO:0044267;GO:0071826;GO:0044260;GO:0043043;GO:0016043;GO:0065003;GO:0071704;GO:0022618;GO:1901576;GO:0009987;GO:0009058;GO:0009059;GO:0008150;GO:0008152;GO:0044271;GO:0044238;GO:0043604;GO:1901564;GO:0043603;GO:1901566;GO:0019538;GO:0044237;GO:0043170;GO:0006518;GO:0006412;GO:0015934;GO:…	K02896	RP-L24e, RPL24	map03010	Ribosome	COG2075	J:Translation, ribosomal structure and biogenesis	PF01246.17	Ribosomal_L24e	Ribosomal protein L24e	cytoplasmic	5	25	19.8	High
TRINITY_DN6229_c0_g1_i1_orf1	ORF type:complete len:176 hit:XP_001401580.2 TRINITY_DN6229_c0_g1_i1:173-700(-)	2.06752	1.0479	0.007709	up	yes	2.266	1.096	1	0.985	1.303	1.952	2.177	2.67	BP:primary metabolic process;BP:cellular biosynthetic process;BP:cellular macromolecule biosynthetic process;BP:cellular protein metabolic process;BP:cellular nitrogen compound biosynthetic process;BP:cellular macromolecule metabolic process;BP:peptide biosynthetic process;BP:organic substance metabolic process;BP:organonitrogen compound biosynthetic process;BP:organic substance biosynthetic proc…	GO:0044238;GO:0044249;GO:0034645;GO:0044267;GO:0044271;GO:0044260;GO:0043043;GO:0071704;GO:1901566;GO:1901576;GO:0009987;GO:0009058;GO:0009059;GO:0008150;GO:0008152;GO:1901564;GO:0043604;GO:0019538;GO:0034641;GO:0044237;GO:0043170;GO:0006807;GO:0043603;GO:0006518;GO:0006412;GO:1990904;GO:0043229;GO:0043228;GO:0043226;GO:0030529;GO:0032991;GO:0005840;GO:0043232;GO:0044464;GO:0005575;GO:0044444;GO:…	K02868	RP-L11e, RPL11	map03010	Ribosome	COG0094	J:Translation, ribosomal structure and biogenesis	PF00673.18;PF00281.16	Ribosomal_L5_C;Ribosomal_L5	ribosomal L5P family C-terminus;Ribosomal protein L5	cytoplasmic	5	28	20.2	High
TRINITY_DN15427_c0_g1_i1_orf1	ORF type:internal len:190 hit:KGO43768.1 TRINITY_DN15427_c0_g1_i1:1-570(-)	2.50418	1.32434	0.000927	up	yes	2.399	0.958	1	0.83	1.044	2.125	2.427	2.644	BP:amino sugar catabolic process;BP:nitrogen compound metabolic process;BP:aminoglycan metabolic process;BP:organic substance catabolic process;BP:organic substance metabolic process;BP:chitin metabolic process;BP:chitin catabolic process;BP:biological_process;BP:metabolic process;BP:carbohydrate metabolic process;BP:catabolic process;BP:macromolecule catabolic process;BP:primary metabolic proces…	GO:0046348;GO:0006807;GO:0006022;GO:1901575;GO:0071704;GO:0006030;GO:0006032;GO:0008150;GO:0008152;GO:0005975;GO:0009056;GO:0009057;GO:0044238;GO:1901564;GO:1901565;GO:0006040;GO:1901136;GO:1901135;GO:0043170;GO:1901072;GO:1901071;GO:0006026;GO:0016798;GO:0003674;GO:0008061;GO:0016787;GO:0003824;GO:0004568;GO:0097367;GO:0004553;GO:0005488	K01183	E3.2.1.14	map00520	Amino sugar and nucleotide sugar metabolism	------	------	------	------	------	cytoplasmic	2	14	20.6	High
TRINITY_DN8597_c0_g1_i1_orf1	ORF type:complete len:378 hit:OQD73179.1 TRINITY_DN8597_c0_g1_i1:66-1199(+)	2.17313	1.11977	0.01839	up	yes	2.297	1.057	1	1.08	1.092	1.762	2.872	2.256	BP:primary metabolic process;BP:single-organism metabolic process;BP:lipid metabolic process;BP:organic substance metabolic process;BP:biological_process;BP:metabolic process;BP:single-organism process;MF:phosphoric diester hydrolase activity;MF:catalytic activity;MF:hydrolase activity;MF:hydrolase activity, acting on ester bonds;MF:phosphoric ester hydrolase activity;MF:molecular_function;	GO:0044238;GO:0044710;GO:0006629;GO:0071704;GO:0008150;GO:0008152;GO:0044699;GO:0008081;GO:0003824;GO:0016787;GO:0016788;GO:0042578;GO:0003674	------	------	------	------	------	------	------	------	------	extracellular	3	12	40.3	High
TRINITY_DN9523_c0_g1_i1_orf1	ORF type:complete len:1383 hit:OQD72905.1 TRINITY_DN9523_c0_g1_i1:58-4206(+)	2.28082	1.18955	0.01386	up	yes	2.331	1.022	1	0.697	1.37	1.878	2.396	2.718	BP:movement of cell or subcellular component;BP:single-organism process;BP:cellular process;BP:transport along microtubule;BP:biological_process;BP:establishment of localization;BP:localization;BP:single-organism localization;BP:microtubule-based process;BP:microtubule-based movement;BP:single-organism cellular process;CC:cell part;CC:microtubule associated complex;CC:intracellular organelle part…	GO:0006928;GO:0044699;GO:0009987;GO:0010970;GO:0008150;GO:0051234;GO:0051179;GO:1902578;GO:0007017;GO:0007018;GO:0044763;GO:0044464;GO:0005875;GO:0044446;GO:0044430;GO:0005869;GO:0043234;GO:0032991;GO:0005575;GO:0044424;GO:0044422;GO:0003674;GO:0005488;GO:0045502;GO:0005515	K04648	DCTN1	------	------	COG5244	D:Cell cycle control, cell division, chromosome partitioning	PF12455.5;PF01302.22	Dynactin;CAP_GLY	Dynein associated protein;CAP-Gly domain	cytoplasmic	1	2	154.2	High
TRINITY_DN4761_c0_g1_i1_orf1	ORF type:complete len:414 hit:OQD74542.1 TRINITY_DN4761_c0_g1_i1:151-1392(-)	2.52156	1.33431	0.00327	up	yes	2.398	0.951	1	0.929	0.924	2.002	2.795	2.398	BP:mitotic cell cycle process;BP:mitotic spindle elongation;BP:single-organism process;BP:transport;BP:cellular process;BP:biological_process;BP:establishment of localization;BP:localization;BP:spindle elongation;BP:microtubule-based process;BP:vesicle-mediated transport;BP:cell cycle process;BP:single-organism cellular process;CC:intrinsic component of Golgi membrane;CC:integral component of org…	GO:1903047;GO:0000022;GO:0044699;GO:0006810;GO:0009987;GO:0008150;GO:0051234;GO:0051179;GO:0051231;GO:0007017;GO:0016192;GO:0022402;GO:0044763;GO:0031228;GO:0031301;GO:0031300;GO:0030173;GO:0031224;GO:0044446;GO:0016021;GO:0044431;GO:0044425;GO:0044464;GO:0005575;GO:0044444;GO:0044424;GO:0044422	------	------	------	------	COG0398	S:Function unknown	PF09335.8	SNARE_assoc	SNARE associated Golgi protein	peroxisomal	1	2	45.8	High
TRINITY_DN7811_c0_g1_i1_orf1	ORF type:internal len:74 hit:OQD72795.1 TRINITY_DN7811_c0_g1_i1:3-224(-)	2.13991	1.09755	0.003385	up	yes	2.279	1.065	1	0.967	1.227	1.925	2.467	2.444	BP:protein folding;BP:cellular process;BP:response to stress;BP:biological_process;BP:response to stimulus;MF:purine ribonucleoside triphosphate binding;MF:molecular_function;MF:binding;MF:ion binding;MF:heterocyclic compound binding;MF:purine nucleoside binding;MF:nucleoside binding;MF:anion binding;MF:unfolded protein binding;MF:nucleotide binding;MF:nucleoside phosphate binding;MF:ribonucleosi…	GO:0006457;GO:0009987;GO:0006950;GO:0008150;GO:0050896;GO:0035639;GO:0003674;GO:0005488;GO:0043167;GO:1901363;GO:0001883;GO:0001882;GO:0043168;GO:0051082;GO:0000166;GO:1901265;GO:0032549;GO:0017076;GO:0005524;GO:0036094;GO:0030554;GO:0097367;GO:0097159;GO:0032559;GO:0005515;GO:0032555;GO:0032550;GO:0032553	K04079	HSP90A, htpG	map04141	Protein processing in endoplasmic reticulum	------	------	------	------	------	cytoplasmic	1	22	8	High
TRINITY_DN2024_c0_g1_i2_orf1	ORF type:complete len:232 hit:CRL20317.1 TRINITY_DN2024_c0_g1_i2:209-904(-)	2.38624	1.25474	0.001188	up	yes	2.344	0.9823	1	0.947	1	2.113	2.662	2.256	------	------	------	------	------	------	------	------	------	------	------	cytoplasmic	4	19	26.4	High
TRINITY_DN13282_c0_g1_i1_orf1	ORF type:complete len:541 hit:OKP13173.1 TRINITY_DN13282_c0_g1_i1:96-1718(-)	2.24731	1.1682	0.002832	up	yes	2.299	1.023	1	0.995	1.075	1.964	2.634	2.298	BP:transport;BP:biological_process;BP:cellular process;BP:localization;BP:single-organism transport;BP:single-organism cellular process;BP:single-organism process;BP:single-organism localization;BP:establishment of localization;BP:transmembrane transport;CC:integral component of membrane;CC:cellular_component;CC:membrane part;CC:intrinsic component of membrane;	GO:0006810;GO:0008150;GO:0009987;GO:0051179;GO:0044765;GO:0044763;GO:0044699;GO:1902578;GO:0051234;GO:0055085;GO:0016021;GO:0005575;GO:0044425;GO:0031224	------	------	------	------	------	------	PF07690.13;PF00083.21	MFS_1;Sugar_tr	Major Facilitator Superfamily;Sugar	ER	10	24	58	High
TRINITY_DN3344_c0_g1_i2_orf1	ORF type:complete len:483 hit:OKP06986.1 TRINITY_DN3344_c0_g1_i2:628-2076(+)	2.46451	1.3013	0.02646	up	yes	2.361	0.958	1	1.032	0.842	1.712	3.104	2.268	BP:single-organism metabolic process;BP:biological_process;BP:oxidation-reduction process;BP:single-organism process;BP:metabolic process;MF:anion binding;MF:coenzyme binding;MF:flavin adenine dinucleotide binding;MF:oxidoreductase activity, acting on CH-OH group of donors;MF:organic cyclic compound binding;MF:nucleotide binding;MF:small molecule binding;MF:catalytic activity;MF:molecular_functio…	GO:0044710;GO:0008150;GO:0055114;GO:0044699;GO:0008152;GO:0043168;GO:0050662;GO:0050660;GO:0016614;GO:0097159;GO:0000166;GO:0036094;GO:0003824;GO:0003674;GO:0005488;GO:0048037;GO:0043167;GO:1901363;GO:1901265;GO:0016491	------	------	------	------	------	------	PF01565.20;PF08031.9	FAD_binding_4;BBE	FAD binding domain;Berberine and berberine like	peroxisomal	10	27	51.5	High
TRINITY_DN12431_c0_g1_i1_orf1	ORF type:complete len:557 hit:OQD72555.1 TRINITY_DN12431_c0_g1_i1:9-1679(-)	2.37611	1.2486	0.001691	up	yes	2.335	0.9827	1	1.014	0.934	2.06	2.275	2.67	------	------	------	------	------	------	------	------	PF00135.25;PF07859.10	COesterase;Abhydrolase_3	Carboxylesterase family;alpha/beta hydrolase fold	lysosomal	6	10	61.2	High
TRINITY_DN1204_c0_g1_i1_orf1	ORF type:complete len:751 hit:XP_022484169.1 TRINITY_DN1204_c0_g1_i1:545-2797(+)	2.27327	1.18477	0.003258	up	yes	2.296	1.01	1	0.905	1.126	2.078	2.127	2.683	------	------	------	------	------	------	------	------	------	------	------	extracellular	2	3	74.5	High
TRINITY_DN13386_c0_g1_i1_orf1	ORF type:5prime_partial len:70 hit:GCB22310.1 TRINITY_DN13386_c0_g1_i1:16-225(+)	2.39992	1.26299	0.003197	up	yes	2.332	0.9717	1	0.965	0.95	1.93	2.663	2.402	BP:primary metabolic process;BP:nucleic acid metabolic process;BP:cellular nitrogen compound metabolic process;BP:nitrogen compound metabolic process;BP:tRNA processing;BP:ncRNA metabolic process;BP:organic cyclic compound metabolic process;BP:cellular macromolecule metabolic process;BP:mRNA metabolic process;BP:organic substance metabolic process;BP:rRNA processing;BP:RNA splicing;BP:ncRNA proce…	GO:0044238;GO:0090304;GO:0034641;GO:0006807;GO:0008033;GO:0034660;GO:1901360;GO:0044260;GO:0016071;GO:0071704;GO:0006364;GO:0008380;GO:0034470;GO:0006139;GO:0009987;GO:0006725;GO:0000398;GO:0000375;GO:0000377;GO:0008150;GO:0008152;GO:0046483;GO:0016070;GO:0016072;GO:0030490;GO:0044237;GO:0043170;GO:0006399;GO:0006396;GO:0006397;GO:0035770;GO:1990904;GO:0036464;GO:0043228;GO:0043226;GO:0044446;GO:…	K12625	LSM6	map03018;map03040	RNA degradation;Spliceosome	COG1958	K:Transcription	PF01423.19	LSM	LSM domain	cytoplasmic	2	34	7.5	High
TRINITY_DN1161_c0_g1_i2_orf1	ORF type:complete len:698 hit:CEJ60572.1 TRINITY_DN1161_c0_g1_i2:364-2457(+)	2.45787	1.29741	0.000214	up	yes	2.348	0.9553	1	0.888	0.978	2.244	2.554	2.245	BP:metal ion transport;BP:hydrogen ion transmembrane transport;BP:ion homeostasis;BP:homeostatic process;BP:inorganic ion homeostasis;BP:single-organism process;BP:proton transport;BP:regulation of pH;BP:localization;BP:sodium ion transmembrane transport;BP:biological regulation;BP:inorganic cation transmembrane transport;BP:inorganic ion transmembrane transport;BP:regulation of biological qualit…	GO:0030001;GO:1902600;GO:0050801;GO:0042592;GO:0098771;GO:0044699;GO:0015992;GO:0006885;GO:0051179;GO:0035725;GO:0065007;GO:0098662;GO:0098660;GO:0065008;GO:0015672;GO:0006818;GO:0006812;GO:0006811;GO:0006810;GO:0006814;GO:0034220;GO:0044765;GO:0008150;GO:0055067;GO:0055080;GO:0051234;GO:0055085;GO:1902578;GO:0048878;GO:0044763;GO:0009987;GO:0098655;GO:0031224;GO:0005575;GO:0016021;GO:0044425;GO:…	K12041	SLC9A6_7, NHE6_7	------	------	COG0025	P:Inorganic ion transport and metabolism	PF00999.18	Na_H_Exchanger	Sodium/hydrogen exchanger family	ER	1	1	76.2	Low
TRINITY_DN2115_c0_g1_i2_orf1	ORF type:complete len:542 hit:OQE15691.1 TRINITY_DN2115_c0_g1_i2:1910-3535(-)	2.14695	1.10229	0.002002	up	yes	2.25	1.048	1	0.961	1.183	1.945	2.378	2.426	BP:gamma-aminobutyric acid transport;BP:amino acid transport;BP:anion transport;BP:carboxylic acid transmembrane transport;BP:organic acid transport;BP:monocarboxylic acid transport;BP:single-organism process;BP:cellular process;BP:transmembrane transport;BP:nitrogen compound transport;BP:organic cation transport;BP:single-organism localization;BP:ammonium transport;BP:polyamine transport;BP:mono…	GO:0015812;GO:0006865;GO:0006820;GO:1905039;GO:0015849;GO:0015718;GO:0044699;GO:0009987;GO:0055085;GO:0071705;GO:0015695;GO:1902578;GO:0015696;GO:0015846;GO:0015672;GO:0006810;GO:0015847;GO:0006811;GO:0015711;GO:0034220;GO:0044765;GO:0008150;GO:0051234;GO:0051179;GO:0046942;GO:0071702;GO:0003333;GO:1903825;GO:0098656;GO:0044763;GO:0006812;GO:0016020;GO:0044444;GO:0000329;GO:0044424;GO:0005774;GO:…	------	------	------	------	COG0531	E:Amino acid transport and metabolism	PF13520.3;PF00324.18	AA_permease_2;AA_permease	Amino acid permease;Amino acid permease	peroxisomal	5	9	58.1	High
TRINITY_DN3777_c0_g1_i1_orf1	ORF type:complete len:807 hit:XP_022490165.1 TRINITY_DN3777_c0_g1_i1:141-2561(+)	2.53194	1.34025	8.3e-05	up	yes	2.358	0.9313	1	0.814	0.98	2.255	2.477	2.342	BP:regulation of nucleobase-containing compound metabolic process;BP:regulation of primary metabolic process;BP:regulation of metabolic process;BP:regulation of cellular biosynthetic process;BP:regulation of RNA biosynthetic process;BP:regulation of cellular metabolic process;BP:regulation of biological process;BP:cellular component organization or biogenesis;BP:regulation of cellular macromolecu…	GO:0019219;GO:0080090;GO:0019222;GO:0031326;GO:2001141;GO:0031323;GO:0050789;GO:0071840;GO:2000112;GO:0042254;GO:0006357;GO:0065007;GO:0022613;GO:0010468;GO:0010556;GO:0060255;GO:0009889;GO:0050794;GO:0008150;GO:1903506;GO:0051252;GO:0006355;GO:0044085;GO:0051171;GO:0043229;GO:0043228;GO:0043226;GO:0005575;GO:0005730;GO:0044428;GO:0043232;GO:0044464;GO:0044446;GO:0044424;GO:0044422;GO:0008270;GO:…	K13181	DDX27, DRS1	------	------	COG0513	L:Replication, recombination and repair	PF00270.26;PF00271.28	DEAD;Helicase_C	DEAD/DEAH box helicase;Helicase conserved C-terminal domain	nuclear	1	1	88.8	Low
TRINITY_DN2837_c0_g1_i5_orf1	ORF type:complete len:184 hit:XP_022490320.1 TRINITY_DN2837_c0_g1_i5:567-1118(+)	2.14793	1.10295	0.000976	up	yes	2.236	1.041	1	1.016	1.108	2.471	2.008	2.229	BP:single-organism metabolic process;BP:oxidation-reduction process;BP:single-organism process;BP:metabolic process;BP:biological_process;CC:integral component of membrane;CC:cellular_component;CC:membrane part;CC:intrinsic component of membrane;MF:catalytic activity;MF:NADH dehydrogenas;MF:oxidoreductase activity, acting on NA;MF:NADH dehydrogenas;MF:oxidoreductase activity, acting on NA;MF:mole…	GO:0044710;GO:0055114;GO:0044699;GO:0008152;GO:0008150;GO:0016021;GO:0005575;GO:0044425;GO:0031224;GO:0003824;GO:0008137;GO:0016655;GO:0050136;GO:0016651;GO:0003674;GO:0003954;GO:0016491	------	------	------	------	------	------	PF10785.6;PF12853.4	NADH-u_ox-rdase;NADH_u_ox_C	NADH-ubiquinone oxidoreductase complex I, 21 kDa subunit;C-terminal of NADH-ubiquinone oxidoreductase 21 kDa subunit	peroxisomal	7	52	20.6	High
TRINITY_DN447_c0_g1_i3_orf1	ORF type:complete len:480 hit:OQD68733.1 TRINITY_DN447_c0_g1_i3:2505-3944(-)	2.37775	1.2496	0.005816	up	yes	2.3	0.9673	1	0.946	0.956	1.939	2.774	2.186	BP:transport;BP:biological_process;BP:cellular process;BP:localization;BP:single-organism transport;BP:single-organism cellular process;BP:single-organism process;BP:single-organism localization;BP:establishment of localization;BP:transmembrane transport;CC:integral component of membrane;CC:cellular_component;CC:membrane part;CC:intrinsic component of membrane;	GO:0006810;GO:0008150;GO:0009987;GO:0051179;GO:0044765;GO:0044763;GO:0044699;GO:1902578;GO:0051234;GO:0055085;GO:0016021;GO:0005575;GO:0044425;GO:0031224	------	------	------	------	------	------	PF07690.13	MFS_1	Major Facilitator Superfamily	cytoplasmic	3	13	52.6	High
TRINITY_DN13985_c0_g1_i1_orf1	ORF type:complete len:277 hit:CEJ61205.1 TRINITY_DN13985_c0_g1_i1:331-1161(-)	2.45213	1.29404	0.009835	up	yes	2.318	0.9453	1	0.909	0.927	1.833	2.853	2.269	MF:hydrolase activity;MF:triglyceride lipase activity;MF:hydrolase activity, acting on ester bonds;MF:catalytic activity;MF:molecular_function;MF:carboxylic ester hydrolase activity;MF:lipase activity;	GO:0016787;GO:0004806;GO:0016788;GO:0003824;GO:0003674;GO:0052689;GO:0016298	------	------	------	------	COG1075	R:General function prediction only	PF01674.15;PF00561.17	Lipase_2;Abhydrolase_1	Lipase;alpha/beta hydrolase fold	extracellular	6	33	29.6	High
TRINITY_DN14556_c0_g1_i1_orf1	ORF type:complete len:130 hit:OQD78291.1 TRINITY_DN14556_c0_g1_i1:173-562(+)	2.27113	1.18341	0.002176	up	yes	2.265	0.9973	1	0.961	1.031	1.929	2.543	2.323	BP:nucleic acid metabolic process;BP:cellular nitrogen compound metabolic process;BP:nitrogen compound metabolic process;BP:cellular metabolic process;BP:organic cyclic compound metabolic process;BP:nucleobase-containing compound metabolic process;BP:cellular macromolecule metabolic process;BP:organic substance metabolic process;BP:RNA splicing;BP:mRNA metabolic process;BP:cellular process;BP:cel…	GO:0090304;GO:0034641;GO:0006807;GO:0044237;GO:1901360;GO:0006139;GO:0044260;GO:0071704;GO:0008380;GO:0016071;GO:0009987;GO:0006725;GO:0000375;GO:0000377;GO:0008150;GO:0008152;GO:0046483;GO:0016070;GO:0044238;GO:0000398;GO:0043170;GO:0006396;GO:0006397;GO:1990904;GO:0005732;GO:0030529;GO:0019013;GO:0032991;GO:0044464;GO:0005575;GO:0044424;GO:0044423;GO:0005488;GO:0003674;GO:0003676;GO:1901363;GO:…	K12626	LSM7	map03018;map03040	RNA degradation;Spliceosome	------	------	PF01423.19	LSM	LSM domain	nuclear	5	29	13.7	High
TRINITY_DN4998_c0_g1_i1_orf1	ORF type:complete len:1859 hit:OKP13046.1 TRINITY_DN4998_c0_g1_i1:287-5863(-)	2.21782	1.14914	0.005309	up	yes	2.24	1.01	1	1.015	1.015	1.881	2.65	2.19	CC:cytoskeletal part;CC:intrinsic component of membrane;CC:cellular_component;CC:integral component of membrane;CC:myosin complex;CC:membrane part;CC:protein complex;CC:macromolecular complex;CC:cell part;CC:intracellular organelle part;CC:intracellular part;CC:organelle part;MF:purine ribonucleoside triphosphate binding;MF:molecular_function;MF:nucleic acid binding;MF:DNA binding;MF:ion binding;…	GO:0044430;GO:0031224;GO:0005575;GO:0016021;GO:0016459;GO:0044425;GO:0043234;GO:0032991;GO:0044464;GO:0044446;GO:0044424;GO:0044422;GO:0035639;GO:0003674;GO:0003676;GO:0003677;GO:0043167;GO:1901363;GO:0001882;GO:0043168;GO:0000166;GO:0016740;GO:0001883;GO:0032549;GO:0017076;GO:0003774;GO:0005524;GO:0016787;GO:0017111;GO:1901265;GO:0036094;GO:0003824;GO:0032555;GO:0016818;GO:0030554;GO:0097367;GO:…	K00698	CHS1	map00520	Amino sugar and nucleotide sugar metabolism	COG1215;COG5022	M:Cell wall/membrane/envelope biogenesis;Z:Cytoskeleton	PF03142.12;PF00063.18;PF08766.8;PF00173.25;PF13641.3;PF13632.3	Chitin_synth_2;Myosin_head;DEK_C;Cyt-b5;Glyco_tranf_2_3;Glyco_trans_2_3	Chitin synthase;Myosin head;DEK C terminal domain;Cytochrome b5-like Heme/Steroid binding domain;Glycosyltransferase like family 2;Glycosyl transferase family group 2	cytoplasmic	16	10	206.3	High
TRINITY_DN1057_c0_g1_i1_orf1	ORF type:3prime_partial len:137 hit:XP_015401354.1 TRINITY_DN1057_c0_g1_i1:540-950(-)	2.05838	1.04151	0.003155	up	yes	2.186	1.062	1	1.083	1.104	1.848	2.281	2.428	BP:nucleic acid metabolic process;BP:cellular nitrogen compound metabolic process;BP:nitrogen compound metabolic process;BP:nucleobase-containing compound metabolic process;BP:single-organism metabolic process;BP:cellular macromolecule metabolic process;BP:organic substance metabolic process;BP:organic cyclic compound metabolic process;BP:DNA repair;BP:cellular process;BP:cellular aromatic compou…	GO:0090304;GO:0034641;GO:0006807;GO:0006139;GO:0044710;GO:0044260;GO:0071704;GO:1901360;GO:0006281;GO:0009987;GO:0006725;GO:0051716;GO:0006974;GO:0006950;GO:0044763;GO:0008152;GO:0046483;GO:0044238;GO:0044699;GO:0050896;GO:0044237;GO:0043170;GO:0033554;GO:0006259;GO:0008150;GO:0031224;GO:0016021;GO:0044425;GO:0005575;GO:0003674;GO:0003824	------	------	------	------	------	------	PF08507.7	COPI_assoc	COPI associated protein	ER	1	6	15	Medium
TRINITY_DN6136_c0_g1_i1_orf1	ORF type:complete len:617 hit:OQD70491.1 TRINITY_DN6136_c0_g1_i1:2564-4414(-)	2.25936	1.17591	0.01008	up	yes	2.251	0.9963	1	0.926	1.063	1.836	2.758	2.158	BP:sexual reproduction;BP:single-organism process;BP:reproduction;BP:biological regulation;BP:cation transport;BP:ion transport;BP:transport;BP:calcium ion transport;BP:reproductive process;BP:single-organism transport;BP:biological_process;BP:divalent inorganic cation transport;BP:establishment of localization;BP:localization;BP:single-organism localization;BP:multi-organism process;BP:multi-org…	GO:0019953;GO:0044699;GO:0000003;GO:0065007;GO:0006812;GO:0006811;GO:0006810;GO:0006816;GO:0022414;GO:0044765;GO:0008150;GO:0072511;GO:0051234;GO:0051179;GO:1902578;GO:0051704;GO:0044703;GO:0070838;GO:0055085;GO:0044763;GO:0030001;GO:0009987;GO:0016020;GO:0005575;GO:0044464;GO:0005622;GO:0005261;GO:0005262;GO:0003674;GO:0015085;GO:0072509;GO:0022803;GO:0046873;GO:0005215;GO:0005216;GO:0008324;GO:…	K08284	MID1	------	------	------	------	PF12929.4	Mid1	Stretch-activated Ca2+-permeable channel component	ER	2	7	67.2	High
TRINITY_DN11300_c0_g1_i1_orf1	ORF type:complete len:217 hit:SPB50892.1 TRINITY_DN11300_c0_g1_i1:42-692(+)	2.00836	1.00602	0.02287	up	yes	2.163	1.077	1	0.761	1.471	2.46	1.737	2.292	BP:cellular response to carbon dioxide;BP:cellular response to inorganic substance;BP:carbon utilization;BP:cellular response to chemical stimulus;BP:response to carbon dioxide;BP:single-organism process;BP:cellular response to stimulus;BP:cellular response to stress;BP:cellular process;BP:response to stress;BP:biological_process;BP:metabolic process;BP:response to chemical;BP:cellular response t…	GO:0071244;GO:0071241;GO:0015976;GO:0070887;GO:0010037;GO:0044699;GO:0051716;GO:0033554;GO:0009987;GO:0006950;GO:0008150;GO:0008152;GO:0042221;GO:0034599;GO:0010035;GO:0010033;GO:1901700;GO:1901701;GO:0050896;GO:0006979;GO:0031970;GO:0031974;GO:0005758;GO:0005575;GO:0044464;GO:0044446;GO:0044444;GO:0044429;GO:0044424;GO:0044422;GO:0003674;GO:0008270;GO:0043169;GO:0046914;GO:0016829;GO:0043167;GO:…	K01673	cynT, can	map00910	Nitrogen metabolism	COG0288	P:Inorganic ion transport and metabolism	PF00484.16	Pro_CA	Carbonic anhydrase	cytoplasmic	1	6	23.5	High
TRINITY_DN994_c0_g1_i2_orf1	ORF type:complete len:395 hit:OQD77559.1 TRINITY_DN994_c0_g1_i2:486-1670(-)	2.27388	1.18515	0.003732	up	yes	2.245	0.9873	1	1.009	0.953	1.841	2.522	2.373	BP:nucleobase-containing compound transport;BP:nucleotide-sugar transport;BP:nucleotide transport;BP:cell wall macromolecule metabolic process;BP:nitrogen compound transport;BP:cellular macromolecule biosynthetic process;BP:cell wall polysaccharide biosynthetic process;BP:cellular polysaccharide biosynthetic process;BP:cell wall macromolecule biosynthetic process;BP:single-organism biosynthetic p…	GO:0015931;GO:0015780;GO:0006862;GO:0044036;GO:0071705;GO:0034645;GO:0070592;GO:0033692;GO:0044038;GO:0044711;GO:1901576;GO:0044264;GO:0071966;GO:0044262;GO:0044260;GO:0016051;GO:0090481;GO:0055085;GO:0044765;GO:0071704;GO:0044699;GO:0071702;GO:1902578;GO:1901264;GO:0006810;GO:1901679;GO:0009987;GO:0000271;GO:0044710;GO:0034637;GO:0009058;GO:0009059;GO:0008150;GO:0008152;GO:0010383;GO:0044723;GO:…	------	------	------	------	------	------	PF03151.13	TPT	Triose-phosphate Transporter family	peroxisomal	6	16	43	High
TRINITY_DN14892_c0_g1_i1_orf1	ORF type:complete len:127 hit:OQD75162.1 TRINITY_DN14892_c0_g1_i1:79-459(+)	2.25774	1.17488	0.001932	up	yes	2.239	0.9917	1	1.06	0.915	1.922	2.306	2.489	------	------	------	------	------	------	------	------	------	------	------	cytoplasmic	7	58	13.8	High
TRINITY_DN3450_c0_g1_i1_orf1	ORF type:5prime_partial len:193 hit:CEJ55559.1 TRINITY_DN3450_c0_g1_i1:3-581(-)	2.33264	1.22197	0.02998	up	yes	2.258	0.968	1	1.03	0.874	1.485	2.706	2.584	BP:organic substance catabolic process;BP:organic substance metabolic process;BP:biological_process;BP:metabolic process;BP:polysaccharide catabolic process;BP:catabolic process;BP:macromolecule catabolic process;BP:primary metabolic process;BP:carbohydrate metabolic process;BP:polysaccharide metabolic process;BP:carbohydrate catabolic process;BP:macromolecule metabolic process;MF:hydrolase activ…	GO:1901575;GO:0071704;GO:0008150;GO:0008152;GO:0000272;GO:0009056;GO:0009057;GO:0044238;GO:0005975;GO:0005976;GO:0016052;GO:0043170;GO:0016787;GO:0030247;GO:0030246;GO:0003674;GO:0005488;GO:2001070;GO:0004339;GO:0015926;GO:0016798;GO:0003824;GO:0004553;GO:0001871	K01178	SGA1	map00500	Starch and sucrose metabolism	------	------	PF00723.18	Glyco_hydro_15	Glycosyl hydrolases family 15	mitochondrial	2	11	20.7	High
TRINITY_DN3995_c0_g1_i1_orf1	ORF type:complete len:549 hit:OQD79082.1 TRINITY_DN3995_c0_g1_i1:65-1711(-)	2.33675	1.2245	0.003128	up	yes	2.258	0.9663	1	0.948	0.951	1.856	2.5	2.417	BP:amino acid transport;BP:organic acid transmembrane transport;BP:carboxylic acid transmembrane transport;BP:single-organism process;BP:localization;BP:nitrogen compound transport;BP:organic substance transport;BP:cellular process;BP:organic acid transport;BP:ion transport;BP:transport;BP:organic anion transport;BP:ion transmembrane transport;BP:single-organism transport;BP:biological_process;BP…	GO:0006865;GO:1903825;GO:1905039;GO:0044699;GO:0051179;GO:0071705;GO:0071702;GO:0009987;GO:0015849;GO:0006811;GO:0006810;GO:0015711;GO:0034220;GO:0044765;GO:0008150;GO:0051234;GO:0055085;GO:1902578;GO:0046942;GO:0003333;GO:0006820;GO:0098656;GO:0044763;GO:0016021;GO:0031224;GO:0044425;GO:0005575;GO:0005342;GO:0003674;GO:0015075;GO:0005215;GO:0046943;GO:0022891;GO:0008509;GO:0022892;GO:0008514;GO:…	K16261	YAT	------	------	COG0531;COG0833	E:Amino acid transport and metabolism;	PF00324.18;PF13520.3	AA_permease;AA_permease_2	Amino acid permease;Amino acid permease	cytoplasmic	6	16	59.7	High
TRINITY_DN1422_c0_g2_i1_orf1	ORF type:5prime_partial len:223 hit:XP_026626986.1 TRINITY_DN1422_c0_g2_i1:3-671(-)	2.15362	1.10676	0.000265	up	yes	2.201	1.022	1	0.957	1.109	2.039	2.332	2.232	BP:regulation of primary metabolic process;BP:regulation of metabolic process;BP:cellular component organization or biogenesis;BP:cellular response to stimulus;BP:negative regulation of cell cycle;BP:posttranscriptional regulation of gene expression;BP:negative regulation of biological process;BP:regulation of macromolecule metabolic process;BP:regulation of translational initiation;BP:regulation…	GO:0080090;GO:0019222;GO:0071840;GO:0051716;GO:0045786;GO:0010608;GO:0048519;GO:0060255;GO:0006446;GO:0050789;GO:0033554;GO:0044783;GO:0022607;GO:1990611;GO:0007346;GO:0016043;GO:0065003;GO:0065007;GO:0009889;GO:0050794;GO:1901987;GO:0006950;GO:0008150;GO:2000134;GO:1901988;GO:0043555;GO:0043558;GO:0050896;GO:0010556;GO:0010564;GO:1901991;GO:1901990;GO:0044819;GO:0044699;GO:0051246;GO:0022618;GO:…	K03237	EIF2S1	map03013;map04141;map04138	RNA transport;Protein processing in endoplasmic reticulum;Autophagy - yeast	COG1093	J:Translation, ribosomal structure and biogenesis	PF07541.9;PF00575.20	EIF_2_alpha;S1	Eukaryotic translation initiation factor 2 alpha subunit;S1 RNA binding domain	nuclear	3	14	25.6	High
TRINITY_DN54_c1_g2_i18_orf1	ORF type:complete len:751 hit:XP_022482119.1 TRINITY_DN54_c1_g2_i18:3679-5931(-)	2.14188	1.09888	0.01432	up	yes	2.189	1.022	1	1.033	1.032	1.632	2.537	2.399	------	------	K01205	NAGLU	map00531	Glycosaminoglycan degradation	------	------	PF05089.9;PF12972.4;PF12971.4	NAGLU;NAGLU_C;NAGLU_N	Alpha-N-acetylglucosaminidase;Alpha-N-acetylglucosaminidase;Alpha-N-acetylglucosaminidase	extracellular	7	10	85	High
TRINITY_DN2362_c0_g1_i1_orf1	ORF type:complete len:84 hit:RDK39928.1 TRINITY_DN2362_c0_g1_i1:419-670(+)	2.05228	1.03723	0.02324	up	yes	2.159	1.052	1	1.042	1.115	1.706	2.025	2.746	------	------	------	------	------	------	------	------	------	------	------	cytoplasmic	2	28	9.5	High
TRINITY_DN835_c2_g1_i1_orfp1	TRINITY_DN835_c2_g1::TRINITY_DN835_c2_g1_i1::g.424::m.424 TRINITY_DN835_c2_g1::TRINITY_DN835_c2_g1_i1::g.424 ORF type:internal len:107 (-),score=26.49 TRINITY_DN835_c2_g1_i1:2-319(-)	2.13073	1.09135	0.03046	up	yes	2.184	1.025	1	0.854	1.22	1.721	1.991	2.839	------	------	------	------	------	------	------	------	------	------	------	cytoplasmic	1	26	11.4	High
TRINITY_DN13639_c0_g1_i1_orfp3	TRINITY_DN13639_c0_g1::TRINITY_DN13639_c0_g1_i1::g.3372::m.3372 TRINITY_DN13639_c0_g1::TRINITY_DN13639_c0_g1_i1::g.3372 ORF type:5prime_partial len:105 (+),score=3.00 TRINITY_DN13639_c0_g1_i1:1-315(+)	2.26477	1.17936	0.001954	up	yes	2.224	0.982	1	0.923	1.023	2.041	2.562	2.068	------	------	------	------	------	------	------	------	------	------	------	extracellular	1	8	11.3	Medium
TRINITY_DN5774_c2_g1_i1_orf1	ORF type:internal len:121 hit:CEJ54546.1 TRINITY_DN5774_c2_g1_i1:3-365(+)	2.55211	1.35169	0.03773	up	yes	2.302	0.902	1	0.779	0.927	1.817	1.881	3.207	------	------	------	------	------	------	------	------	------	------	------	extracellular	1	18	13.8	High
TRINITY_DN14424_c0_g1_i1_orf1	ORF type:complete len:827 hit:OKO91473.1 TRINITY_DN14424_c0_g1_i1:187-2667(-)	2.44086	1.28739	0.0032	up	yes	2.27	0.93	1	0.914	0.876	1.898	2.62	2.292	BP:cellular potassium ion transport;BP:potassium ion transmembrane transport;BP:transmembrane transport;BP:biological_process;BP:inorganic cation transmembrane transport;BP:cation transport;BP:monovalent inorganic cation transport;BP:transport;BP:potassium ion transport;BP:ion transport;BP:ion transmembrane transport;BP:single-organism transport;BP:single-organism cellular process;BP:establishmen…	GO:0071804;GO:0071805;GO:0055085;GO:0008150;GO:0098662;GO:0006812;GO:0015672;GO:0006810;GO:0006813;GO:0006811;GO:0034220;GO:0044765;GO:0044763;GO:0051234;GO:0051179;GO:1902578;GO:0044699;GO:0098660;GO:0030001;GO:0009987;GO:0098655;GO:0031224;GO:0005575;GO:0016021;GO:0044425;GO:0003674;GO:0015077;GO:0046873;GO:0005215;GO:0008324;GO:0022891;GO:0022890;GO:0022892;GO:0015075;GO:0022857;GO:0015079	------	------	------	------	COG0168	P:Inorganic ion transport and metabolism	PF02386.13	TrkH	Cation transport protein	ER	5	6	92.4	High
TRINITY_DN15215_c0_g1_i1_orf1	ORF type:complete len:530 hit:OKO93421.1 TRINITY_DN15215_c0_g1_i1:128-1717(+)	2.29414	1.19795	0.01373	up	yes	2.226	0.9703	1	1.028	0.883	1.641	2.595	2.443	BP:amino acid transport;BP:organic acid transmembrane transport;BP:carboxylic acid transmembrane transport;BP:single-organism process;BP:localization;BP:nitrogen compound transport;BP:organic substance transport;BP:cellular process;BP:organic acid transport;BP:ion transport;BP:transport;BP:organic anion transport;BP:ion transmembrane transport;BP:single-organism transport;BP:biological_process;BP…	GO:0006865;GO:1903825;GO:1905039;GO:0044699;GO:0051179;GO:0071705;GO:0071702;GO:0009987;GO:0015849;GO:0006811;GO:0006810;GO:0015711;GO:0034220;GO:0044765;GO:0008150;GO:0051234;GO:0055085;GO:1902578;GO:0046942;GO:0003333;GO:0006820;GO:0098656;GO:0044763;GO:0016021;GO:0031224;GO:0044425;GO:0005575;GO:0005342;GO:0003674;GO:0000062;GO:0043167;GO:0043168;GO:0015075;GO:0005215;GO:0046943;GO:1901681;GO:…	------	------	------	------	COG0531	E:Amino acid transport and metabolism	PF13520.3;PF00324.18	AA_permease_2;AA_permease	Amino acid permease;Amino acid permease	plasma membrane	3	5	56.6	High
TRINITY_DN1288_c0_g1_i1_orf1	ORF type:complete len:463 hit:OOQ88864.1 TRINITY_DN1288_c0_g1_i1:878-2266(+)	2.12243	1.08572	0.006168	up	yes	2.167	1.021	1	1.062	1.002	1.758	2.492	2.251	BP:cellular process;BP:biological_process;BP:inorganic cation transmembrane transport;BP:transport;BP:ion transport;BP:calcium ion transport;BP:ion transmembrane transport;BP:single-organism transport;BP:metal ion transport;BP:divalent inorganic cation transport;BP:establishment of localization;BP:localization;BP:single-organism localization;BP:single-organism process;BP:divalent metal ion transp…	GO:0009987;GO:0008150;GO:0098662;GO:0006810;GO:0006811;GO:0006816;GO:0034220;GO:0044765;GO:0030001;GO:0072511;GO:0051234;GO:0051179;GO:1902578;GO:0044699;GO:0070838;GO:0055085;GO:0070588;GO:0098660;GO:0044763;GO:0006812;GO:0098655;GO:0031224;GO:0016021;GO:0044425;GO:0005575;GO:0099516;GO:0003674;GO:0015085;GO:0015491;GO:0015077;GO:0072509;GO:0005215;GO:0046873;GO:0022804;GO:0015297;GO:0015291;GO:…	K07300	chaA, CAX	------	------	COG0387	P:Inorganic ion transport and metabolism	PF01699.21	Na_Ca_ex	Sodium/calcium exchanger protein	cytoplasmic	3	9	50.5	High
TRINITY_DN10589_c0_g1_i1_orf1	ORF type:complete len:591 hit:OOQ91208.1 TRINITY_DN10589_c0_g1_i1:6-1778(+)	2.11361	1.07971	0.002596	up	yes	2.158	1.021	1	0.959	1.105	1.833	2.361	2.281	------	------	------	------	------	------	------	------	PF00400.29	WD40	WD domain, G-beta repeat	nuclear	1	2	64.4	Medium
TRINITY_DN1516_c0_g1_i4_orf1	ORF type:complete len:162 hit:GAO90830.1 TRINITY_DN1516_c0_g1_i4:63-548(+)	2.04799	1.03421	0.000258	up	yes	2.134	1.042	1	1.015	1.112	1.975	2.176	2.25	BP:primary metabolic process;BP:cellular biosynthetic process;BP:cellular nitrogen compound metabolic process;BP:nitrogen compound metabolic process;BP:cellular macromolecule biosynthetic process;BP:cellular protein metabolic process;BP:cellular nitrogen compound biosynthetic process;BP:cellular macromolecule metabolic process;BP:peptide biosynthetic process;BP:organic substance metabolic process…	GO:0044238;GO:0044249;GO:0034641;GO:0006807;GO:0034645;GO:0044267;GO:0044271;GO:0044260;GO:0043043;GO:0071704;GO:1901576;GO:0009987;GO:0009058;GO:0009059;GO:0008150;GO:0008152;GO:1901564;GO:0043604;GO:1901566;GO:0019538;GO:0044237;GO:0043170;GO:0043603;GO:0006518;GO:0006412;GO:0015935;GO:1990904;GO:0022627;GO:0030529;GO:0044391;GO:0032991;GO:0005575;GO:0044464;GO:0044446;GO:0044444;GO:0044445;GO:…	K02949	RP-S11e, RPS11	map03010	Ribosome	COG0186	J:Translation, ribosomal structure and biogenesis	PF16205.2;PF00366.17	Ribosomal_S17_N;Ribosomal_S17	Ribosomal_S17 N-terminal;Ribosomal protein S17	cytoplasmic	6	36	18.6	High
TRINITY_DN13726_c0_g1_i1_orf1	ORF type:complete len:535 hit:CEO60367.1 TRINITY_DN13726_c0_g1_i1:369-1973(-)	2.41472	1.27186	0.001817	up	yes	2.244	0.9293	1	0.93	0.858	1.91	2.495	2.327	CC:cellular_component;CC:membrane part;CC:integral component of membrane;CC:intrinsic component of membrane;	GO:0005575;GO:0044425;GO:0016021;GO:0031224	------	------	------	------	------	------	PF06813.10;PF07690.13	Nodulin-like;MFS_1	Nodulin-like;Major Facilitator Superfamily	Golgi apparatus	3	7	57.9	High
TRINITY_DN4342_c0_g2_i1_orf1	ORF type:complete len:1209 hit:OOQ91357.1 TRINITY_DN4342_c0_g2_i1:289-3915(+)	2.27847	1.18806	0.02695	up	yes	2.201	0.966	1	0.869	1.029	1.686	2.89	2.026	BP:cellular process;BP:biological_process;BP:cellular component organization or biogenesis;BP:cellular component organization;	GO:0009987;GO:0008150;GO:0071840;GO:0016043	------	------	------	------	------	------	PF12796.4;PF13857.3;PF13637.3;PF00023.27;PF13606.3	Ank_2;Ank_5;Ank_4;Ank;Ank_3	Ankyrin repeats;Ankyrin repeats;Ankyrin repeats;Ankyrin repeat;Ankyrin repeat	nuclear	1	0	134	Medium
TRINITY_DN5943_c0_g2_i1_orf1	ORF type:complete len:535 hit:OQE23146.1 TRINITY_DN5943_c0_g2_i1:756-2360(-)	2.25059	1.1703	0.03785	up	yes	2.186	0.9713	1	0.95	0.964	1.697	2.973	1.888	BP:amino acid transport;BP:organic acid transmembrane transport;BP:carboxylic acid transmembrane transport;BP:single-organism process;BP:localization;BP:nitrogen compound transport;BP:organic substance transport;BP:cellular process;BP:organic acid transport;BP:ion transport;BP:transport;BP:organic anion transport;BP:ion transmembrane transport;BP:single-organism transport;BP:biological_process;BP…	GO:0006865;GO:1903825;GO:1905039;GO:0044699;GO:0051179;GO:0071705;GO:0071702;GO:0009987;GO:0015849;GO:0006811;GO:0006810;GO:0015711;GO:0034220;GO:0044765;GO:0008150;GO:0051234;GO:0055085;GO:1902578;GO:0046942;GO:0003333;GO:0006820;GO:0098656;GO:0044763;GO:0016021;GO:0031224;GO:0044425;GO:0005575;GO:0005342;GO:0003674;GO:0015075;GO:0005215;GO:0046943;GO:0022891;GO:0008509;GO:0022892;GO:0008514;GO:…	------	------	------	------	COG0531	E:Amino acid transport and metabolism	PF13520.3;PF00324.18	AA_permease_2;AA_permease	Amino acid permease;Amino acid permease	peroxisomal	1	1	58.2	Low
TRINITY_DN706_c0_g1_i5_orf1	ORF type:complete len:479 hit:XP_016600552.1 TRINITY_DN706_c0_g1_i5:8809-10245(-)	2.03369	1.0241	0.001429	up	yes	2.113	1.039	1	1.003	1.113	1.85	2.262	2.227	BP:protein localization;BP:organic substance transport;BP:macromolecule localization;BP:transport;BP:establishment of protein localization;BP:protein transport;BP:biological_process;BP:establishment of localization;BP:localization;CC:endoplasmic reticulum;CC:intracellular organelle;CC:membrane-bounded organelle;CC:organelle;CC:intrinsic component of membrane;CC:integral component of membrane;CC:G…	GO:0008104;GO:0071702;GO:0033036;GO:0006810;GO:0045184;GO:0015031;GO:0008150;GO:0051234;GO:0051179;GO:0005783;GO:0043229;GO:0043227;GO:0043226;GO:0031224;GO:0016021;GO:0005794;GO:0043231;GO:0044464;GO:0005575;GO:0044444;GO:0044424;GO:0044425	K10956	SEC61A	map04145;map03060;map04141	Phagosome;Protein export;Protein processing in endoplasmic reticulum	COG0201	U:Intracellular trafficking, secretion, and vesicular transport	PF00344.17;PF10559.6	SecY;Plug_translocon	SecY translocase;Plug domain of Sec61p	ER	9	18	52.1	High
TRINITY_DN4259_c0_g1_i1_orf1	ORF type:complete len:546 hit:OQD78493.1 TRINITY_DN4259_c0_g1_i1:19-1656(+)	2.18386	1.12688	0.02412	up	yes	2.157	0.9877	1	0.992	0.971	1.767	2.815	1.89	BP:cellular metabolic process;BP:homeostatic process;BP:regulation of biological process;BP:cellular nitrogen compound metabolic process;BP:nitrogen compound metabolic process;BP:detoxification;BP:cellular oxidant detoxification;BP:organic substance metabolic process;BP:biological regulation;BP:single-organism process;BP:regulation of biological quality;BP:cellular homeostasis;BP:glutathione meta…	GO:0044237;GO:0042592;GO:0050789;GO:0034641;GO:0006807;GO:0098754;GO:0098869;GO:0071704;GO:0065007;GO:0044699;GO:0065008;GO:0019725;GO:0006749;GO:0009987;GO:0044710;GO:0050794;GO:1990748;GO:0008152;GO:0045454;GO:0055114;GO:1901564;GO:0006575;GO:0043603;GO:0044763;GO:0006790;GO:0008150;GO:0006518;GO:0005623;GO:0005575;GO:0003674;GO:0005488;GO:0043167;GO:1901363;GO:1901265;GO:0016491;GO:0043168;GO:…	K00383	GSR, gor	map00480	Glutathione metabolism	COG1249	C:Energy production and conversion	PF07992.11;PF02852.19;PF00070.24;PF13738.3	Pyr_redox_2;Pyr_redox_dim;Pyr_redox;Pyr_redox_3	Pyridine nucleotide-disulphide oxidoreductase;Pyridine nucleotide-disulphide oxidoreductase, dimerisation domain;Pyridine nucleotide-disulphide oxidoreductase;Pyridine nucleotide-disulphide oxidoreductase	mitochondrial	19	43	59.4	High
TRINITY_DN14396_c0_g1_i1_orf1	ORF type:complete len:422 hit:OQD73577.1 TRINITY_DN14396_c0_g1_i1:21-1286(-)	2.10059	1.0708	0.0423	up	yes	2.13	1.014	1	0.926	1.116	1.464	2.164	2.763	BP:metabolic process;BP:biological_process;MF:hydrolase activity;MF:hydrolase activity, acting on ester bonds;MF:catalytic activity;MF:molecular_function;	GO:0008152;GO:0008150;GO:0016787;GO:0016788;GO:0003824;GO:0003674	K01078	E3.1.3.2	map00730;map00740	Thiamine metabolism;Riboflavin metabolism	------	------	PF04185.11	Phosphoesterase	Phosphoesterase family	mitochondrial	8	29	47.1	High
TRINITY_DN4524_c1_g1_i1_orf1	ORF type:complete len:364 hit:OQE28916.1 TRINITY_DN4524_c1_g1_i1:189-1280(-)	2.05248	1.03737	0.000806	up	yes	2.112	1.029	1	0.949	1.137	1.92	2.134	2.281	BP:cellular component assembly;BP:macromolecular complex subunit organization;BP:cellular macromolecular complex assembly;BP:ribosomal large subunit assembly;BP:ribonucleoprotein complex subunit organization;BP:cellular component organization;BP:macromolecular complex assembly;BP:ribonucleoprotein complex assembly;BP:cellular component organization or biogenesis;BP:cellular process;BP:biological_…	GO:0022607;GO:0043933;GO:0034622;GO:0000027;GO:0071826;GO:0016043;GO:0065003;GO:0022618;GO:0071840;GO:0009987;GO:0008150;GO:1990904;GO:0030687;GO:0030684;GO:0043229;GO:0043228;GO:0030529;GO:0043226;GO:0031224;GO:0005575;GO:0005730;GO:0016021;GO:0032153;GO:0032991;GO:0043232;GO:0005829;GO:0044464;GO:0044446;GO:0044444;GO:0044428;GO:0044424;GO:0044425;GO:0044422;GO:0042134;GO:0003674;GO:0005488;GO:…	K14820	BRX1, BRIX1	------	------	COG5154	J:Translation, ribosomal structure and biogenesis	PF04427.15	Brix	Brix domain	cytoplasmic	4	11	40.6	High
TRINITY_DN3260_c0_g1_i1_orf1	ORF type:complete len:475 hit:CEJ54762.1 TRINITY_DN3260_c0_g1_i1:219-1643(+)	2.18442	1.12725	0.000864	up	yes	2.151	0.9847	1	0.904	1.05	1.928	2.172	2.353	BP:RNA modification;BP:nucleic acid metabolic process;BP:ncRNA metabolic process;BP:pseudouridine synthesis;BP:organic cyclic compound metabolic process;BP:cellular macromolecule metabolic process;BP:organic substance metabolic process;BP:rRNA processing;BP:ncRNA processing;BP:nucleobase-containing compound metabolic process;BP:cellular process;BP:cellular aromatic compound metabolic process;BP:m…	GO:0009451;GO:0090304;GO:0034660;GO:0001522;GO:1901360;GO:0044260;GO:0071704;GO:0006364;GO:0034470;GO:0006139;GO:0009987;GO:0006725;GO:0043412;GO:0008150;GO:0008152;GO:0046483;GO:0016070;GO:0044238;GO:0016072;GO:0034641;GO:0044237;GO:0043170;GO:0006807;GO:0006396;GO:0099512;GO:0099513;GO:1990904;GO:0043229;GO:0043228;GO:0043226;GO:0005737;GO:0005575;GO:0005730;GO:0005874;GO:0016021;GO:0030529;GO:…	K11131	DKC1, NOLA4, CBF5	map03008	Ribosome biogenesis in eukaryotes	COG0130	J:Translation, ribosomal structure and biogenesis	PF08068.9;PF16198.2;PF01509.15;PF01472.17	DKCLD;TruB_C_2;TruB_N;PUA	DKCLD;tRNA pseudouridylate synthase B C-terminal domain;TruB family pseudouridylate synthase;PUA domain	nuclear	8	18	53.1	High
TRINITY_DN12693_c0_g1_i1_orf1	ORF type:internal len:89 hit:RKP23295.1 TRINITY_DN12693_c0_g1_i1:2-268(-)	2.0666	1.04726	0.001803	up	yes	2.11	1.021	1	0.993	1.07	1.819	2.27	2.24	BP:protein localization;BP:membrane organization;BP:organic cyclic compound biosynthetic process;BP:cellular component organization or biogenesis;BP:organic cyclic compound catabolic process;BP:cellular macromolecule localization;BP:macromolecule localization;BP:rRNA processing;BP:ncRNA processing;BP:protein targeting;BP:establishment of protein localization;BP:protein localization to membrane;BP…	GO:0008104;GO:0061024;GO:1901362;GO:0071840;GO:1901361;GO:0070727;GO:0033036;GO:0006364;GO:0034470;GO:0006605;GO:0045184;GO:0072657;GO:0046483;GO:0019438;GO:0022607;GO:0006613;GO:0019083;GO:0006614;GO:0000028;GO:0006807;GO:0034660;GO:0007062;GO:1901576;GO:1901575;GO:0044265;GO:0044260;GO:0006886;GO:0016043;GO:0065003;GO:1901360;GO:0018130;GO:0006810;GO:0046700;GO:0019439;GO:0008150;GO:0008152;GO:…	K02978	RP-S27e, RPS27	map03010	Ribosome	COG2051	J:Translation, ribosomal structure and biogenesis	PF01667.14	Ribosomal_S27e	Ribosomal protein S27	cytoplasmic	1	9	10	Medium
TRINITY_DN4351_c0_g1_i1_orf1	ORF type:complete len:305 hit:OOQ84735.1 TRINITY_DN4351_c0_g1_i1:242-1156(+)	2.23278	1.15884	0.03848	up	yes	2.162	0.9683	1	0.997	0.908	1.565	2.9	2.021	MF:hydrolase activity;MF:molecular_function;MF:catalytic activity;	GO:0016787;GO:0003674;GO:0003824	------	------	------	------	COG0496	F:Nucleotide transport and metabolism	PF01975.14	SurE	Survival protein SurE	extracellular	5	21	31.5	High
TRINITY_DN1840_c0_g1_i2_orf1	ORF type:complete len:263 hit:OOQ85593.1 TRINITY_DN1840_c0_g1_i2:172-960(+)	2.79903	1.48493	0.001227	up	yes	2.298	0.821	1	0.776	0.687	1.995	2.508	2.39	CC:cytoplasm;CC:integral component of membrane;CC:cell part;CC:cellular_component;CC:intracellular part;CC:membrane part;CC:intrinsic component of membrane;	GO:0005737;GO:0016021;GO:0044464;GO:0005575;GO:0044424;GO:0044425;GO:0031224	------	------	------	------	------	------	PF04193.11	PQ-loop	PQ loop repeat	lysosomal	1	5	29.3	High
TRINITY_DN1366_c0_g1_i1_orf1	ORF type:complete len:561 hit:OKP06492.1 TRINITY_DN1366_c0_g1_i1:1178-2860(+)	2.19487	1.13414	0.02679	up	yes	2.14	0.975	1	1.019	0.906	1.472	2.573	2.376	BP:transport;BP:biological_process;BP:cellular process;BP:single-organism cellular process;BP:localization;BP:single-organism transport;BP:single-organism process;BP:single-organism localization;BP:establishment of localization;BP:transmembrane transport;CC:integral component of membrane;CC:cellular_component;CC:membrane part;CC:intrinsic component of membrane;MF:transporter activity;MF:molecular…	GO:0006810;GO:0008150;GO:0009987;GO:0044763;GO:0051179;GO:0044765;GO:0044699;GO:1902578;GO:0051234;GO:0055085;GO:0016021;GO:0005575;GO:0044425;GO:0031224;GO:0005215;GO:0003674	K03457	TC.NCS1	------	------	COG1953;COG1953	H:Coenzyme transport and metabolism;F:Nucleotide transport and metabolism	PF02133.12	Transp_cyt_pur	Permease for cytosine/purines, uracil, thiamine, allantoin	cytoplasmic	1	1	62.1	Medium
TRINITY_DN5401_c0_g1_i1_orf1	ORF type:complete len:116 hit:XP_022491815.1 TRINITY_DN5401_c0_g1_i1:423-770(+)	2.15182	1.10556	0.009852	up	yes	2.126	0.988	1	0.972	0.992	1.678	2.526	2.174	------	------	------	------	------	------	------	------	------	------	------	cytoplasmic	5	63	12.7	High
TRINITY_DN428_c0_g1_i1_orf1	ORF type:complete len:616 hit:CEJ57279.1 TRINITY_DN428_c0_g1_i1:670-2517(+)	2.35167	1.23369	0.008472	up	yes	2.184	0.9287	1	0.886	0.9	1.721	2.611	2.221	BP:transport;BP:biological_process;BP:cellular process;BP:localization;BP:single-organism transport;BP:single-organism cellular process;BP:single-organism process;BP:single-organism localization;BP:establishment of localization;BP:transmembrane transport;CC:integral component of membrane;CC:cellular_component;CC:membrane part;CC:intrinsic component of membrane;	GO:0006810;GO:0008150;GO:0009987;GO:0051179;GO:0044765;GO:0044763;GO:0044699;GO:1902578;GO:0051234;GO:0055085;GO:0016021;GO:0005575;GO:0044425;GO:0031224	------	------	------	------	------	------	PF07690.13;PF06609.10;PF00083.21	MFS_1;TRI12;Sugar_tr	Major Facilitator Superfamily;Fungal trichothecene efflux pump;Sugar	peroxisomal	5	8	66.4	High
TRINITY_DN11950_c0_g1_i1_orf1	ORF type:complete len:497 hit:OQD67178.1 TRINITY_DN11950_c0_g1_i1:323-1813(+)	2.04902	1.03493	0.000167	up	yes	2.09	1.02	1	0.947	1.112	1.968	2.164	2.139	BP:transport;BP:biological_process;BP:cellular process;BP:localization;BP:single-organism transport;BP:single-organism cellular process;BP:single-organism process;BP:single-organism localization;BP:establishment of localization;BP:transmembrane transport;CC:integral component of membrane;CC:cellular_component;CC:membrane part;CC:intrinsic component of membrane;	GO:0006810;GO:0008150;GO:0009987;GO:0051179;GO:0044765;GO:0044763;GO:0044699;GO:1902578;GO:0051234;GO:0055085;GO:0016021;GO:0005575;GO:0044425;GO:0031224	------	------	------	------	COG0477	G:Carbohydrate transport and metabolism	PF07690.13	MFS_1	Major Facilitator Superfamily	ER	1	2	55.4	Low
TRINITY_DN1130_c1_g1_i1_orf1	ORF type:internal len:141 hit:XP_015409264.1 TRINITY_DN1130_c1_g1_i1:71-493(+)	2.16665	1.11547	0.006281	up	yes	2.127	0.9817	1	1.023	0.922	2.361	2.325	1.696	BP:thiamine metabolic process;BP:coenzyme metabolic process;BP:pyrimidine-containing compound biosynthetic process;BP:cellular biosynthetic process;BP:cellular nitrogen compound metabolic process;BP:nitrogen compound metabolic process;BP:coenzyme biosynthetic process;BP:small molecule metabolic process;BP:single-organism biosynthetic process;BP:small molecule biosynthetic process;BP:organic cycli…	GO:0006772;GO:0006732;GO:0072528;GO:0044249;GO:0034641;GO:0006807;GO:0009108;GO:0044281;GO:0044711;GO:0044283;GO:1901362;GO:1901360;GO:0072527;GO:1901576;GO:0042723;GO:0051186;GO:0042724;GO:0042357;GO:0051188;GO:0071704;GO:0044699;GO:0018130;GO:0006767;GO:0006766;GO:0009229;GO:0009228;GO:0009987;GO:0006725;GO:0044710;GO:0009058;GO:0009110;GO:0008150;GO:0008152;GO:0044271;GO:0090407;GO:0046483;GO:…	K18278	THI5	map00730	Thiamine metabolism	------	------	PF09084.8	NMT1	NMT1/THI5 like	cytoplasmic	1	6	15.6	Medium
TRINITY_DN3100_c0_g1_i1_orf1	ORF type:complete len:390 hit:OQD87585.1 TRINITY_DN3100_c0_g1_i1:535-1704(+)	2.19425	1.13372	0.04741	up	yes	2.135	0.973	1	0.972	0.947	1.607	2.943	1.854	MF:hydrolase activity;MF:molecular_function;MF:catalytic activity;	GO:0016787;GO:0003674;GO:0003824	K14379	ACP5	map00740	Riboflavin metabolism	COG1409	R:General function prediction only	PF00149.25	Metallophos	Calcineurin-like phosphoesterase	lysosomal	3	6	43.4	High
TRINITY_DN4737_c0_g1_i1_orf1	ORF type:complete len:505 hit:CDM38094.1 TRINITY_DN4737_c0_g1_i1:133-1647(+)	2.29407	1.19791	0.006902	up	yes	2.164	0.9433	1	0.942	0.888	1.726	2.537	2.229	BP:transport;BP:biological_process;BP:cellular process;BP:localization;BP:single-organism transport;BP:single-organism cellular process;BP:single-organism process;BP:single-organism localization;BP:establishment of localization;BP:transmembrane transport;CC:integral component of membrane;CC:cellular_component;CC:membrane part;CC:intrinsic component of membrane;	GO:0006810;GO:0008150;GO:0009987;GO:0051179;GO:0044765;GO:0044763;GO:0044699;GO:1902578;GO:0051234;GO:0055085;GO:0016021;GO:0005575;GO:0044425;GO:0031224	------	------	------	------	------	------	PF07690.13	MFS_1	Major Facilitator Superfamily	ER	6	15	53.2	High
TRINITY_DN6227_c0_g1_i1_orf1	ORF type:complete len:385 hit:CEJ58812.1 TRINITY_DN6227_c0_g1_i1:362-1516(+)	2.16359	1.11343	0.004435	up	yes	2.124	0.9817	1	0.911	1.034	1.808	2.477	2.087	BP:single-organism process;BP:cellular protein metabolic process;BP:single-organism metabolic process;BP:protein glycosylation;BP:organic substance metabolic process;BP:cellular process;BP:glycosylation;BP:cellular protein modification process;BP:macromolecule modification;BP:protein modification process;BP:biological_process;BP:metabolic process;BP:single-organism carbohydrate metabolic process;…	GO:0044699;GO:0044267;GO:0044710;GO:0006486;GO:0071704;GO:0009987;GO:0070085;GO:0006464;GO:0043412;GO:0036211;GO:0008150;GO:0008152;GO:0044723;GO:0044238;GO:0005975;GO:0044260;GO:0019538;GO:0044763;GO:0097502;GO:0044237;GO:0043170;GO:0043413;GO:0016021;GO:0031224;GO:0005575;GO:0044425;GO:0003674;GO:0016740;GO:0003824;GO:0016758;GO:0000030;GO:0016757	K10967	KTR1_3	map00514	Other types of O-glycan biosynthesis	COG5020	G:Carbohydrate transport and metabolism	PF01793.13	Glyco_transf_15	Glycolipid 2-alpha-mannosyltransferase	ER	5	14	45.4	High
TRINITY_DN1422_c0_g4_i1_orf1	ORF type:internal len:51 hit:TKA37213.1 TRINITY_DN1422_c0_g4_i1:111-263(+)	2.12008	1.08412	4e-06	up	yes	2.108	0.9943	1	0.94	1.043	2.083	2.118	2.123	BP:regulation of primary metabolic process;BP:regulation of metabolic process;BP:cellular component organization or biogenesis;BP:cellular response to stimulus;BP:negative regulation of cell cycle;BP:posttranscriptional regulation of gene expression;BP:negative regulation of biological process;BP:regulation of macromolecule metabolic process;BP:regulation of translational initiation;BP:regulation…	GO:0080090;GO:0019222;GO:0071840;GO:0051716;GO:0045786;GO:0010608;GO:0048519;GO:0060255;GO:0006446;GO:0050789;GO:0033554;GO:0044783;GO:0022607;GO:1990611;GO:0007346;GO:0016043;GO:0065003;GO:0065007;GO:0009889;GO:0050794;GO:1901987;GO:0006950;GO:0008150;GO:2000134;GO:1901988;GO:0043555;GO:0043558;GO:0050896;GO:0010556;GO:0010564;GO:1901991;GO:1901990;GO:0044819;GO:0044699;GO:0051246;GO:0022618;GO:…	K03237	EIF2S1	map03013;map04141;map04138	RNA transport;Protein processing in endoplasmic reticulum;Autophagy - yeast	------	------	------	------	------	nuclear	1	20	5.8	High
TRINITY_DN5362_c0_g1_i1_orf1	ORF type:internal len:120 hit:CEJ54240.1 TRINITY_DN5362_c0_g1_i1:2-361(+)	2.05818	1.04137	0.004139	up	yes	2.087	1.014	1	1.047	0.995	2.086	2.402	1.774	BP:primary metabolic process;BP:carbohydrate metabolic process;BP:organic substance metabolic process;BP:biological_process;BP:metabolic process;CC:intracellular membrane-bounded organelle;CC:cell part;CC:cellular_component;CC:intracellular organelle;CC:intracellular part;CC:membrane-bounded organelle;CC:organelle;MF:hydrolase activity;MF:catalytic activity;MF:hydrolase activity, acting on glycos…	GO:0044238;GO:0005975;GO:0071704;GO:0008150;GO:0008152;GO:0043231;GO:0044464;GO:0005575;GO:0043229;GO:0044424;GO:0043227;GO:0043226;GO:0016787;GO:0003824;GO:0016798;GO:0004553;GO:0003674	------	------	------	------	------	------	PF00703.18	Glyco_hydro_2	Glycosyl hydrolases family 2	cytoplasmic	1	8	13.2	Low
TRINITY_DN2186_c0_g1_i1_orf1	ORF type:complete len:553 hit:OQE26870.1 TRINITY_DN2186_c0_g1_i1:373-2031(-)	2.19469	1.13402	0.02089	up	yes	2.126	0.9687	1	0.925	0.981	1.503	2.4	2.475	BP:hydrogen ion transmembrane transport;BP:single-organism process;BP:proton transport;BP:localization;BP:inorganic ion transmembrane transport;BP:monovalent inorganic cation transport;BP:inorganic cation transmembrane transport;BP:hydrogen transport;BP:cation transport;BP:ion transport;BP:transport;BP:ion transmembrane transport;BP:single-organism transport;BP:biological_process;BP:establishment…	GO:1902600;GO:0044699;GO:0015992;GO:0051179;GO:0098660;GO:0015672;GO:0098662;GO:0006818;GO:0006812;GO:0006811;GO:0006810;GO:0034220;GO:0044765;GO:0008150;GO:0051234;GO:0055085;GO:1902578;GO:0044763;GO:0009987;GO:0098655;GO:0016021;GO:0031224;GO:0044425;GO:0005575;GO:0003674;GO:0015075;GO:0022857;GO:0005215;GO:0022804;GO:0015297;GO:0015291;GO:0015299;GO:0015298;GO:0008324;GO:0022891;GO:0022890;GO:…	------	------	------	------	COG0025	P:Inorganic ion transport and metabolism	PF00999.18	Na_H_Exchanger	Sodium/hydrogen exchanger family	ER	2	4	60.8	High
TRINITY_DN5267_c0_g1_i1_orf1	ORF type:internal len:95 hit:XP_022482126.1 TRINITY_DN5267_c0_g1_i1:3-287(-)	2.63412	1.39732	0.0415	up	yes	2.239	0.85	1	0.801	0.749	1.724	3.163	1.831	BP:single-organism process;BP:single-organism metabolic process;BP:metabolic process;BP:oxidation-reduction process;BP:biological_process;MF:molecular_function;MF:binding;MF:nucleotide binding;MF:heterocyclic compound binding;MF:oxidoreductase activity;MF:anion binding;MF:coenzyme binding;MF:flavin adenine dinucleotide binding;MF:ion binding;MF:nucleoside phosphate binding;MF:glucose oxidase acti…	GO:0044699;GO:0044710;GO:0008152;GO:0055114;GO:0008150;GO:0003674;GO:0005488;GO:0000166;GO:1901363;GO:0016491;GO:0043168;GO:0050662;GO:0050660;GO:0043167;GO:1901265;GO:0046562;GO:0036094;GO:0003824;GO:0047979;GO:0048037;GO:0016899;GO:0016614;GO:0097159	------	------	------	------	------	------	PF00732.16	GMC_oxred_N	GMC oxidoreductase	peroxisomal	2	27	10.3	High
TRINITY_DN11696_c0_g1_i1_orf1	ORF type:complete len:1215 hit:OOQ84869.1 TRINITY_DN11696_c0_g1_i1:192-3836(-)	2.0658	1.0467	0.001136	up	yes	2.072	1.003	1	1.108	0.902	1.883	2.057	2.276	BP:organic cyclic compound metabolic process;BP:cellular response to stimulus;BP:DNA repair;BP:heterocycle metabolic process;BP:single organism reproductive process;BP:protein metabolic process;BP:meiotic mismatch repair;BP:cellular response to stress;BP:mismatch repair;BP:nitrogen compound metabolic process;BP:cellular macromolecule metabolic process;BP:cellular component organization;BP:cellula…	GO:1901360;GO:0051716;GO:0006281;GO:0046483;GO:0044702;GO:0019538;GO:0000710;GO:0033554;GO:0006298;GO:0006807;GO:0044260;GO:0016043;GO:0071840;GO:0044710;GO:0006950;GO:0008150;GO:0008152;GO:0050896;GO:0036297;GO:0034641;GO:0044699;GO:0006139;GO:0006508;GO:0009987;GO:0006725;GO:0006974;GO:0043570;GO:0043170;GO:1903046;GO:0090304;GO:0022402;GO:0071704;GO:0022414;GO:0044763;GO:0006996;GO:0044238;GO:…	K08737	MSH6	map03430	Mismatch repair	COG0249	L:Replication, recombination and repair	PF00488.18;PF05192.15;PF01624.17;PF05190.15;PF05188.14	MutS_V;MutS_III;MutS_I;MutS_IV;MutS_II	MutS domain V;MutS domain III;MutS domain I;MutS family domain IV;MutS domain II	cytoplasmic	1	1	135.4	High
TRINITY_DN4910_c0_g1_i1_orf1	ORF type:internal len:355 hit:CEJ55632.1 TRINITY_DN4910_c0_g1_i1:109-1173(+)	2.1092	1.0767	0.002371	up	yes	2.086	0.989	1	0.985	0.982	1.768	2.275	2.215	BP:single-organism process;BP:transmembrane transport;BP:organic substance metabolic process;BP:proteolysis;BP:cellular process;BP:transport;BP:single-organism transport;BP:single-organism cellular process;BP:metabolic process;BP:establishment of localization;BP:localization;BP:single-organism localization;BP:primary metabolic process;BP:protein metabolic process;BP:macromolecule metabolic proces…	GO:0044699;GO:0055085;GO:0071704;GO:0006508;GO:0009987;GO:0006810;GO:0044765;GO:0044763;GO:0008152;GO:0051234;GO:0051179;GO:1902578;GO:0044238;GO:0019538;GO:0043170;GO:0008150;GO:0016021;GO:0031224;GO:0044425;GO:0005575;GO:0003674;GO:0008233;GO:0016787;GO:0003824	------	------	------	------	------	------	PF07690.13;PF06609.10;PF00083.21	MFS_1;TRI12;Sugar_tr	Major Facilitator Superfamily;Fungal trichothecene efflux pump;Sugar	peroxisomal	1	2	38.6	Medium
TRINITY_DN3450_c0_g4_i1_orf1	ORF type:5prime_partial len:257 hit:OOQ89171.1 TRINITY_DN3450_c0_g4_i1:1-771(-)	2.03755	1.02683	0.04302	up	yes	2.062	1.012	1	1.044	0.991	1.376	2.587	2.224	BP:single-organism process;BP:organic substance catabolic process;BP:organic substance metabolic process;BP:single-organism metabolic process;BP:polysaccharide catabolic process;BP:biological_process;BP:metabolic process;BP:catabolic process;BP:macromolecule catabolic process;BP:oxidation-reduction process;BP:primary metabolic process;BP:carbohydrate metabolic process;BP:polysaccharide metabolic …	GO:0044699;GO:1901575;GO:0071704;GO:0044710;GO:0000272;GO:0008150;GO:0008152;GO:0009056;GO:0009057;GO:0055114;GO:0044238;GO:0005975;GO:0005976;GO:0016052;GO:0043170;GO:0016787;GO:0030247;GO:0030246;GO:0003674;GO:0008270;GO:2001070;GO:0016491;GO:0043169;GO:0004339;GO:0046914;GO:0043167;GO:0046872;GO:0015926;GO:0003824;GO:0004553;GO:0016798;GO:0001871;GO:0005488	K01178	SGA1	map00500	Starch and sucrose metabolism	COG3387	G:Carbohydrate transport and metabolism	PF00723.18	Glyco_hydro_15	Glycosyl hydrolases family 15	cytoplasmic	4	21	28.2	High
TRINITY_DN12707_c0_g1_i1_orf1	ORF type:complete len:354 hit:CEJ54470.1 TRINITY_DN12707_c0_g1_i1:164-1225(-)	2.06381	1.04531	0.008995	up	yes	2.07	1.003	1	0.974	1.035	2.375	2.201	1.633	BP:galacturonan metabolic process;BP:external encapsulating structure organization;BP:cellular component organization or biogenesis;BP:organic substance catabolic process;BP:pectin metabolic process;BP:cellular component organization;BP:cell wall organization or biogenesis;BP:organic substance metabolic process;BP:cell wall organization;BP:cellular process;BP:polysaccharide catabolic process;BP:b…	GO:0010393;GO:0045229;GO:0071840;GO:1901575;GO:0045488;GO:0016043;GO:0071554;GO:0071704;GO:0071555;GO:0009987;GO:0000272;GO:0008150;GO:0008152;GO:0009056;GO:0009057;GO:0044238;GO:0005975;GO:0005976;GO:0016052;GO:0043170;GO:0045490;GO:0005575;GO:0005576;GO:0016787;GO:0016798;GO:0015925;GO:0003824;GO:0031218;GO:0015926;GO:0004553;GO:0003674	K01224	E3.2.1.89	------	------	COG3867	G:Carbohydrate transport and metabolism	PF07745.10	Glyco_hydro_53	Glycosyl hydrolase family 53	extracellular	4	15	38.5	High
TRINITY_DN2624_c0_g1_i1_orf1	ORF type:complete len:248 hit:CEJ60244.1 TRINITY_DN2624_c0_g1_i1:262-1005(+)	2.23544	1.16056	0.000864	up	yes	2.123	0.9497	1	0.954	0.895	1.869	2.27	2.231	------	------	------	------	------	------	------	------	PF08693.7	SKG6	Transmembrane alpha-helix domain	cytoplasmic	1	4	25.4	High
TRINITY_DN13882_c0_g1_i1_orf1	ORF type:complete len:244 hit:XP_001389368.2 TRINITY_DN13882_c0_g1_i1:80-811(+)	2.34205	1.22777	0.002749	up	yes	2.15	0.918	1	0.874	0.88	1.786	2.354	2.31	BP:regulation of phosphate metabolic process;BP:regulation of primary metabolic process;BP:regulation of metabolic process;BP:cellular component organization or biogenesis;BP:single-organism metabolic process;BP:single-organism biosynthetic process;BP:negative regulation of cell cycle;BP:negative regulation of lipid metabolic process;BP:negative regulation of biological process;BP:heterocycle met…	GO:0019220;GO:0080090;GO:0019222;GO:0071840;GO:0044710;GO:0044711;GO:0045786;GO:0045833;GO:0048519;GO:0046483;GO:0051055;GO:0046337;GO:0046486;GO:0009451;GO:0052646;GO:1901564;GO:0006575;GO:1901566;GO:0009892;GO:0009890;GO:0042398;GO:0006807;GO:0050789;GO:1901576;GO:0044260;GO:0045936;GO:0042254;GO:0065007;GO:1901360;GO:0019637;GO:0006629;GO:0009889;GO:0050794;GO:0043412;GO:0008150;GO:0008152;GO:…	K17103	CHO1, pssA	map00564;map00260	Glycerophospholipid metabolism;Glycine, serine and threonine metabolism	COG1183	I:Lipid transport and metabolism	PF01066.18	CDP-OH_P_transf	CDP-alcohol phosphatidyltransferase	mitochondrial	2	7	26.6	High
TRINITY_DN6610_c0_g5_i1_orf1	ORF type:complete len:279 hit:OQD89379.1 TRINITY_DN6610_c0_g5_i1:356-1192(+)	2.08934	1.06305	0.01573	up	yes	2.072	0.9917	1	0.995	0.98	1.718	2.598	1.901	------	------	K14977	ylbA, UGHY	map00230	Purine metabolism	COG3257	R:General function prediction only	PF07883.8;PF05899.9;PF02311.16	Cupin_2;Cupin_3;AraC_binding	Cupin domain;Protein of unknown function;AraC-like ligand binding domain	cytoplasmic	7	35	31	High
TRINITY_DN300_c0_g1_i3_orf1	ORF type:3prime_partial len:776 hit:OQD77703.1 TRINITY_DN300_c0_g1_i3:947-3274(-)	2.11292	1.07924	0.000103	up	yes	2.077	0.983	1	1.006	0.943	1.946	2.174	2.111	BP:single-organism metabolic process;BP:biological_process;BP:organic substance metabolic process;BP:proteolysis;BP:metabolic process;BP:oxidation-reduction process;BP:primary metabolic process;BP:single-organism process;BP:macromolecule metabolic process;BP:protein metabolic process;CC:integral component of membrane;CC:intrinsic component of membrane;CC:cellular_component;CC:membrane part;MF:end…	GO:0044710;GO:0008150;GO:0071704;GO:0006508;GO:0008152;GO:0055114;GO:0044238;GO:0044699;GO:0043170;GO:0019538;GO:0016021;GO:0031224;GO:0005575;GO:0044425;GO:0004175;GO:0003674;GO:0005488;GO:0008233;GO:1901363;GO:1901265;GO:0016491;GO:0000166;GO:0010181;GO:0016787;GO:0004222;GO:0036094;GO:0003824;GO:0048037;GO:0097367;GO:0097159;GO:0008237;GO:0070011;GO:0032553	K01415	ECE	------	------	COG3590	O:Posttranslational modification, protein turnover, chaperones	PF05649.10;PF01431.18	Peptidase_M13_N;Peptidase_M13	Peptidase family M13;Peptidase family M13	plasma membrane	35	51	87.9	High
TRINITY_DN5806_c0_g1_i1_orf1	ORF type:internal len:429 hit:XP_022484112.1 TRINITY_DN5806_c0_g1_i1:2-1288(-)	2.00491	1.00354	0.01254	up	yes	2.041	1.018	1	1.004	1.049	1.579	2.363	2.181	------	------	------	------	------	------	------	------	------	------	------	cytoplasmic	2	4	47.8	High
TRINITY_DN3973_c0_g1_i1_orf1	ORF type:complete len:659 hit:CEJ53806.1 TRINITY_DN3973_c0_g1_i1:894-2870(+)	2.03172	1.0227	0.000733	up	yes	2.05	1.009	1	1.027	1	2.018	2.256	1.875	BP:primary metabolic process;BP:carbohydrate metabolic process;BP:organic substance metabolic process;BP:biological_process;BP:metabolic process;CC:integral component of membrane;CC:cellular_component;CC:membrane part;CC:intrinsic component of membrane;MF:molecular_function;MF:hydrolase activity;MF:carbohydrate binding;MF:catalytic activity;MF:hydrolase activity, acting on glycosyl bonds;MF:bindi…	GO:0044238;GO:0005975;GO:0071704;GO:0008150;GO:0008152;GO:0016021;GO:0005575;GO:0044425;GO:0031224;GO:0003674;GO:0016787;GO:0030246;GO:0003824;GO:0016798;GO:0005488;GO:0004553	------	------	------	------	COG2273	G:Carbohydrate transport and metabolism	PF03935.12	SKN1	Beta-glucan synthesis-associated protein	cytoplasmic	2	3	73.4	High
TRINITY_DN4263_c0_g1_i1_orf1	ORF type:complete len:427 hit:OQD77598.1 TRINITY_DN4263_c0_g1_i1:192-1472(+)	2.15067	1.10479	0.004747	up	yes	2.084	0.969	1	1.026	0.881	1.706	2.324	2.221	BP:cell wall macromolecule metabolic process;BP:external encapsulating structure organization;BP:macromolecule metabolic process;BP:cellular component organization or biogenesis;BP:cellular macromolecule metabolic process;BP:aminoglycan metabolic process;BP:cellular component organization;BP:cell wall organization or biogenesis;BP:cell wall organization;BP:chitin metabolic process;BP:cell wall ch…	GO:0044036;GO:0045229;GO:0043170;GO:0071840;GO:0044260;GO:0006022;GO:0016043;GO:0071554;GO:0071555;GO:0006030;GO:0006037;GO:0009987;GO:0008150;GO:0008152;GO:0010383;GO:1901564;GO:0071852;GO:0071704;GO:0044238;GO:0031505;GO:0005976;GO:1901135;GO:0044237;GO:0006040;GO:0006807;GO:0005975;GO:1901071;GO:0032161;GO:0043229;GO:0043228;GO:0043226;GO:0005856;GO:0044446;GO:0005940;GO:0000144;GO:0005618;GO:…	------	------	------	------	COG2273	G:Carbohydrate transport and metabolism	PF00722.18	Glyco_hydro_16	Glycosyl hydrolases family 16	ER	3	10	45.3	High
TRINITY_DN5570_c0_g1_i1_orfp1	PF00079.20 2.8e-11 TRINITY_DN5570_c0_g1_i1:1-462(-)	2.11312	1.07938	0.002725	up	yes	2.066	0.9777	1	0.939	0.994	1.98	2.382	1.835	BP:regulation of primary metabolic process;BP:regulation of metabolic process;BP:negative regulation of response to stimulus;BP:regulation of response to stimulus;BP:negative regulation of defense response;BP:regulation of defense response;BP:single-organism metabolic process;BP:negative regulation of macromolecule metabolic process;BP:regulation of inflammatory response;BP:negative regulation of…	GO:0080090;GO:0019222;GO:0048585;GO:0048583;GO:0031348;GO:0031347;GO:0044710;GO:0010605;GO:0050727;GO:0044092;GO:0048518;GO:0065007;GO:2000258;GO:0048584;GO:0060255;GO:0050777;GO:2000257;GO:0032268;GO:0030162;GO:0002673;GO:0019538;GO:0045916;GO:0002376;GO:0045824;GO:0030193;GO:0030195;GO:0009892;GO:0050778;GO:0002921;GO:0002920;GO:0050789;GO:0051346;GO:1900046;GO:1900047;GO:0002682;GO:0002683;GO:…	K04001	SERPING1, C1INH	------	------	------	------	PF00079.17	Serpin	Serpin	cytoplasmic	1	7	16.3	Low
TRINITY_DN9936_c0_g1_i1_orf1	ORF type:complete len:432 hit:OQE27559.1 TRINITY_DN9936_c0_g1_i1:35-1330(-)	2.05164	1.03678	0.001044	up	yes	2.042	0.9953	1	0.986	1	1.799	2.196	2.13	BP:nucleobase-containing compound transport;BP:nucleotide transport;BP:anion transport;BP:UDP-glucose transport;BP:UDP-galactose transmembrane transport;BP:carbohydrate transmembrane transport;BP:single-organism process;BP:carbohydrate derivative transport;BP:carbohydrate transport;BP:nitrogen compound transport;BP:pyrimidine-containing compound transmembrane transport;BP:organic substance transp…	GO:0015931;GO:0006862;GO:0006820;GO:0015786;GO:0072334;GO:0034219;GO:0044699;GO:1901264;GO:0008643;GO:0071705;GO:0072531;GO:0071702;GO:0009987;GO:0006811;GO:0006810;GO:0015711;GO:0034220;GO:0044765;GO:0008150;GO:0051234;GO:0051179;GO:1902578;GO:1901679;GO:0055085;GO:0015781;GO:0015780;GO:0015785;GO:0090481;GO:0015748;GO:0098656;GO:0044763;GO:0005783;GO:0044444;GO:0043226;GO:0044424;GO:0043227;GO:…	K15275	SLC35B1	------	------	COG0697;COG0697	G:Carbohydrate transport and metabolism;E:Amino acid transport and metabolism	PF08449.8;PF04142.12;PF00892.17	UAA;Nuc_sug_transp;EamA	UAA transporter family;Nucleotide-sugar transporter;EamA-like transporter family	ER	1	2	46.6	Medium
TRINITY_DN13755_c0_g1_i1_orf1	ORF type:complete len:619 hit:OKP14090.1 TRINITY_DN13755_c0_g1_i1:147-2003(-)	2.20657	1.1418	0.01113	up	yes	2.083	0.944	1	0.944	0.888	1.729	2.573	1.946	BP:transport;BP:biological_process;BP:cellular process;BP:localization;BP:single-organism transport;BP:single-organism cellular process;BP:single-organism process;BP:single-organism localization;BP:establishment of localization;BP:transmembrane transport;CC:integral component of membrane;CC:cellular_component;CC:membrane part;CC:intrinsic component of membrane;	GO:0006810;GO:0008150;GO:0009987;GO:0051179;GO:0044765;GO:0044763;GO:0044699;GO:1902578;GO:0051234;GO:0055085;GO:0016021;GO:0005575;GO:0044425;GO:0031224	------	------	------	------	------	------	PF07690.13;PF06609.10	MFS_1;TRI12	Major Facilitator Superfamily;Fungal trichothecene efflux pump	cytoplasmic	8	12	66.9	High
TRINITY_DN1690_c0_g1_i2_orf1	ORF type:complete len:566 hit:OQE03360.1 TRINITY_DN1690_c0_g1_i2:25-1722(+)	2.3596	1.23854	0.01468	up	yes	2.126	0.901	1	0.704	0.999	1.679	2.644	2.054	BP:regulation of organelle organization;BP:phosphorylation;BP:regulation of cellular component organization;BP:nucleic acid metabolic process;BP:cellular nitrogen compound metabolic process;BP:nitrogen compound metabolic process;BP:regulation of mitotic cell cycle phase transition;BP:ncRNA metabolic process;BP:regulation of biological process;BP:organic cyclic compound metabolic process;BP:cellul…	GO:0033043;GO:0016310;GO:0051128;GO:0090304;GO:0034641;GO:0006807;GO:1901990;GO:0034660;GO:0050789;GO:1901360;GO:0044267;GO:0007346;GO:0044260;GO:0051783;GO:0010564;GO:0051302;GO:0071704;GO:0065007;GO:0006364;GO:1901987;GO:0007088;GO:0006468;GO:0034470;GO:0006139;GO:0009987;GO:0006725;GO:0006464;GO:0050794;GO:0043412;GO:0036211;GO:0008150;GO:0008152;GO:0046483;GO:0016070;GO:0044238;GO:0016072;GO:…	K07178	RIOK1	map03008	Ribosome biogenesis in eukaryotes	COG1718	T:Signal transduction mechanisms	PF01163.19	RIO1	RIO1 family	nuclear	2	4	64.3	High
TRINITY_DN15356_c0_g1_i1_orf1	ORF type:complete len:579 hit:OQE29374.1 TRINITY_DN15356_c0_g1_i1:391-2127(+)	2.11328	1.07949	2.2e-05	up	yes	2.052	0.971	1	1.015	0.898	2.112	2.03	2.014	BP:fatty-acyl-CoA transport;BP:acetyl-CoA transport;BP:anion transport;BP:cofactor transport;BP:coenzyme transport;BP:single-organism process;BP:organic substance transport;BP:ion transport;BP:transport;BP:organic anion transport;BP:single-organism transport;BP:biological_process;BP:establishment of localization;BP:localization;BP:single-organism localization;BP:thioester transport;BP:sulfur comp…	GO:0015916;GO:0015876;GO:0006820;GO:0051181;GO:0051182;GO:0044699;GO:0071702;GO:0006811;GO:0006810;GO:0015711;GO:0044765;GO:0008150;GO:0051234;GO:0051179;GO:1902578;GO:1901337;GO:0072348;GO:0031224;GO:0016021;GO:0005575;GO:0044425;GO:0003674;GO:0051185;GO:0051184;GO:0008521;GO:0005215	------	------	------	------	COG0477	G:Carbohydrate transport and metabolism	PF13000.4	Acatn	Acetyl-coenzyme A transporter 1	mitochondrial	5	12	64.1	High
TRINITY_DN602_c0_g1_i4_orf1	ORF type:complete len:485 hit:OQD74014.1 TRINITY_DN602_c0_g1_i4:2469-3923(-)	2.03665	1.02619	0.02172	up	yes	2.023	0.9933	1	1.022	0.958	1.461	2.286	2.323	BP:transport;BP:biological_process;BP:cellular process;BP:single-organism cellular process;BP:single-organism transport;BP:localization;BP:single-organism process;BP:single-organism localization;BP:establishment of localization;BP:transmembrane transport;CC:integral component of membrane;CC:cellular_component;CC:membrane part;CC:intrinsic component of membrane;MF:transporter activity;MF:transmemb…	GO:0006810;GO:0008150;GO:0009987;GO:0044763;GO:0044765;GO:0051179;GO:0044699;GO:1902578;GO:0051234;GO:0055085;GO:0016021;GO:0005575;GO:0044425;GO:0031224;GO:0005215;GO:0022857;GO:0003674	------	------	------	------	------	------	PF00083.21;PF07690.13	Sugar_tr;MFS_1	Sugar;Major Facilitator Superfamily	cytoplasmic	8	21	53.7	High
TRINITY_DN3288_c0_g1_i4_orf1	ORF type:complete len:508 hit:EPS30397.1 TRINITY_DN3288_c0_g1_i4:195-1718(+)	2.06676	1.04737	0.002524	up	yes	2.031	0.9827	1	0.953	0.995	1.736	2.26	2.096	BP:anion transport;BP:single-organism process;BP:carbohydrate derivative transport;BP:transmembrane transport;BP:glycerol-3-phosphate transport;BP:organic substance transport;BP:cellular process;BP:organophosphate ester transport;BP:ion transport;BP:transport;BP:organic anion transport;BP:single-organism transport;BP:biological_process;BP:establishment of localization;BP:localization;BP:single-or…	GO:0006820;GO:0044699;GO:1901264;GO:0055085;GO:0015794;GO:0071702;GO:0009987;GO:0015748;GO:0006811;GO:0006810;GO:0015711;GO:0044765;GO:0008150;GO:0051234;GO:0051179;GO:1902578;GO:0001407;GO:0044763;GO:0016021;GO:0016020;GO:0031224;GO:0005886;GO:0044464;GO:0005575;GO:0044425;GO:0015605;GO:0003674;GO:1901677;GO:0015075;GO:1901618;GO:0015169;GO:0015166;GO:0005215;GO:0022891;GO:0022892;GO:0008514;GO:…	------	------	------	------	------	------	PF00083.21;PF07690.13	Sugar_tr;MFS_1	Sugar;Major Facilitator Superfamily	cytoplasmic	3	9	54.5	High
TRINITY_DN13257_c0_g1_i1_orf1	ORF type:complete len:423 hit:OQE21960.1 TRINITY_DN13257_c0_g1_i1:155-1423(-)	2.02513	1.01801	0.04776	up	yes	2.015	0.995	1	0.996	0.989	1.483	2.705	1.857	------	------	------	------	------	------	------	------	PF10282.6	Lactonase	Lactonase, 7-bladed beta-propeller	plasma membrane	11	37	45.5	High
TRINITY_DN10304_c0_g1_i1_orf1	ORF type:internal len:402 hit:CEJ57078.1 TRINITY_DN10304_c0_g1_i1:3-1208(-)	2.07566	1.05357	0.01492	up	yes	2.03	0.978	1	0.94	0.994	1.61	2.494	1.985	BP:organic substance catabolic process;BP:organic substance metabolic process;BP:polysaccharide catabolic process;BP:biological_process;BP:metabolic process;BP:catabolic process;BP:macromolecule catabolic process;BP:primary metabolic process;BP:carbohydrate metabolic process;BP:polysaccharide metabolic process;BP:carbohydrate catabolic process;BP:macromolecule metabolic process;CC:extracellular r…	GO:1901575;GO:0071704;GO:0000272;GO:0008150;GO:0008152;GO:0009056;GO:0009057;GO:0044238;GO:0005975;GO:0005976;GO:0016052;GO:0043170;GO:0005576;GO:0005575;GO:0052692;GO:0016798;GO:0003674;GO:0016787;GO:0015925;GO:0003824;GO:0004557;GO:0004553	K07407	E3.2.1.22B, galA, rafA	map00600;map00603;map00561;map00052	Sphingolipid metabolism;Glycosphingolipid biosynthesis - globo and isoglobo series;Glycerolipid metabolism;Galactose metabolism	COG3345	G:Carbohydrate transport and metabolism	PF02065.15;PF16874.2	Melibiase;Glyco_hydro_36C	Melibiase;Glycosyl hydrolase family 36 C-terminal domain	mitochondrial	4	13	44.6	High
TRINITY_DN11740_c0_g1_i1_orf1	ORF type:complete len:246 hit:KZN86597.1 TRINITY_DN11740_c0_g1_i1:442-1179(-)	2.01065	1.00766	0.01029	up	yes	2.002	0.9957	1	0.979	1.008	1.603	2.363	2.04	BP:regulation of nucleobase-containing compound metabolic process;BP:hyphal growth;BP:regulation of metabolic process;BP:regulation of cellular biosynthetic process;BP:filamentous growth;BP:ER-associated ubiquitin-dependent protein catabolic process;BP:regulation of cellular metabolic process;BP:cellular catabolic process;BP:secretion by cell;BP:ubiquitin-dependent protein catabolic process;BP:pr…	GO:0019219;GO:0030448;GO:0019222;GO:0031326;GO:0030447;GO:0030433;GO:0031323;GO:0044248;GO:0032940;GO:0006511;GO:0010498;GO:0043632;GO:0050789;GO:0080090;GO:0044712;GO:1901575;GO:0044265;GO:0044260;GO:0006355;GO:0043161;GO:2000112;GO:0009057;GO:0010556;GO:0065007;GO:0044699;GO:0006508;GO:0010468;GO:0006810;GO:0044238;GO:0060255;GO:0019941;GO:0009987;GO:0009889;GO:0044710;GO:1903506;GO:0050794;GO:…	K13989	DERL2_3	map04141	Protein processing in endoplasmic reticulum	COG5291	S:Function unknown	PF04511.12	DER1	Der1-like family	peroxisomal	1	3	28.5	Medium
TRINITY_DN2077_c0_g1_i1_orf1	ORF type:complete len:77 hit:EPS34403.1 TRINITY_DN2077_c0_g1_i1:528-758(-)	2.06198	1.04403	0.001658	up	yes	2.016	0.9777	1	0.825	1.108	1.796	2.115	2.138	BP:single-organism metabolic process;BP:oxidation-reduction process;BP:single-organism process;BP:metabolic process;BP:biological_process;CC:integral component of membrane;CC:cellular_component;CC:membrane part;CC:intrinsic component of membrane;MF:catalytic activity;MF:NADH dehydrogenas;MF:oxidoreductase activity, acting on NA;MF:NADH dehydrogenas;MF:oxidoreductase activity, acting on NA;MF:mole…	GO:0044710;GO:0055114;GO:0044699;GO:0008152;GO:0008150;GO:0016021;GO:0005575;GO:0044425;GO:0031224;GO:0003824;GO:0008137;GO:0016655;GO:0050136;GO:0016651;GO:0003674;GO:0003954;GO:0016491	------	------	------	------	------	------	------	------	------	peroxisomal	1	24	8.4	Medium
TRINITY_DN1757_c0_g1_i1_orf1	ORF type:complete len:139 hit:OQE22606.1 TRINITY_DN1757_c0_g1_i1:302-718(+)	2.18192	1.12559	0.003285	up	yes	2.051	0.94	1	0.848	0.972	1.742	2.331	2.079	BP:transport;BP:biological_process;BP:establishment of localization;BP:localization;CC:integral component of membrane;CC:cellular_component;CC:membrane part;CC:intrinsic component of membrane;	GO:0006810;GO:0008150;GO:0051234;GO:0051179;GO:0016021;GO:0005575;GO:0044425;GO:0031224	K20368	CNIH, ERV14	------	------	------	------	PF03311.11	Cornichon	Cornichon protein	ER	1	11	16.1	High
TRINITY_DN13154_c0_g1_i1_orf1	ORF type:complete len:70 hit:EPB81781.1 TRINITY_DN13154_c0_g1_i1:18-227(+)	2.03823	1.02732	0.000343	up	yes	1.994	0.9783	1	0.924	1.011	1.95	1.874	2.159	BP:nuclear transport;BP:protein localization;BP:membrane organization;BP:nuclear export;BP:organic cyclic compound biosynthetic process;BP:organic cyclic compound metabolic process;BP:organic cyclic compound catabolic process;BP:nitrogen compound transport;BP:cellular macromolecule localization;BP:macromolecule localization;BP:rRNA processing;BP:ncRNA processing;BP:protein targeting;BP:establishm…	GO:0051169;GO:0008104;GO:0061024;GO:0051168;GO:1901362;GO:1901360;GO:1901361;GO:0071705;GO:0070727;GO:0033036;GO:0006364;GO:0034470;GO:0006605;GO:0045184;GO:0072657;GO:0046483;GO:0019439;GO:0019438;GO:0006613;GO:0019083;GO:0006614;GO:0006807;GO:0034660;GO:0051029;GO:1901576;GO:1901575;GO:0044265;GO:0044260;GO:0006886;GO:0016043;GO:0071840;GO:0018130;GO:0006810;GO:0046700;GO:0008150;GO:0008152;GO:…	K02979	RP-S28e, RPS28	map03010	Ribosome	COG2053	J:Translation, ribosomal structure and biogenesis	PF01200.15	Ribosomal_S28e	Ribosomal protein S28e	mitochondrial	1	13	7.8	High
TRINITY_DN896_c0_g1_i1_orf1	ORF type:complete len:247 hit:KNG51985.1 TRINITY_DN896_c0_g1_i1:26-766(-)	2.23497	1.16026	0.000129	up	yes	2.045	0.915	1	0.889	0.856	1.99	2.173	1.972	BP:metabolic process;BP:collagen metabolic process;BP:multicellular organism catabolic process;BP:single-organism process;BP:single-organism catabolic process;BP:single-organism metabolic process;BP:multicellular organism metabolic process;BP:organic substance metabolic process;BP:proteolysis;BP:multicellular organismal process;BP:digestion;BP:biological_process;BP:multicellular organismal macrom…	GO:0008152;GO:0032963;GO:0044243;GO:0044699;GO:0044712;GO:0044710;GO:0044236;GO:0071704;GO:0006508;GO:0032501;GO:0007586;GO:0008150;GO:0044259;GO:0009056;GO:0044238;GO:0044707;GO:0019538;GO:0030574;GO:0043170;GO:0005615;GO:0005575;GO:0044421;GO:0004252;GO:0004175;GO:0003674;GO:0005488;GO:0008233;GO:0008236;GO:0043169;GO:0043167;GO:0005509;GO:0046872;GO:0016787;GO:0017171;GO:0003824;GO:0070011;GO:…	K01312	PRSS1_2_3	------	------	COG5640	O:Posttranslational modification, protein turnover, chaperones	PF00089.23	Trypsin	Trypsin	extracellular	1	8	26.2	High
TRINITY_DN9785_c0_g1_i1_orf1	ORF type:complete len:311 hit:OKO91659.1 TRINITY_DN9785_c0_g1_i1:702-1634(+)	2.30066	1.20205	0.005158	up	yes	2.063	0.8967	1	0.833	0.857	1.824	2.468	1.897	------	------	------	------	------	------	------	------	PF13517.3	VCBS	Repeat domain in Vibrio, Colwellia, Bradyrhizobium and Shewanella	mitochondrial	1	3	34.1	High
TRINITY_DN13000_c0_g1_i1_orf1	ORF type:complete len:691 hit:OKO97617.1 TRINITY_DN13000_c0_g1_i1:149-2221(-)	2.05543	1.03944	0.001851	up	yes	1.98	0.9633	1	0.917	0.973	1.935	2.236	1.769	BP:one-carbon compound transport;BP:single-organism process;BP:amide transport;BP:transmembrane transport;BP:nitrogen compound transport;BP:organic substance transport;BP:urea transport;BP:transport;BP:cellular process;BP:single-organism transport;BP:single-organism cellular process;BP:establishment of localization;BP:localization;BP:single-organism localization;BP:urea transmembrane transport;BP…	GO:0019755;GO:0044699;GO:0042886;GO:0055085;GO:0071705;GO:0071702;GO:0015840;GO:0006810;GO:0009987;GO:0044765;GO:0044763;GO:0051234;GO:0051179;GO:1902578;GO:0071918;GO:0008150;GO:0016021;GO:0031224;GO:0044425;GO:0005575;GO:0003674;GO:0042887;GO:0005215;GO:0022891;GO:0022892;GO:0015204;GO:0022857	K20989	DUR3	------	------	COG0591	E:Amino acid transport and metabolism	PF00474.14	SSF	Sodiu	ER	2	3	73.2	High
TRINITY_DN4218_c0_g1_i1_orf1	ORF type:complete len:1181 hit:OQE44924.1 TRINITY_DN4218_c0_g1_i1:412-3954(-)	2.00409	1.00294	0.005224	up	yes	1.962	0.979	1	1.001	0.936	1.633	2.237	2.015	------	------	K06671	STAG1_2, SCC3, IRR1	map04111;map04113	Cell cycle - yeast;Meiosis - yeast	COG5537	D:Cell cycle control, cell division, chromosome partitioning	PF08514.8	STAG	STAG domain	nuclear	8	8	131.8	High
TRINITY_DN1389_c0_g1_i2_orf1	ORF type:complete len:1259 hit:OOQ82328.1 TRINITY_DN1389_c0_g1_i2:454-4230(-)	2.40023	1.26317	0.04899	up	yes	2.069	0.862	1	0.763	0.823	1.717	2.917	1.574	BP:regulation of hydrolase activity;BP:positive regulation of GTPase activity;BP:positive regulation of hydrolase activity;BP:regulation of GTPase activity;BP:regulation of catalytic activity;BP:regulation of cellular process;BP:biological_process;BP:positive regulation of molecular function;BP:biological regulation;BP:regulation of molecular function;BP:regulation of biological process;BP:positi…	GO:0051336;GO:0043547;GO:0051345;GO:0043087;GO:0050790;GO:0050794;GO:0008150;GO:0044093;GO:0065007;GO:0065009;GO:0050789;GO:0043085;GO:0007165;GO:0030234;GO:0005096;GO:0030695;GO:0003674;GO:0008047;GO:0098772;GO:0060589	------	------	------	------	------	------	PF00616.16;PF00168.27	RasGAP;C2	GTPase-activator protein for Ras-like GTPase;C2 domain	cytoplasmic	1	1	141.5	High
TRINITY_DN2306_c0_g2_i1_orf1	ORF type:complete len:231 hit:CEJ57183.1 TRINITY_DN2306_c0_g2_i1:90-782(-)	2.1643	1.1139	0.01802	up	yes	1.997	0.9227	1	0.96	0.808	1.536	2.476	1.979	CC:cellular_component;CC:membrane;MF:molecular_function;MF:binding;	GO:0005575;GO:0016020;GO:0003674;GO:0005488	------	------	------	------	------	------	PF08547.9	CIA30	Complex I intermediate-associated protein 30	cytoplasmic	9	38	26	High
TRINITY_DN15450_c0_g1_i1_orf1	ORF type:complete len:266 hit:KOS42494.1 TRINITY_DN15450_c0_g1_i1:247-1044(-)	2.012	1.00863	0.02851	up	yes	1.945	0.9667	1	1.014	0.886	1.389	2.36	2.087	CC:cellular_component;CC:membrane part;CC:integral component of membrane;CC:intrinsic component of membrane;	GO:0005575;GO:0044425;GO:0016021;GO:0031224	------	------	------	------	------	------	PF01284.20	MARVEL	Membrane-associating domain	ER	4	12	28.3	High
TRINITY_DN1731_c0_g1_i1_orf1	ORF type:complete len:451 hit:OKP00058.1 TRINITY_DN1731_c0_g1_i1:321-1673(+)	2.10043	1.07068	3.6e-05	up	yes	1.966	0.936	1	0.864	0.944	1.922	1.945	2.03	------	------	K01238	SUN	------	------	------	------	PF03856.10	SUN	Beta-glucosidase	mitochondrial	9	28	46.5	High
TRINITY_DN5176_c0_g1_i1_orf1	ORF type:complete len:769 hit:OQD73091.1 TRINITY_DN5176_c0_g1_i1:362-2668(-)	2.56142	1.35695	0.04372	up	yes	2.085	0.814	1	0.822	0.62	1.244	2.583	2.429	BP:single-organism metabolic process;BP:single-organism process;BP:biological_process;BP:metabolic process;BP:oxidation-reduction process;CC:integral component of membrane;CC:cellular_component;CC:intrinsic component of membrane;CC:membrane part;	GO:0044710;GO:0044699;GO:0008150;GO:0008152;GO:0055114;GO:0016021;GO:0005575;GO:0031224;GO:0044425	------	------	------	------	------	------	------	------	------	peroxisomal	1	2	85	High
TRINITY_DN13849_c0_g1_i1_orf1	ORF type:complete len:600 hit:OQE26426.1 TRINITY_DN13849_c0_g1_i1:184-1983(+)	2.06514	1.04624	0.00087	up	yes	1.953	0.9457	1	0.925	0.912	1.779	1.925	2.155	BP:primary metabolic process;BP:carbohydrate metabolic process;BP:organic substance metabolic process;BP:biological_process;BP:metabolic process;CC:cell wall;CC:cell part;CC:external encapsulating structure;CC:cellular_component;MF:hydrolase activity;MF:catalytic activity;MF:hydrolase activity, acting on glycosyl bonds;MF:molecular_function;	GO:0044238;GO:0005975;GO:0071704;GO:0008150;GO:0008152;GO:0005618;GO:0044464;GO:0030312;GO:0005575;GO:0016787;GO:0003824;GO:0016798;GO:0003674	------	------	------	------	COG5309	G:Carbohydrate transport and metabolism	------	------	------	mitochondrial	7	15	61.2	High
TRINITY_DN11988_c0_g1_i1_orf1	ORF type:complete len:329 hit:OQE28774.1 TRINITY_DN11988_c0_g1_i1:650-1636(+)	2.3702	1.24501	0.001278	up	yes	2.036	0.859	1	0.718	0.859	1.933	2.277	1.898	MF:hydrolase activity;MF:hydrolase activity, acting on carbon-nitroge;MF:hydrolase activity, acting on carbon-nitroge;MF:molecular_function;MF:catalytic activity;	GO:0016787;GO:0016810;GO:0016811;GO:0003674;GO:0003824	------	------	------	------	COG2421	C:Energy production and conversion	PF03069.12	FmdA_AmdA	Acetamidase/Formamidase family	cytoplasmic	2	13	35.3	High
TRINITY_DN7422_c0_g1_i1_orf1	ORF type:complete len:1127 hit:OQD73371.1 TRINITY_DN7422_c0_g1_i1:1628-5008(-)	2.04974	1.03544	0.001455	up	yes	1.937	0.945	1	0.946	0.889	1.7	2.113	1.997	CC:integral component of membrane;CC:cellular_component;CC:membrane part;CC:intrinsic component of membrane;MF:hydrolase activity;MF:hydrolase activity, acting on ester bonds;MF:catalytic activity;MF:molecular_function;	GO:0016021;GO:0005575;GO:0044425;GO:0031224;GO:0016787;GO:0016788;GO:0003824;GO:0003674	------	------	------	------	------	------	PF07819.10;PF12697.4	PGAP1;Abhydrolase_6	PGAP1-like protein;Alpha/beta hydrolase family	cytoplasmic	1	1	125.4	Low
TRINITY_DN4220_c0_g1_i1_orf1	ORF type:complete len:650 hit:OQD72553.1 TRINITY_DN4220_c0_g1_i1:3434-5383(+)	2.01576	1.01132	0.002476	up	yes	1.919	0.952	1	0.903	0.953	1.685	2.169	1.903	CC:integral component of membrane;CC:cellular_component;CC:membrane part;CC:intrinsic component of membrane;MF:cation binding;MF:ion binding;MF:molecular_function;MF:calcium ion binding;MF:metal ion binding;MF:binding;	GO:0016021;GO:0005575;GO:0044425;GO:0031224;GO:0043169;GO:0043167;GO:0003674;GO:0005509;GO:0046872;GO:0005488	K17086	TM9SF2_4	------	------	------	------	PF02990.13	EMP70	Endomembrane protein 70	ER	6	9	71.8	High
TRINITY_DN15824_c0_g1_i1_orf1	ORF type:complete len:162 hit:GAO85964.1 TRINITY_DN15824_c0_g1_i1:329-814(+)	2.0042	1.00303	0.001792	up	yes	1.91	0.953	1	1.016	0.843	1.694	1.94	2.097	------	------	------	------	------	------	------	------	PF08982.8	DUF1857	Domain of unknown function	cytoplasmic	1	6	17.6	Medium
TRINITY_DN13603_c0_g1_i1_orf1	ORF type:complete len:916 hit:XP_022490425.1 TRINITY_DN13603_c0_g1_i1:723-3470(-)	2.0605	1.04299	0.003888	up	yes	1.921	0.9323	1	0.963	0.834	1.732	2.233	1.799	BP:regulation of phosphate metabolic process;BP:positive regulation of metabolic process;BP:regulation of metabolic process;BP:positive regulation of cellular metabolic process;BP:regulation of cellular metabolic process;BP:regulation of biological process;BP:positive regulation of phosphorus metabolic process;BP:positive regulation of biological process;BP:biological regulation;BP:positive regul…	GO:0019220;GO:0009893;GO:0019222;GO:0031325;GO:0031323;GO:0050789;GO:0010562;GO:0048518;GO:0065007;GO:0045937;GO:0050794;GO:0051174;GO:0008150;GO:0048522;GO:0005575;GO:0031090;GO:0016020;GO:0005774;GO:0044437;GO:0098588;GO:0044464;GO:0044446;GO:0044444;GO:0044424;GO:0044425;GO:0098805;GO:0044422	------	------	------	------	------	------	PF12751.4	Vac7	Vacuolar segregation subunit 7	nuclear	4	6	99.8	High
TRINITY_DN5779_c0_g1_i1_orf1	ORF type:internal len:92 hit:RQM07022.1 TRINITY_DN5779_c0_g1_i1:1-276(-)	2.32355	1.21633	0.000557	up	yes	1.972	0.8487	1	0.711	0.835	2.06	2.033	1.824	CC:cellular_component;CC:membrane;	GO:0005575;GO:0016020	------	------	------	------	------	------	PF06516.8	NUP	Purine nucleoside permease	cytoplasmic	1	11	9.7	High
TRINITY_DN12863_c0_g1_i1_orf1	ORF type:complete len:519 hit:CEJ59128.1 TRINITY_DN12863_c0_g1_i1:221-1777(+)	2.11349	1.07963	0.036	up	yes	1.907	0.9023	1	0.855	0.852	1.268	2.245	2.209	BP:amino acid transport;BP:organic acid transmembrane transport;BP:carboxylic acid transmembrane transport;BP:single-organism process;BP:localization;BP:nitrogen compound transport;BP:organic substance transport;BP:cellular process;BP:organic acid transport;BP:ion transport;BP:transport;BP:organic anion transport;BP:ion transmembrane transport;BP:single-organism transport;BP:biological_process;BP…	GO:0006865;GO:1903825;GO:1905039;GO:0044699;GO:0051179;GO:0071705;GO:0071702;GO:0009987;GO:0015849;GO:0006811;GO:0006810;GO:0015711;GO:0034220;GO:0044765;GO:0008150;GO:0051234;GO:0055085;GO:1902578;GO:0046942;GO:0003333;GO:0006820;GO:0098656;GO:0044763;GO:0016021;GO:0031224;GO:0044425;GO:0005575;GO:0005342;GO:0003674;GO:0015075;GO:0005215;GO:0046943;GO:0022891;GO:0008509;GO:0022892;GO:0008514;GO:…	------	------	------	------	COG0531	E:Amino acid transport and metabolism	PF13520.3;PF00324.18	AA_permease_2;AA_permease	Amino acid permease;Amino acid permease	peroxisomal	2	3	55.8	High
TRINITY_DN943_c0_g1_i1_orf1	ORF type:complete len:109 hit:OKO98875.1 TRINITY_DN943_c0_g1_i1:487-813(-)	2.03442	1.02462	0.000537	up	yes	1.856	0.9123	1	0.895	0.842	1.718	1.851	1.998	BP:regulation of primary metabolic process;BP:regulation of metabolic process;BP:regulation of cellular biosynthetic process;BP:regulation of cellular metabolic process;BP:nitrogen compound metabolic process;BP:nucleic acid metabolic process;BP:regulation of biological process;BP:organic cyclic compound metabolic process;BP:nucleobase-containing compound metabolic process;BP:single-organism metab…	GO:0080090;GO:0019222;GO:0031326;GO:0031323;GO:0006807;GO:0090304;GO:0050789;GO:1901360;GO:0006139;GO:0044710;GO:0044260;GO:0071704;GO:2000112;GO:0019219;GO:0065007;GO:0044699;GO:0010468;GO:0006281;GO:0060255;GO:0006725;GO:0009987;GO:0009889;GO:0051716;GO:1903506;GO:0050794;GO:0006974;GO:0006259;GO:0006950;GO:0008150;GO:0051171;GO:0008152;GO:2001141;GO:0046483;GO:0044238;GO:0050896;GO:0051252;GO:…	------	------	------	------	COG5648	B:Chromatin structure and dynamics	PF00505.16;PF09011.7	HMG_box;HMG_box_2	HMG;HMG-box domain	nuclear	4	44	12.2	High
TRINITY_DN5299_c0_g5_i1_orf1	ORF type:internal len:82 hit:OJJ56268.1 TRINITY_DN5299_c0_g5_i1:2-247(+)	2.17846	1.12331	0.0118	up	yes	1.814	0.8327	1	0.739	0.759	1.732	1.503	2.207	BP:transport;BP:biological_process;BP:establishment of localization;BP:localization;CC:integral component of membrane;CC:cellular_component;CC:membrane part;CC:intrinsic component of membrane;	GO:0006810;GO:0008150;GO:0051234;GO:0051179;GO:0016021;GO:0005575;GO:0044425;GO:0031224	------	------	------	------	------	------	------	------	------	cytoplasmic	1	18	8.3	High
TRINITY_DN947_c0_g1_i2_orf1	ORF type:complete len:527 hit:OQE31365.1 TRINITY_DN947_c0_g1_i2:227-1807(-)	2.14592	1.10159	0.02141	up	yes	1.553	0.7237	1	0.585	0.586	1.312	1.902	1.444	BP:cellular process;BP:cellular oxidant detoxification;BP:cellular detoxification;BP:biological_process;BP:detoxification;CC:cellular_component;CC:integral component of membrane;CC:membrane part;CC:intrinsic component of membrane;MF:molecular_function;MF:antioxidant activity;MF:catalytic activity;MF:oxidoreductase activity, acting on peroxide as acceptor;MF:peroxidase activity;MF:oxidoreductase a…	GO:0009987;GO:0098869;GO:1990748;GO:0008150;GO:0098754;GO:0005575;GO:0016021;GO:0044425;GO:0031224;GO:0003674;GO:0016209;GO:0003824;GO:0016684;GO:0004601;GO:0016491	------	------	------	------	COG0671	I:Lipid transport and metabolism	PF01569.18	PAP2	PAP2 superfamily	peroxisomal	1	1	58.2	Medium
TRINITY_DN14039_c0_g1_i1_orf1	ORF type:complete len:259 hit:PYI11003.1 TRINITY_DN14039_c0_g1_i1:211-987(-)	0.482229	-1.05221	0.01747	down	yes	0.597	1.238	1	1.48	1.234	0.493	0.526	0.772	MF:methyltransferase activity;MF:transferase activity;MF:transferase activity, transferring one-carbon groups;MF:molecular_function;MF:catalytic activity;	GO:0008168;GO:0016740;GO:0016741;GO:0003674;GO:0003824	K00545	COMT	map00350	Tyrosine metabolism	------	------	PF01596.14;PF13578.3	Methyltransf_3;Methyltransf_24	O-methyltransferase;Methyltransferase domain	cytoplasmic	12	64	28.5	High
TRINITY_DN15069_c0_g1_i1_orfp1	PF16320.5 1.3e-12 TRINITY_DN15069_c0_g1_i1:3-404(-)	0.474873	-1.07439	0.007151	down	yes	0.5613	1.182	1	1.249	1.298	0.431	0.544	0.709	CC:plastid;CC:macromolecular complex;CC:intracellular membrane-bounded organelle;CC:ribonucleoprotein complex;CC:cell part;CC:intracellular organelle;CC:intracellular ribonucleoprotein complex;CC:cellular_component;CC:cytoplasmic part;CC:intracellular part;CC:membrane-bounded organelle;CC:organelle;	GO:0009536;GO:0032991;GO:0043231;GO:1990904;GO:0044464;GO:0043229;GO:0030529;GO:0005575;GO:0044444;GO:0044424;GO:0043227;GO:0043226	K02935	RP-L7, MRPL12, rplL	map03010	Ribosome	------	------	PF16320.2	Ribosomal_L12_N	Ribosomal protein L7/L12 dimerisation domain	cytoplasmic	1	7	13.9	Medium
TRINITY_DN15596_c0_g1_i1_orf1	ORF type:complete len:337 hit:OKO99313.1 TRINITY_DN15596_c0_g1_i1:58-1068(-)	0.441724	-1.17878	0.03427	down	yes	0.5177	1.172	1	0.932	1.584	0.536	0.497	0.52	BP:biological_process;BP:metabolic process;MF:catalytic activity;MF:lyase activity;MF:molecular_function;	GO:0008150;GO:0008152;GO:0003824;GO:0016829;GO:0003674	K18103	GAAC, LGA1	map00040	Pentose and glucuronate interconversions	COG0329	E:Amino acid transport and metabolism	PF00701.19	DHDPS	Dihydrodipicolinate synthetase family	peroxisomal	10	42	35.6	High
TRINITY_DN1234_c0_g1_i2_orf1	ORF type:complete len:553 hit:PYI06252.1 TRINITY_DN1234_c0_g1_i2:398-2056(-)	0.413861	-1.27278	0.003606	down	yes	0.4867	1.176	1	1.314	1.214	0.435	0.411	0.614	BP:transport;BP:biological_process;BP:cellular process;BP:localization;BP:single-organism transport;BP:single-organism cellular process;BP:single-organism process;BP:single-organism localization;BP:establishment of localization;BP:transmembrane transport;CC:integral component of membrane;CC:cellular_component;CC:membrane part;CC:intrinsic component of membrane;	GO:0006810;GO:0008150;GO:0009987;GO:0051179;GO:0044765;GO:0044763;GO:0044699;GO:1902578;GO:0051234;GO:0055085;GO:0016021;GO:0005575;GO:0044425;GO:0031224	------	------	------	------	------	------	PF07690.13;PF06609.10	MFS_1;TRI12	Major Facilitator Superfamily;Fungal trichothecene efflux pump	ER	1	2	58.9	Medium
TRINITY_DN11641_c0_g1_i1_orf1	ORF type:5prime_partial len:310 hit:OQE20056.1 TRINITY_DN11641_c0_g1_i1:100-1029(+)	0.49009	-1.02888	0.02914	down	yes	0.544	1.11	1	0.891	1.439	0.587	0.557	0.488	BP:single-organism metabolic process;BP:single-organism process;BP:metabolic process;BP:biological_process;BP:oxidation-reduction process;MF:oxidoreductase activity;MF:cation binding;MF:transition metal ion binding;MF:ion binding;MF:catalytic activity;MF:molecular_function;MF:binding;MF:metal ion binding;MF:zinc ion binding;	GO:0044710;GO:0044699;GO:0008152;GO:0008150;GO:0055114;GO:0016491;GO:0043169;GO:0046914;GO:0043167;GO:0003824;GO:0003674;GO:0005488;GO:0046872;GO:0008270	K00002	AKR1A1, adh	map00010;map00040;map00561	Glycolysis / Gluconeogenesis;Pentose and glucuronate interconversions;Glycerolipid metabolism	COG1064	C:Energy production and conversion	PF08240.9;PF00107.23	ADH_N;ADH_zinc_N	Alcohol dehydrogenase GroES-like domain;Zinc-binding dehydrogenase	cytoplasmic	6	28	33.6	High
TRINITY_DN3435_c0_g1_i1_orf1	ORF type:complete len:453 hit:OKO95538.1 TRINITY_DN3435_c0_g1_i1:70-1428(-)	0.439046	-1.18756	0.02174	down	yes	0.497	1.132	1	0.92	1.475	0.525	0.487	0.479	BP:carboxylic acid metabolic process;BP:cellular catabolic process;BP:nitrogen compound metabolic process;BP:small molecule metabolic process;BP:small molecule catabolic process;BP:single-organism process;BP:single-organism catabolic process;BP:organic substance catabolic process;BP:cellular carbohydrate metabolic process;BP:cellular amino acid metabolic process;BP:organic substance metabolic pro…	GO:0019752;GO:0044248;GO:0006807;GO:0044281;GO:0044282;GO:0044699;GO:0044712;GO:1901575;GO:0044262;GO:0006520;GO:0071704;GO:0009063;GO:0009987;GO:0044710;GO:0008150;GO:0008152;GO:0043436;GO:1901564;GO:0009056;GO:1901565;GO:0044275;GO:0044238;GO:0005975;GO:0006082;GO:0016052;GO:0044237;GO:0046395;GO:0044763;GO:0016054;GO:0008927;GO:0008869;GO:0047818;GO:0003674;GO:0047929;GO:0016829;GO:0016856;GO:…	K18102	GAAB, LGD1	map00040	Pentose and glucuronate interconversions	COG4948	M:Cell wall/membrane/envelope biogenesis	PF13378.3;PF02746.13	MR_MLE_C;MR_MLE_N	Enolase C-terminal domain-like;Mandelate racemase / muconate lactonizing enzyme, N-terminal domain	cytoplasmic	18	46	49.9	High
TRINITY_DN1592_c0_g1_i2_orf1	ORF type:complete len:342 hit:RAK74452.1 TRINITY_DN1592_c0_g1_i2:165-1190(+)	0.481984	-1.05294	0.003443	down	yes	0.5297	1.099	1	1.215	1.083	0.469	0.456	0.664	------	------	------	------	------	------	------	------	PF00107.23;PF08240.9	ADH_zinc_N;ADH_N	Zinc-binding dehydrogenase;Alcohol dehydrogenase GroES-like domain	cytoplasmic	7	25	35.6	High
TRINITY_DN2144_c0_g2_i3_orf1	ORF type:3prime_partial len:524 hit:OKP11931.1 TRINITY_DN2144_c0_g2_i3:2-1573(+)	0.466063	-1.1014	0.0031	down	yes	0.515	1.105	1	1.067	1.247	0.598	0.409	0.538	BP:nucleic acid metabolic process;BP:cellular nitrogen compound metabolic process;BP:nitrogen compound metabolic process;BP:organic cyclic compound metabolic process;BP:nucleobase-containing compound metabolic process;BP:cellular macromolecule metabolic process;BP:organic substance metabolic process;BP:cellular process;BP:cellular aromatic compound metabolic process;BP:biological_process;BP:metab…	GO:0090304;GO:0034641;GO:0006807;GO:1901360;GO:0006139;GO:0044260;GO:0071704;GO:0009987;GO:0006725;GO:0008150;GO:0008152;GO:0046483;GO:0016070;GO:0044238;GO:0044237;GO:0043170;GO:0044464;GO:0005575;GO:0003674;GO:0005488;GO:0016787;GO:0016788;GO:0003824;GO:0004518	K03110;K14003;K08300	PREB, SEC12;ftsY;rne	map03018;map03060;map04141	RNA degradation;Protein export;Protein processing in endoplasmic reticulum	------	------	------	------	------	mitochondrial	3	27	55.7	High
TRINITY_DN15583_c0_g1_i1_orf1	ORF type:complete len:329 hit:GAM38538.1 TRINITY_DN15583_c0_g1_i1:64-1050(+)	0.404749	-1.3049	0.01032	down	yes	0.4517	1.116	1	0.945	1.404	0.461	0.475	0.419	------	------	------	------	------	------	------	------	------	------	------	cytoplasmic	2	11	36.5	High
TRINITY_DN212_c0_g1_i2_orf1	ORF type:complete len:1194 hit:OKP00319.1 TRINITY_DN212_c0_g1_i2:157-3738(-)	0.496839	-1.00915	9.7e-05	down	yes	0.5187	1.044	1	1.067	1.065	0.531	0.47	0.555	BP:purine ribonucleoside monophosphate metabolic process;BP:carbon utilization;BP:small molecule metabolic process;BP:ribonucleoside monophosphate metabolic process;BP:organic cyclic compound metabolic process;BP:single-organism catabolic process;BP:single-organism metabolic process;BP:single-organism biosynthetic process;BP:peptide biosynthetic process;BP:nonribosomal peptide biosynthetic proces…	GO:0009167;GO:0015976;GO:0044281;GO:0009161;GO:1901360;GO:0044712;GO:0044710;GO:0044711;GO:0043043;GO:0019184;GO:0006733;GO:0009205;GO:0046034;GO:0046031;GO:0032787;GO:0043436;GO:0046128;GO:0009179;GO:0046483;GO:1901564;GO:0006575;GO:1901566;GO:0016052;GO:0016051;GO:0006163;GO:0006165;GO:0019637;GO:0042398;GO:0009141;GO:0044283;GO:0009144;GO:0006807;GO:1901576;GO:1901575;GO:0009199;GO:0019318;GO:…	K01958	PC, pyc	map00020;map00620	Citrate cycl;Pyruvate metabolism	COG1038	C:Energy production and conversion	PF02786.14;PF02436.15;PF00289.19;PF02785.16;PF00682.16;PF00364.19;PF15632.3;PF13533.3;PF07478.10;PF02222.19	CPSase_L_D2;PYC_OADA;Biotin_carb_N;Biotin_carb_C;HMGL-like;Biotin_lipoyl;ATPgrasp_Ter;Biotin_lipoyl_2;Dala_Dala_lig_C;ATP-grasp	Carbamoyl-phosphate synthase L chain, ATP binding domain;Conserved carboxylase domain;Biotin carboxylase, N-terminal domain;Biotin carboxylase C-terminal domain;HMGL-like;Biotin-requiring enzyme;ATP-grasp in the biosynthetic pathway with Ter operon;Biotin-lipoyl like;D-ala D-ala ligase C-terminus;ATP-grasp domain	cytoplasmic	61	59	131.1	High
TRINITY_DN1953_c0_g1_i2_orf1	ORF type:complete len:316 hit:KJK60659.1 TRINITY_DN1953_c0_g1_i2:96-1043(+)	0.416621	-1.26319	0.005206	down	yes	0.4587	1.101	1	1.243	1.059	0.382	0.356	0.638	------	------	------	------	------	------	------	------	PF00753.24	Lactamase_B	Metallo-beta-lactamase superfamily	cytoplasmic	1	4	35.6	High
TRINITY_DN2707_c0_g1_i1_orf1	ORF type:complete len:437 hit:THC93266.1 TRINITY_DN2707_c0_g1_i1:158-1468(-)	0.484733	-1.04474	0.01451	down	yes	0.508	1.048	1	1.292	0.851	0.487	0.494	0.543	BP:regulation of RNA metabolic process;BP:regulation of primary metabolic process;BP:regulation of metabolic process;BP:regulation of cellular biosynthetic process;BP:regulation of cellular metabolic process;BP:cellular catabolic process;BP:cellular aromatic compound metabolic process;BP:single-organism process;BP:single-organism metabolic process;BP:regulation of cellular macromolecule biosynthe…	GO:0051252;GO:0080090;GO:0019222;GO:0031326;GO:0031323;GO:0044248;GO:0006725;GO:0044699;GO:0044710;GO:2000112;GO:0050789;GO:0019219;GO:0010556;GO:0065007;GO:0010468;GO:0060255;GO:0019439;GO:0009987;GO:0009889;GO:1903506;GO:0050794;GO:0008150;GO:0051171;GO:0008152;GO:2001141;GO:0009056;GO:0055114;GO:0044237;GO:0006355;GO:0006357;GO:0043229;GO:0043227;GO:0043226;GO:0005634;GO:0043231;GO:0044464;GO:…	------	------	------	------	COG4638	P:Inorganic ion transport and metabolism	PF00848.16;PF00355.23	Ring_hydroxyl_A;Rieske	Ring hydroxylating alpha subunit;Rieske [2Fe-2S] domain	cytoplasmic	5	14	49.5	High
TRINITY_DN9690_c0_g1_i1_orf1	ORF type:5prime_partial len:136 hit:RJE22356.1 TRINITY_DN9690_c0_g1_i1:25-432(+)	0.467681	-1.0964	0.01941	down	yes	0.492	1.052	1	1.039	1.117	0.313	0.777	0.386	------	------	------	------	------	------	------	------	------	------	------	extracellular	1	6	14.6	Medium
TRINITY_DN4056_c0_g2_i1_orf1	ORF type:complete len:262 hit:OKO90641.1 TRINITY_DN4056_c0_g2_i1:415-1200(-)	0.444831	-1.16867	0.002205	down	yes	0.4733	1.064	1	1.068	1.123	0.61	0.345	0.465	------	------	------	------	------	------	------	------	PF08316.8	Pal1	Pal1 cell morphology protein	nuclear	1	4	29.5	Medium
TRINITY_DN15740_c0_g1_i1_orf1	ORF type:complete len:221 hit:OOQ88401.1 TRINITY_DN15740_c0_g1_i1:51-713(+)	0.489643	-1.0302	0.007337	down	yes	0.4893	0.9993	1	1.099	0.899	0.656	0.41	0.402	BP:single-organism metabolic process;BP:metabolic process;BP:single-organism process;BP:biological_process;BP:oxidation-reduction process;MF:isomerase activity;MF:catalytic activity;MF:transferase activity;MF:molecular_function;MF:oxidoreductase activity, acting on a sulfur group of donors;MF:oxidoreductase activity;MF:protein disulfide oxidoreductase activity;MF:disulfide oxidoreductase activity;	GO:0044710;GO:0008152;GO:0044699;GO:0008150;GO:0055114;GO:0016853;GO:0003824;GO:0016740;GO:0003674;GO:0016667;GO:0016491;GO:0015035;GO:0015036	------	------	------	------	COG3917	Q:Secondary metabolites biosynthesis, transport and catabolism	PF01323.17	DSBA	DSBA-like thioredoxin domain	peroxisomal	3	21	24.2	High
TRINITY_DN2597_c0_g1_i1_orf1	ORF type:complete len:816 hit:OKO92793.1 TRINITY_DN2597_c0_g1_i1:451-2898(-)	0.470232	-1.08855	0.01524	down	yes	0.466	0.991	1	1.203	0.77	0.504	0.403	0.491	BP:regulation of primary metabolic process;BP:regulation of metabolic process;BP:regulation of cellular biosynthetic process;BP:regulation of cellular metabolic process;BP:regulation of biological process;BP:regulation of cellular macromolecule biosynthetic process;BP:regulation of nucleobase-containing compound metabolic process;BP:regulation of macromolecule biosynthetic process;BP:biological r…	GO:0080090;GO:0019222;GO:0031326;GO:0031323;GO:0050789;GO:2000112;GO:0019219;GO:0010556;GO:0065007;GO:0010468;GO:0060255;GO:0009889;GO:1903506;GO:0050794;GO:0008150;GO:0051171;GO:2001141;GO:0051252;GO:0006355;GO:0006357;GO:0043229;GO:0043227;GO:0005634;GO:0043226;GO:0043231;GO:0044464;GO:0005575;GO:0044424;GO:0003674;GO:0008270;GO:0003676;GO:0003677;GO:0043167;GO:0043169;GO:0046914;GO:0046872;GO:…	------	------	------	------	------	------	PF04082.15;PF00172.15	Fungal_trans;Zn_clus	Fungal specific transcription factor domain;Fungal Z	nuclear	1	1	90.6	Medium
TRINITY_DN15379_c0_g1_i1_orf1	ORF type:complete len:558 hit:OQD67159.1 TRINITY_DN15379_c0_g1_i1:39-1712(+)	0.494893	-1.01481	0.001641	down	yes	0.4797	0.9693	1	1.056	0.852	0.522	0.47	0.447	BP:RNA modification;BP:nucleic acid metabolic process;BP:cellular nitrogen compound metabolic process;BP:nitrogen compound metabolic process;BP:ncRNA metabolic process;BP:ncRNA processing;BP:organic cyclic compound metabolic process;BP:tRNA methylation;BP:cellular macromolecule metabolic process;BP:organic substance metabolic process;BP:tRNA modification;BP:methylation;BP:tRNA processing;BP:nucle…	GO:0009451;GO:0090304;GO:0034641;GO:0006807;GO:0034660;GO:0034470;GO:1901360;GO:0030488;GO:0044260;GO:0071704;GO:0006400;GO:0032259;GO:0008033;GO:0006139;GO:0009987;GO:0006725;GO:0043412;GO:0043414;GO:0008152;GO:0001510;GO:0046483;GO:0016070;GO:0044238;GO:0044237;GO:0043170;GO:0006399;GO:0008150;GO:0006413;GO:0006396;GO:1990234;GO:0043227;GO:0043226;GO:0031515;GO:0005634;GO:0034708;GO:0043234;GO:…	K03256	TRM6, GCD10	------	------	------	------	PF04189.10	Gcd10p	Gcd10p family	nuclear	1	1	61.6	Low
TRINITY_DN11959_c0_g1_i1_orf1	ORF type:complete len:371 hit:THC89930.1 TRINITY_DN11959_c0_g1_i1:324-1436(+)	0.26137	-1.93584	0.000472	down	yes	0.2977	1.139	1	1.177	1.24	0.294	0.237	0.362	BP:single-organism metabolic process;BP:single-organism process;BP:metabolic process;BP:biological_process;BP:oxidation-reduction process;MF:oxidoreductase activity;MF:cation binding;MF:transition metal ion binding;MF:ion binding;MF:catalytic activity;MF:molecular_function;MF:binding;MF:metal ion binding;MF:zinc ion binding;	GO:0044710;GO:0044699;GO:0008152;GO:0008150;GO:0055114;GO:0016491;GO:0043169;GO:0046914;GO:0043167;GO:0003824;GO:0003674;GO:0005488;GO:0046872;GO:0008270	------	------	------	------	COG0604	C:Energy production and conversion	PF00107.23;PF08240.9	ADH_zinc_N;ADH_N	Zinc-binding dehydrogenase;Alcohol dehydrogenase GroES-like domain	mitochondrial	16	61	39.1	High
TRINITY_DN7975_c0_g1_i1_orf1	ORF type:3prime_partial len:268 hit:GAQ41803.1 TRINITY_DN7975_c0_g1_i1:1-804(+)	0.467181	-1.09794	6.2e-05	down	yes	0.4477	0.9583	1	0.954	0.921	0.483	0.436	0.424	BP:regulation of intracellular protein transport;BP:nuclear transport;BP:nuclear export;BP:regulation of phosphate metabolic process;BP:regulation of histone acetylation;BP:regulation of metabolic process;BP:regulation of cell cycle process;BP:regulation of transport;BP:regulation of reproductive process;BP:regulation of response to stimulus;BP:positive regulation of transcription, DNA-templated;…	GO:0033157;GO:0051169;GO:0051168;GO:0019220;GO:0035065;GO:0019222;GO:0010564;GO:0051049;GO:2000241;GO:0048583;GO:0045893;GO:0007165;GO:0031056;GO:0032388;GO:0023014;GO:0080090;GO:0036003;GO:0051716;GO:0040020;GO:0045787;GO:0009966;GO:0010608;GO:0000165;GO:1904591;GO:0044093;GO:0048518;GO:0010520;GO:0043619;GO:0010604;GO:0051052;GO:0051050;GO:0060255;GO:0071702;GO:0042327;GO:0042221;GO:0051222;GO:…	K04441	P38	map04011;map04933;map04139	MAPK signaling pathway - yeast;AGE-RAGE signaling pathway in diabetic complications;Mitophagy - yeast	------	------	PF00069.22;PF07714.14	Pkinase;Pkinase_Tyr	Protein kinase domain;Protein tyrosine kinase	cytoplasmic	1	22	30.5	High
TRINITY_DN900_c0_g4_i1_orf1	ORF type:complete len:182 hit:XP_001389424.1 TRINITY_DN900_c0_g4_i1:294-839(-)	0.482183	-1.05235	0.00032	down	yes	0.456	0.9457	1	0.933	0.904	0.506	0.398	0.464	BP:primary metabolic process;BP:cellular biosynthetic process;BP:cellular nitrogen compound metabolic process;BP:nitrogen compound metabolic process;BP:cellular macromolecule biosynthetic process;BP:cellular protein metabolic process;BP:cellular macromolecule metabolic process;BP:peptide biosynthetic process;BP:organic substance metabolic process;BP:organic substance biosynthetic process;BP:cellu…	GO:0044238;GO:0044249;GO:0034641;GO:0006807;GO:0034645;GO:0044267;GO:0044260;GO:0043043;GO:0071704;GO:1901576;GO:0009987;GO:0009058;GO:0009059;GO:0008150;GO:0008152;GO:0044271;GO:0043604;GO:1901564;GO:1901566;GO:0019538;GO:0044237;GO:0043170;GO:0043603;GO:0006518;GO:0006412;GO:0099512;GO:0099513;GO:0005874;GO:0005737;GO:0044430;GO:0005575;GO:0044464;GO:0044446;GO:0044424;GO:0044422	------	------	------	------	------	------	PF00838.14	TCTP	Translationally controlled tumour protein	cytoplasmic	1	5	20.3	High
TRINITY_DN3762_c0_g2_i1_orf1	ORF type:3prime_partial len:168 hit:XP_025569283.1 TRINITY_DN3762_c0_g2_i1:189-692(+)	0.415346	-1.26762	0.00013	down	yes	0.4087	0.984	1	0.94	1.012	0.468	0.355	0.403	------	------	------	------	------	------	------	------	------	------	------	cytoplasmic	8	54	19	High
TRINITY_DN1535_c0_g1_i2_orf1	ORF type:complete len:88 hit:XP_025564527.1 TRINITY_DN1535_c0_g1_i2:285-548(+)	0.429896	-1.21794	0.000743	down	yes	0.4173	0.9707	1	1.048	0.864	0.461	0.387	0.404	BP:negative regulation of cell cycle process;BP:negative regulation of mitotic cell cycle phase transition;BP:regulation of mitotic cell cycle phase transition;BP:regulation of biological process;BP:regulation of mitotic cell cycle;BP:negative regulation of cell cycle;BP:regulation of cell cycle process;BP:biological regulation;BP:negative regulation of biological process;BP:negative regulation o…	GO:0010948;GO:1901991;GO:1901990;GO:0050789;GO:0007346;GO:0045786;GO:0010564;GO:0065007;GO:0048519;GO:1902750;GO:0045930;GO:0050794;GO:1901987;GO:0006950;GO:0008150;GO:0010389;GO:1901988;GO:0051726;GO:0050896;GO:1902749;GO:0010972;GO:0048523;GO:0043227;GO:0005634;GO:0043226;GO:0043231;GO:0044464;GO:0043229;GO:0005575;GO:0044444;GO:0044424;GO:0005829	------	------	------	------	------	------	PF04119.9	HSP9_HSP12	Heat shock protein 9/12	nuclear	5	49	9.3	High
TRINITY_DN6972_c0_g1_i1_orf1	ORF type:complete len:290 hit:XP_024705351.1 TRINITY_DN6972_c0_g1_i1:216-1085(+)	0.423868	-1.23831	0.002927	down	yes	0.412	0.972	1	1.083	0.833	0.348	0.388	0.5	MF:catalytic activity;MF:transferase activity;MF:molecular_function;	GO:0003824;GO:0016740;GO:0003674	------	------	------	------	------	------	PF13847.3;PF13649.3;PF08241.9;PF01209.15;PF13489.3;PF06325.10;PF08242.9;PF01135.16	Methyltransf_31;Methyltransf_25;Methyltransf_11;Ubie_methyltran;Methyltransf_23;PrmA;Methyltransf_12;PCMT	Methyltransferase domain;Methyltransferase domain;Methyltransferase domain;ubiE/COQ5 methyltransferase family;Methyltransferase domain;Ribosomal protein L11 methyltransferase;Methyltransferase domain;Protein-L-isoaspartat	cytoplasmic	1	3	31.3	Medium
TRINITY_DN2442_c0_g1_i1_orf1	ORF type:complete len:497 hit:OQE28467.1 TRINITY_DN2442_c0_g1_i1:312-1802(-)	0.48973	-1.02994	0.004415	down	yes	0.453	0.925	1	1.005	0.77	0.497	0.41	0.452	------	------	------	------	------	------	------	------	PF16561.2	AMPK1_CBM	Glycogen recognition site of AMP-activated protein kinase	nuclear	18	55	51.6	High
TRINITY_DN13789_c0_g1_i1_orf1	ORF type:complete len:414 hit:OOQ89927.1 TRINITY_DN13789_c0_g1_i1:90-1331(-)	0.466205	-1.10096	0.003593	down	yes	0.4373	0.938	1	0.846	0.968	0.567	0.344	0.401	------	------	------	------	------	------	------	------	------	------	------	cytoplasmic	1	3	43.7	High
TRINITY_DN6854_c0_g1_i1_orf1	ORF type:internal len:173 hit:XP_025452341.1 TRINITY_DN6854_c0_g1_i1:3-521(-)	0.456907	-1.13003	0.002685	down	yes	0.431	0.9433	1	1.012	0.818	0.511	0.355	0.427	BP:fatty acid metabolic process;BP:carboxylic acid metabolic process;BP:cellular catabolic process;BP:fatty acid catabolic process;BP:small molecule catabolic process;BP:cellular lipid catabolic process;BP:single-organism process;BP:single-organism catabolic process;BP:single-organism metabolic process;BP:organic substance metabolic process;BP:lipid catabolic process;BP:propionate metabolic proce…	GO:0006631;GO:0019752;GO:0044248;GO:0009062;GO:0044282;GO:0044242;GO:0044699;GO:0044712;GO:0044710;GO:0071704;GO:0016042;GO:0019541;GO:0019629;GO:0019543;GO:0019626;GO:0006629;GO:0009987;GO:1901575;GO:0032787;GO:0044763;GO:0008152;GO:0072329;GO:0043436;GO:0044255;GO:0009056;GO:0044238;GO:0006082;GO:0044237;GO:0016054;GO:0046395;GO:0008150;GO:0046459;GO:0044281;GO:0003674;GO:0005488;GO:0051540;GO:…	K01720	prpD	map00640	Propanoate metabolism	------	------	PF03972.11	MmgE_PrpD	MmgE/PrpD family	cytoplasmic	3	16	19.8	High
TRINITY_DN7363_c0_g1_i1_orfp1	TRINITY_DN7363_c0_g1::TRINITY_DN7363_c0_g1_i1::g.7735::m.7735 TRINITY_DN7363_c0_g1::TRINITY_DN7363_c0_g1_i1::g.7735 ORF type:5prime_partial len:51 (+),score=3.56 TRINITY_DN7363_c0_g1_i1:1-153(+)	0.470044	-1.08913	0.000484	down	yes	0.437	0.9297	1	0.874	0.915	0.492	0.428	0.391	------	------	------	------	------	------	------	------	------	------	------	mitochondrial	1	18	5.4	Low
TRINITY_DN15435_c0_g1_i1_orf1	ORF type:complete len:514 hit:OOQ88577.1 TRINITY_DN15435_c0_g1_i1:21-1562(+)	0.476926	-1.06816	0.02084	down	yes	0.4413	0.9253	1	1.103	0.673	0.471	0.41	0.443	BP:single-organism process;BP:single-organism metabolic process;BP:metabolic process;BP:oxidation-reduction process;BP:biological_process;MF:molecular_function;MF:binding;MF:ion binding;MF:heterocyclic compound binding;MF:oxidoreductase activity;MF:anion binding;MF:cation binding;MF:flavin adenine dinucleotide binding;MF:oxidoreductase activity, acting on the CH-CH group of donors;MF:nucleotide b…	GO:0044699;GO:0044710;GO:0008152;GO:0055114;GO:0008150;GO:0003674;GO:0005488;GO:0043167;GO:1901363;GO:0016491;GO:0043168;GO:0043169;GO:0050660;GO:0016627;GO:0000166;GO:1901265;GO:0046872;GO:0020037;GO:0050662;GO:0036094;GO:0003824;GO:0048037;GO:0046906;GO:0097159;GO:0003995	------	------	------	------	COG1960	I:Lipid transport and metabolism	PF00441.21;PF00173.25;PF02770.16;PF02771.13	Acyl-CoA_dh_1;Cyt-b5;Acyl-CoA_dh_M;Acyl-CoA_dh_N	Acyl-CoA dehydrogenase, C-terminal domain;Cytochrome b5-like Heme/Steroid binding domain;Acyl-CoA dehydrogenase, middle domain;Acyl-CoA dehydrogenase, N-terminal domain	peroxisomal	14	33	57.4	High
TRINITY_DN12907_c0_g1_i1_orf1	ORF type:complete len:336 hit:OOQ83743.1 TRINITY_DN12907_c0_g1_i1:46-1053(+)	0.480432	-1.0576	0.000356	down	yes	0.4407	0.9173	1	0.887	0.865	0.453	0.44	0.429	BP:metabolic process;BP:RNA modification;BP:nucleic acid metabolic process;BP:nitrogen compound metabolic process;BP:ncRNA metabolic process;BP:tRNA processing;BP:tRNA wobble position uridine thiolation;BP:ncRNA processing;BP:nucleobase-containing compound metabolic process;BP:cellular macromolecule metabolic process;BP:organic substance metabolic process;BP:organic cyclic compound metabolic proc…	GO:0008152;GO:0009451;GO:0090304;GO:0006807;GO:0034660;GO:0008033;GO:0002143;GO:0034470;GO:0006139;GO:0044260;GO:0071704;GO:1901360;GO:0006400;GO:0046483;GO:0009987;GO:0006725;GO:0002097;GO:0043412;GO:0008150;GO:0034227;GO:0002098;GO:0016070;GO:0044238;GO:0034641;GO:0044237;GO:0043170;GO:0006399;GO:0006396;GO:0043229;GO:0043227;GO:0043226;GO:0005739;GO:0043231;GO:0044464;GO:0005575;GO:0044444;GO:…	K01011	TST, MPST, sseA	map00270;map04122;map00920	Cysteine and methionine metabolism;Sulfur relay system;Sulfur metabolism	COG2897	P:Inorganic ion transport and metabolism	PF00581.17	Rhodanese	Rhodanese-like domain	mitochondrial	13	44	37.6	High
TRINITY_DN424_c0_g1_i5_orf1	ORF type:complete len:387 hit:XP_016603569.1 TRINITY_DN424_c0_g1_i5:215-1375(-)	0.460106	-1.11996	0.01229	down	yes	0.4273	0.9287	1	1.081	0.705	0.461	0.401	0.42	BP:pentose metabolic process;BP:pentose catabolic process;BP:monosaccharide catabolic process;BP:xylulose 5-phosphate metabolic process;BP:polyol metabolic process;BP:organic hydroxy compound metabolic process;BP:single-organism metabolic process;BP:small molecule metabolic process;BP:small molecule catabolic process;BP:single-organism process;BP:single-organism catabolic process;BP:organic subst…	GO:0019321;GO:0019323;GO:0046365;GO:0051167;GO:0019751;GO:1901615;GO:0044710;GO:0044281;GO:0044282;GO:0044699;GO:0044712;GO:1901576;GO:0019569;GO:0044711;GO:0044262;GO:0006059;GO:0090407;GO:0019566;GO:0071704;GO:0019400;GO:0019402;GO:1901575;GO:0009987;GO:0046373;GO:0009058;GO:0019568;GO:0044763;GO:0008152;GO:0044723;GO:0009056;GO:0055114;GO:0044724;GO:0044238;GO:0005975;GO:1901137;GO:0005996;GO:…	K00008	SORD, gutB	map00040;map00051	Pentose and glucuronate interconversions;Fructose and mannose metabolism	COG1063	C:Energy production and conversion	PF08240.9;PF00107.23	ADH_N;ADH_zinc_N	Alcohol dehydrogenase GroES-like domain;Zinc-binding dehydrogenase	cytoplasmic	14	45	41.3	High
TRINITY_DN13350_c0_g1_i1_orf1	ORF type:complete len:207 hit:KOS48217.1 TRINITY_DN13350_c0_g1_i1:103-723(+)	0.498393	-1.00464	0.002249	down	yes	0.4497	0.9023	1	0.912	0.795	0.426	0.42	0.503	------	------	K00799	GST, gst	map00480	Glutathione metabolism	------	------	PF13417.3;PF02798.17;PF13410.3	GST_N_3;GST_N;GST_C_2	Glutathione S-transferase, N-terminal domain;Glutathione S-transferase, N-terminal domain;Glutathione S-transferase, C-terminal domain	peroxisomal	8	41	22.7	High
TRINITY_DN2957_c0_g1_i5_orf1	ORF type:complete len:150 hit:CDM36348.1 TRINITY_DN2957_c0_g1_i5:495-944(+)	0.469074	-1.09211	0.000805	down	yes	0.43	0.9167	1	0.924	0.826	0.464	0.404	0.422	------	------	K09705	K09705	------	------	COG3542	S:Function unknown	PF06172.8	Cupin_5	Cupin superfamily	cytoplasmic	3	19	16.9	High
TRINITY_DN15038_c0_g1_i1_orf1	ORF type:5prime_partial len:124 hit:XP_001401936.1 TRINITY_DN15038_c0_g1_i1:122-493(+)	0.429937	-1.2178	0.02111	down	yes	0.4047	0.9413	1	1.159	0.665	0.398	0.409	0.407	BP:metabolic process;BP:biological_process;MF:molecular_function;MF:acetyltransferase activity;MF:catalytic activity;MF:transferase activity;MF:transferase activity, transferring acyl groups;MF:transferase activity, transferring acyl groups other than amino-acyl groups;MF:acetyl-CoA C-acyltransferase activity;MF:C-acetyltransferase activity;MF:acetyl-CoA C-acetyltransferase activity;MF:C-acyltran…	GO:0008152;GO:0008150;GO:0003674;GO:0016407;GO:0003824;GO:0016740;GO:0016746;GO:0016747;GO:0003988;GO:0016453;GO:0003985;GO:0016408	K07513	ACAA1	map04146;map00592;map00280;map01040;map00071	Peroxisome;alpha-Linolenic acid metabolism;Valine, leucine and isoleucine degradation;Biosynthesis of unsaturated fatty acids;Fatty acid degradation	------	------	PF00108.20	Thiolase_N	Thiolase, N-terminal domain	cytoplasmic	1	10	12.4	High
TRINITY_DN9409_c0_g1_i4_orf1	ORF type:complete len:297 hit:OQD87143.1 TRINITY_DN9409_c0_g1_i4:2386-3276(+)	0.474147	-1.07659	0.002205	down	yes	0.431	0.909	1	0.925	0.802	0.401	0.388	0.504	CC:cellular_component;CC:membrane part;CC:integral component of membrane;CC:intrinsic component of membrane;	GO:0005575;GO:0044425;GO:0016021;GO:0031224	K07034	K07034	------	------	COG1584	S:Function unknown	PF01184.16	Grp1_Fun34_YaaH	GPR1/FUN34/yaaH family	peroxisomal	1	10	31.4	High
TRINITY_DN1091_c0_g1_i7_orf1	ORF type:complete len:221 hit:OQE21047.1 TRINITY_DN1091_c0_g1_i7:2037-2699(+)	0.419943	-1.25174	4.7e-05	down	yes	0.3963	0.9437	1	0.919	0.912	0.401	0.382	0.406	------	------	------	------	------	------	------	------	------	------	------	mitochondrial	2	11	23.3	High
TRINITY_DN15796_c0_g1_i1_orf1	ORF type:complete len:123 hit:OOQ82467.1 TRINITY_DN15796_c0_g1_i1:13-381(+)	0.434084	-1.20396	0.009467	down	yes	0.405	0.933	1	1.085	0.714	0.386	0.428	0.401	------	------	------	------	------	------	------	------	------	------	------	mitochondrial	2	24	13.6	High
TRINITY_DN5767_c0_g1_i1_orf1	ORF type:complete len:717 hit:OQD80796.1 TRINITY_DN5767_c0_g1_i1:304-2454(+)	0.462804	-1.11153	0.02706	down	yes	0.4193	0.906	1	1.092	0.626	0.402	0.432	0.424	BP:cellular process;BP:biological_process;	GO:0009987;GO:0008150	------	------	------	------	------	------	PF08729.7	HUN	HPC2 and ubinuclein domain	cytoplasmic	1	1	75	Low
TRINITY_DN14893_c0_g1_i1_orf1	ORF type:complete len:287 hit:OQE15342.1 TRINITY_DN14893_c0_g1_i1:146-1006(-)	0.447302	-1.16068	0.007248	down	yes	0.4087	0.9137	1	1.024	0.717	0.39	0.393	0.443	------	------	------	------	------	------	------	------	PF13649.3;PF08242.9;PF13847.3;PF08241.9;PF01209.15	Methyltransf_25;Methyltransf_12;Methyltransf_31;Methyltransf_11;Ubie_methyltran	Methyltransferase domain;Methyltransferase domain;Methyltransferase domain;Methyltransferase domain;ubiE/COQ5 methyltransferase family	cytoplasmic	8	35	32.4	High
TRINITY_DN4047_c0_g1_i1_orf1	ORF type:complete len:163 hit:OQD86772.1 TRINITY_DN4047_c0_g1_i1:766-1254(+)	0.334883	-1.57827	0.000979	down	yes	0.3313	0.9893	1	1.1	0.868	0.358	0.261	0.375	------	------	------	------	------	------	------	------	------	------	------	cytoplasmic	4	43	18.3	High
TRINITY_DN13025_c0_g1_i1_orf1	ORF type:complete len:536 hit:XP_001389212.1 TRINITY_DN13025_c0_g1_i1:234-1841(+)	0.397437	-1.3312	0.000384	down	yes	0.3753	0.9443	1	0.946	0.887	0.423	0.296	0.407	------	------	------	------	------	------	------	------	PF15406.3;PF00169.26	PH_6;PH	Pleckstrin homology domain;PH domain	cytoplasmic	1	3	56.1	Medium
TRINITY_DN1905_c0_g1_i2_orf1	ORF type:complete len:344 hit:OQE14913.1 TRINITY_DN1905_c0_g1_i2:153-1184(+)	0.473154	-1.07962	0.003061	down	yes	0.423	0.894	1	0.924	0.758	0.422	0.393	0.454	MF:coenzyme binding;MF:molecular_function;MF:cofactor binding;MF:binding;MF:catalytic activity;	GO:0050662;GO:0003674;GO:0048037;GO:0005488;GO:0003824	------	------	------	------	------	------	PF01370.18;PF05368.10;PF13460.3	Epimerase;NmrA;NAD_binding_10	NAD dependent epimerase/dehydratase family;NmrA-like family;NA	cytoplasmic	17	61	37.2	High
TRINITY_DN1651_c0_g2_i2_orf1	ORF type:complete len:465 hit:OKP10083.1 TRINITY_DN1651_c0_g2_i2:459-1853(+)	0.435546	-1.1991	0.005337	down	yes	0.3943	0.9053	1	0.991	0.725	0.385	0.361	0.437	MF:catalytic activity;MF:molecular_function;MF:oxidoreductase activity;	GO:0003824;GO:0003674;GO:0016491	------	------	------	------	COG0277	C:Energy production and conversion	PF01565.20	FAD_binding_4	FAD binding domain	peroxisomal	19	55	49.7	High
TRINITY_DN4611_c0_g1_i1_orf1	ORF type:complete len:447 hit:OKO99898.1 TRINITY_DN4611_c0_g1_i1:86-1426(+)	0.477006	-1.06792	0.02978	down	yes	0.418	0.8763	1	1.029	0.6	0.418	0.404	0.432	BP:single-organism metabolic process;BP:biological_process;BP:oxidation-reduction process;BP:single-organism process;BP:metabolic process;MF:anion binding;MF:coenzyme binding;MF:flavin adenine dinucleotide binding;MF:organic cyclic compound binding;MF:oxidoreductase activity, acting on the CH-CH group of donors;MF:nucleotide binding;MF:small molecule binding;MF:catalytic activity;MF:molecular_fun…	GO:0044710;GO:0008150;GO:0055114;GO:0044699;GO:0008152;GO:0043168;GO:0050662;GO:0050660;GO:0097159;GO:0016627;GO:0000166;GO:0036094;GO:0003824;GO:0003674;GO:0005488;GO:0003995;GO:0048037;GO:0043167;GO:1901363;GO:1901265;GO:0016491	K00249	ACADM, acd	map00640;map00280;map00410;map00071	Propanoate metabolism;Valine, leucine and isoleucine degradation;beta-Alanine metabolism;Fatty acid degradation	------	------	PF00441.21;PF02770.16;PF02771.13;PF08028.8	Acyl-CoA_dh_1;Acyl-CoA_dh_M;Acyl-CoA_dh_N;Acyl-CoA_dh_2	Acyl-CoA dehydrogenase, C-terminal domain;Acyl-CoA dehydrogenase, middle domain;Acyl-CoA dehydrogenase, N-terminal domain;Acyl-CoA dehydrogenase, C-terminal domain	peroxisomal	20	60	48.9	High
TRINITY_DN3128_c0_g1_i1_orf1	ORF type:complete len:267 hit:XP_026609817.1 TRINITY_DN3128_c0_g1_i1:174-974(+)	0.490607	-1.02736	0.02551	down	yes	0.4257	0.8677	1	0.984	0.619	0.466	0.375	0.436	BP:metabolic process;BP:biological_process;MF:hydrolase activity;MF:hydrolase activity, acting on acid halide bonds, in C-halide compounds;MF:hydrolase activity, acting on acid halide bonds;MF:catalytic activity;MF:molecular_function;	GO:0008152;GO:0008150;GO:0016787;GO:0019120;GO:0016824;GO:0003824;GO:0003674	K01560	E3.8.1.2	------	------	COG1011	R:General function prediction only	PF13419.3	HAD_2	Haloacid dehalogenase-like hydrolase	lysosomal	5	20	29.9	High
TRINITY_DN1765_c0_g1_i1_orf1	ORF type:complete len:339 hit:OQE28721.1 TRINITY_DN1765_c0_g1_i1:2444-3460(-)	0.483697	-1.04783	0.02594	down	yes	0.4213	0.871	1	1.002	0.611	0.409	0.43	0.425	MF:hydrolase activity;MF:molecular_function;MF:catalytic activity;	GO:0016787;GO:0003674;GO:0003824	K14333	DHBD	------	------	COG2159	R:General function prediction only	PF04909.11	Amidohydro_2	Amidohydrolase	cytoplasmic	10	33	38.7	High
TRINITY_DN4203_c0_g1_i1_orf1	ORF type:complete len:358 hit:OQD76371.1 TRINITY_DN4203_c0_g1_i1:249-1322(+)	0.392537	-1.3491	0.00481	down	yes	0.364	0.9273	1	1.051	0.731	0.36	0.353	0.379	------	------	------	------	------	------	------	------	PF13489.3;PF13649.3	Methyltransf_23;Methyltransf_25	Methyltransferase domain;Methyltransferase domain	cytoplasmic	13	39	40.8	High
TRINITY_DN2131_c0_g1_i1_orf1	ORF type:complete len:239 hit:OKP06320.1 TRINITY_DN2131_c0_g1_i1:1074-1790(+)	0.462768	-1.11164	0.001696	down	yes	0.4083	0.8823	1	0.859	0.788	0.43	0.4	0.395	BP:metabolic process;BP:biological_process;MF:hydrolase activity;MF:hydrolase activity, acting on acid halide bonds, in C-halide compounds;MF:hydrolase activity, acting on acid halide bonds;MF:catalytic activity;MF:molecular_function;	GO:0008152;GO:0008150;GO:0016787;GO:0019120;GO:0016824;GO:0003824;GO:0003674	------	------	------	------	COG1011	R:General function prediction only	PF13419.3	HAD_2	Haloacid dehalogenase-like hydrolase	cytoplasmic	4	25	27	High
TRINITY_DN12091_c0_g1_i1_orf1	ORF type:complete len:502 hit:OQD83508.1 TRINITY_DN12091_c0_g1_i1:201-1706(+)	0.426639	-1.22891	0.03207	down	yes	0.3847	0.9017	1	1.113	0.592	0.336	0.398	0.42	BP:transport;BP:single-organism localization;BP:biological_process;BP:cellular process;BP:localization;BP:single-organism transport;BP:single-organism cellular process;BP:single-organism process;BP:establishment of localization;BP:transmembrane transport;CC:cytoplasm;CC:integral component of membrane;CC:cell part;CC:cellular_component;CC:intracellular part;CC:membrane part;CC:intrinsic component …	GO:0006810;GO:1902578;GO:0008150;GO:0009987;GO:0051179;GO:0044765;GO:0044763;GO:0044699;GO:0051234;GO:0055085;GO:0005737;GO:0016021;GO:0044464;GO:0005575;GO:0044424;GO:0044425;GO:0031224	------	------	------	------	------	------	PF07690.13;PF05978.13	MFS_1;UNC-93	Major Facilitator Superfamily;Ion channel regulatory protein UNC-93	peroxisomal	6	11	55.2	High
TRINITY_DN1583_c0_g1_i1_orf1	ORF type:complete len:345 hit:OQD83005.1 TRINITY_DN1583_c0_g1_i1:640-1674(-)	0.459155	-1.12295	0.02206	down	yes	0.403	0.8777	1	1.016	0.617	0.39	0.412	0.407	BP:single-organism metabolic process;BP:single-organism process;BP:metabolic process;BP:biological_process;BP:oxidation-reduction process;MF:binding;MF:cation binding;MF:transition metal ion binding;MF:catalytic activity;MF:zinc ion binding;MF:ion binding;MF:oxidoreductase activity, acting on NA;MF:molecular_function;MF:oxidoreductase activity, acting on NA;MF:metal ion binding;MF:NADP;MF:oxidore…	GO:0044710;GO:0044699;GO:0008152;GO:0008150;GO:0055114;GO:0005488;GO:0043169;GO:0046914;GO:0003824;GO:0008270;GO:0043167;GO:0016655;GO:0003674;GO:0016651;GO:0046872;GO:0003960;GO:0016491	K00344	qor, CRYZ	------	------	COG0604	C:Energy production and conversion	PF00107.23;PF13602.3;PF08240.9	ADH_zinc_N;ADH_zinc_N_2;ADH_N	Zinc-binding dehydrogenase;Zinc-binding dehydrogenase;Alcohol dehydrogenase GroES-like domain	peroxisomal	8	34	36.5	High
TRINITY_DN3627_c0_g1_i1_orf1	ORF type:complete len:72 hit:KXG49965.1 TRINITY_DN3627_c0_g1_i1:99-314(+)	0.429866	-1.21804	0.005723	down	yes	0.3843	0.894	1	0.887	0.795	0.258	0.513	0.382	------	------	------	------	------	------	------	------	------	------	------	cytoplasmic	3	62	7.9	High
TRINITY_DN15891_c0_g1_i1_orf1	ORF type:complete len:79 hit:OQE05232.1 TRINITY_DN15891_c0_g1_i1:120-356(+)	0.425696	-1.2321	0.001613	down	yes	0.3807	0.8943	1	0.779	0.904	0.424	0.353	0.365	------	------	------	------	------	------	------	------	------	------	------	peroxisomal	2	38	9	High
TRINITY_DN8291_c0_g1_i1_orf1	ORF type:complete len:253 hit:OKP00436.1 TRINITY_DN8291_c0_g1_i1:162-920(+)	0.391147	-1.35422	0.000266	down	yes	0.357	0.9127	1	0.89	0.848	0.369	0.357	0.345	BP:single-organism metabolic process;BP:biological_process;BP:oxidation-reduction process;BP:single-organism process;BP:metabolic process;MF:carbohydrate derivative binding;MF:organic cyclic compound binding;MF:nucleotide binding;MF:small molecule binding;MF:catalytic activity;MF:cofactor binding;MF:nucleoside phosphate binding;MF:FMN binding;MF:molecular_function;MF:oxidoreductase activity;MF:he…	GO:0044710;GO:0008150;GO:0055114;GO:0044699;GO:0008152;GO:0097367;GO:0097159;GO:0000166;GO:0036094;GO:0003824;GO:0048037;GO:1901265;GO:0010181;GO:0003674;GO:0016491;GO:1901363;GO:0032553;GO:0005488	K07734	paiB	------	------	COG2808	K:Transcription	PF04299.9	FMN_bind_2	Putative FMN-binding domain	peroxisomal	5	37	27.8	High
TRINITY_DN12778_c0_g1_i1_orf1	ORF type:complete len:599 hit:XP_022485636.1 TRINITY_DN12778_c0_g1_i1:518-2314(+)	0.455758	-1.13366	0.03621	down	yes	0.393	0.8623	1	1.026	0.561	0.384	0.418	0.377	MF:anion binding;MF:cation binding;MF:thiamine pyrophosphate binding;MF:coenzyme binding;MF:organic cyclic compound binding;MF:lyase activity;MF:magnesium ion binding;MF:vitamin binding;MF:ion binding;MF:small molecule binding;MF:catalytic activity;MF:molecular_function;MF:binding;MF:cofactor binding;MF:sulfur compound binding;MF:metal ion binding;MF:heterocyclic compound binding;	GO:0043168;GO:0043169;GO:0030976;GO:0050662;GO:0097159;GO:0016829;GO:0000287;GO:0019842;GO:0043167;GO:0036094;GO:0003824;GO:0003674;GO:0005488;GO:0048037;GO:1901681;GO:0046872;GO:1901363	------	------	------	------	COG0028	E:Amino acid transport and metabolism	PF02776.15;PF02775.18;PF00205.19	TPP_enzyme_N;TPP_enzyme_C;TPP_enzyme_M	Thiamine pyrophosphate enzyme, N-terminal TPP binding domain;Thiamine pyrophosphate enzyme, C-terminal TPP binding domain;Thiamine pyrophosphate enzyme, central domain	cytoplasmic	4	8	64.5	High
TRINITY_DN4764_c0_g1_i1_orf1	ORF type:complete len:627 hit:CEJ57746.1 TRINITY_DN4764_c0_g1_i1:247-2127(-)	0.395793	-1.33718	0.01883	down	yes	0.35	0.8843	1	1.047	0.606	0.353	0.337	0.36	BP:single-organism metabolic process;BP:single-organism process;BP:metabolic process;BP:biological_process;BP:oxidation-reduction process;MF:oxidoreductase activity, acting on the CH-CH group of donors;MF:catalytic activity;MF:molecular_function;MF:succinate dehydrogenase activity;MF:oxidoreductase activity;	GO:0044710;GO:0044699;GO:0008152;GO:0008150;GO:0055114;GO:0016627;GO:0003824;GO:0003674;GO:0000104;GO:0016491	------	------	------	------	COG5274;COG5274;COG1053	C:Energy production and conversion;I:Lipid transport and metabolism;C:Energy production and conversion	PF00890.21;PF00173.25;PF01266.21;PF12831.4;PF13450.3;PF07992.11;PF03486.11;PF01946.14	FAD_binding_2;Cyt-b5;DAO;FAD_oxidored;NAD_binding_8;Pyr_redox_2;HI0933_like;Thi4	FAD binding domain;Cytochrome b5-like Heme/Steroid binding domain;FAD dependent oxidoreductase;FAD dependent oxidoreductase;NA;Pyridine nucleotide-disulphide oxidoreductase;HI0933-like protein;Thi4 family	peroxisomal	33	59	67.1	High
TRINITY_DN13734_c0_g1_i1_orf1	ORF type:internal len:254 hit:XP_001400728.1 TRINITY_DN13734_c0_g1_i1:1-762(-)	0.400911	-1.31865	0.01995	down	yes	0.352	0.878	1	1.033	0.601	0.369	0.312	0.375	BP:single-organism metabolic process;BP:single-organism process;BP:metabolic process;BP:biological_process;BP:oxidation-reduction process;MF:oxidoreductase activity, acting on CH-OH group of donors;MF:isomerase activity;MF:oxidoreductase activity, acting on the CH-OH group of donors, NAD or NADP as acceptor;MF:catalytic activity;MF:carbon-oxygen lyase activity;MF:hydro-lyase activity;MF:enoyl-CoA…	GO:0044710;GO:0044699;GO:0008152;GO:0008150;GO:0055114;GO:0016614;GO:0016853;GO:0016616;GO:0003824;GO:0016835;GO:0016836;GO:0004300;GO:0003674;GO:0003857;GO:0016829;GO:0016491	K14729	FOX2	------	------	------	------	PF01575.16	MaoC_dehydratas	MaoC like domain	peroxisomal	4	19	28.2	High
TRINITY_DN11802_c0_g1_i1_orf1	ORF type:internal len:259 hit:XP_001401936.1 TRINITY_DN11802_c0_g1_i1:3-779(-)	0.351265	-1.50937	0.009578	down	yes	0.3193	0.909	1	1.067	0.66	0.333	0.297	0.328	BP:metabolic process;BP:biological_process;MF:molecular_function;MF:acetyltransferase activity;MF:catalytic activity;MF:transferase activity;MF:transferase activity, transferring acyl groups;MF:transferase activity, transferring acyl groups other than amino-acyl groups;MF:acetyl-CoA C-acyltransferase activity;MF:C-acetyltransferase activity;MF:acetyl-CoA C-acetyltransferase activity;MF:C-acyltran…	GO:0008152;GO:0008150;GO:0003674;GO:0016407;GO:0003824;GO:0016740;GO:0016746;GO:0016747;GO:0003988;GO:0016453;GO:0003985;GO:0016408	K07513	ACAA1	map04146;map00592;map00280;map01040;map00071	Peroxisome;alpha-Linolenic acid metabolism;Valine, leucine and isoleucine degradation;Biosynthesis of unsaturated fatty acids;Fatty acid degradation	COG0183	I:Lipid transport and metabolism	PF02803.15;PF00108.20	Thiolase_C;Thiolase_N	Thiolase, C-terminal domain;Thiolase, N-terminal domain	cytoplasmic	4	21	27.4	High
TRINITY_DN12773_c0_g1_i1_orf1	ORF type:complete len:321 hit:OOQ84873.1 TRINITY_DN12773_c0_g1_i1:110-1072(-)	0.354422	-1.49646	0.000828	down	yes	0.321	0.9057	1	0.933	0.784	0.327	0.301	0.335	BP:single-organism metabolic process;BP:biological_process;BP:oxidation-reduction process;BP:metabolic process;BP:single-organism process;MF:catalytic activity;MF:molecular_function;MF:oxidoreductase activity;	GO:0044710;GO:0008150;GO:0055114;GO:0008152;GO:0044699;GO:0003824;GO:0003674;GO:0016491	K18107	GAAD	map00040	Pentose and glucuronate interconversions	COG0656	R:General function prediction only	PF00248.18	Aldo_ket_red	Aldo/keto reductase family	peroxisomal	16	65	36	High
TRINITY_DN5369_c0_g1_i1_orf1	ORF type:complete len:310 hit:OQD76420.1 TRINITY_DN5369_c0_g1_i1:81-1010(-)	0.338885	-1.56113	0.004965	down	yes	0.3093	0.9127	1	1.039	0.699	0.314	0.298	0.316	BP:single-organism metabolic process;BP:biological_process;BP:oxidation-reduction process;BP:metabolic process;BP:single-organism process;MF:dioxygenase activity;MF:catalytic activity;MF:molecular_function;MF:oxidoreductase activity;	GO:0044710;GO:0008150;GO:0055114;GO:0008152;GO:0044699;GO:0051213;GO:0003824;GO:0003674;GO:0016491	------	------	------	------	------	------	PF05721.10	PhyH	Phytanoyl-CoA dioxygenase	peroxisomal	13	67	34.1	High
TRINITY_DN3648_c0_g1_i2_orfp1	TRINITY_DN3648_c0_g1::TRINITY_DN3648_c0_g1_i2::g.8992::m.8992 TRINITY_DN3648_c0_g1::TRINITY_DN3648_c0_g1_i2::g.8992 ORF type:complete len:85 (+),score=12.91 TRINITY_DN3648_c0_g1_i2:135-389(+)	0.388284	-1.36482	0.0269	down	yes	0.3387	0.8723	1	1.054	0.563	0.37	0.318	0.328	------	------	------	------	------	------	------	------	------	------	------	cytoplasmic	6	80	9	High
TRINITY_DN3385_c0_g1_i1_orf1	ORF type:complete len:265 hit:PCH05672.1 TRINITY_DN3385_c0_g1_i1:70-864(+)	0.415358	-1.26757	0.004576	down	yes	0.3543	0.853	1	0.85	0.709	0.331	0.333	0.399	------	------	------	------	------	------	------	------	PF12697.4	Abhydrolase_6	Alpha/beta hydrolase family	cytoplasmic	2	14	28.9	High
TRINITY_DN709_c0_g1_i2_orf1	ORF type:complete len:167 hit:OQE68840.1 TRINITY_DN709_c0_g1_i2:420-920(-)	0.284624	-1.81287	0.03272	down	yes	0.2647	0.93	1	1.249	0.541	0.25	0.263	0.281	------	------	------	------	------	------	------	------	------	------	------	cytoplasmic	5	55	18.4	High
TRINITY_DN731_c0_g1_i2_orf1	ORF type:complete len:1340 hit:XP_016594739.1 TRINITY_DN731_c0_g1_i2:244-4263(-)	0.315193	-1.66569	0.004901	down	yes	0.278	0.882	1	0.977	0.669	0.294	0.256	0.284	BP:phosphorylation;BP:intracellular signal transduction;BP:macromolecule metabolic process;BP:regulation of biological process;BP:signal transduction by protein phosphorylation;BP:cellular protein metabolic process;BP:single-organism metabolic process;BP:cellular macromolecule metabolic process;BP:organic substance metabolic process;BP:biological regulation;BP:single-organism process;BP:protein p…	GO:0016310;GO:0035556;GO:0043170;GO:0050789;GO:0023014;GO:0044267;GO:0044710;GO:0044260;GO:0071704;GO:0065007;GO:0044699;GO:0006468;GO:0009987;GO:0006793;GO:0006464;GO:0050794;GO:0043412;GO:0036211;GO:0044763;GO:0008152;GO:0044238;GO:0000160;GO:0019538;GO:0006796;GO:0008150;GO:0044237;GO:0007165;GO:0044464;GO:0005622;GO:0005575;GO:0038023;GO:0060089;GO:0003674;GO:0004872;GO:0004871;GO:0005057;GO:…	------	------	------	------	------	------	PF02518.23;PF00072.21;PF00512.22	HATPase_c;Response_reg;HisKA	Histidine kinase-, DNA gyrase B-, and HSP90-like ATPase;Response regulator receiver domain;His Kinase A	cytoplasmic	1	1	146.7	High
TRINITY_DN5777_c0_g1_i1_orf1	ORF type:complete len:351 hit:OOQ83686.1 TRINITY_DN5777_c0_g1_i1:119-1171(-)	0.304299	-1.71644	0.001411	down	yes	0.2683	0.8817	1	0.906	0.739	0.275	0.238	0.292	BP:carboxylic acid metabolic process;BP:nitrogen compound metabolic process;BP:organic cyclic compound biosynthetic process;BP:single-organism process;BP:single-organism metabolic process;BP:single-organism biosynthetic process;BP:cellular amino acid metabolic process;BP:oxidation-reduction process;BP:organic substance metabolic process;BP:organic cyclic compound metabolic process;BP:lipid metabo…	GO:0019752;GO:0006807;GO:1901362;GO:0044699;GO:0044710;GO:0044711;GO:0006520;GO:0055114;GO:0071704;GO:1901360;GO:0006629;GO:1901576;GO:0009987;GO:0009058;GO:0044763;GO:0008152;GO:0043436;GO:0008202;GO:0008610;GO:0044238;GO:1901564;GO:0006082;GO:0044237;GO:0006694;GO:0008150;GO:0044281;GO:0030170;GO:0003674;GO:0005488;GO:0003854;GO:1901363;GO:0016491;GO:0043168;GO:0050662;GO:0016829;GO:0016616;GO:…	------	------	------	------	COG0451	M:Cell wall/membrane/envelope biogenesis	PF01073.16;PF01370.18;PF13460.3;PF05368.10;PF16363.2;PF07993.9	3Beta_HSD;Epimerase;NAD_binding_10;NmrA;GDP_Man_Dehyd;NAD_binding_4	3-beta hydroxysteroid dehydrogenase/isomerase family;NAD dependent epimerase/dehydratase family;NA;NmrA-like family;GDP-mannose 4,6 dehydratase;Male sterility protein	cytoplasmic	12	44	37.9	High
TRINITY_DN3332_c0_g2_i1_orf1	ORF type:complete len:137 hit:XP_022472480.1 TRINITY_DN3332_c0_g2_i1:1881-2291(+)	0.250027	-1.99984	0.002545	down	yes	0.2297	0.9187	1	1.04	0.716	0.248	0.216	0.225	BP:biological_process;BP:metabolic process;MF:carbon-sulfur lyase activity;MF:lyase activity;MF:catalytic activity;MF:molecular_function;	GO:0008150;GO:0008152;GO:0016846;GO:0016829;GO:0003824;GO:0003674	------	------	------	------	COG3791	S:Function unknown	PF04828.11	GFA	Glutathione-dependent formaldehyde-activating enzyme	peroxisomal	8	79	14.7	High
TRINITY_DN165_c0_g1_i4_orf1	ORF type:complete len:752 hit:OQE23178.1 TRINITY_DN165_c0_g1_i4:737-2992(-)	0.360156	-1.47331	0.004901	down	yes	0.2963	0.8227	1	0.749	0.719	0.24	0.331	0.318	------	------	------	------	------	------	------	------	PF03370.10;PF16760.2	CBM_21;CBM53	Carbohydrate/starch-binding module;Starch/carbohydrate-binding module	cytoplasmic	1	1	82	High
TRINITY_DN12283_c0_g1_i1_orf1	ORF type:complete len:745 hit:OOQ85427.1 TRINITY_DN12283_c0_g1_i1:252-2486(+)	0.330909	-1.59549	0.04352	down	yes	0.273	0.825	1	1.028	0.447	0.267	0.259	0.293	BP:cellular catabolic process;BP:hydrogen peroxide catabolic process;BP:detoxification;BP:single-organism process;BP:single-organism catabolic process;BP:single-organism metabolic process;BP:cellular oxidant detoxification;BP:biological_process;BP:cellular process;BP:reactive oxygen species metabolic process;BP:cellular detoxification;BP:single-organism cellular process;BP:metabolic process;BP:ca…	GO:0044248;GO:0042744;GO:0098754;GO:0044699;GO:0044712;GO:0044710;GO:0098869;GO:0008150;GO:0009987;GO:0072593;GO:1990748;GO:0044763;GO:0008152;GO:0009056;GO:0006979;GO:0055114;GO:0050896;GO:0006950;GO:0044237;GO:0042743;GO:0003674;GO:0005488;GO:1901363;GO:0016491;GO:0043169;GO:0043167;GO:0016684;GO:0020037;GO:0016209;GO:0003824;GO:0046872;GO:0046906;GO:0097159;GO:0004096;GO:0004601	K03782	katG	map00360;map00380	Phenylalanine metabolism;Tryptophan metabolism	COG0376	P:Inorganic ion transport and metabolism	PF00141.20	peroxidase	Peroxidase	cytoplasmic	26	47	83	High
TRINITY_DN6928_c0_g1_i1_orf1	ORF type:complete len:90 hit:OOQ83842.1 TRINITY_DN6928_c0_g1_i1:149-418(+)	0.299267	-1.74049	0.01422	down	yes	0.241	0.8053	1	0.831	0.585	0.196	0.162	0.365	------	------	------	------	------	------	------	------	------	------	------	cytoplasmic	1	37	10.3	High
TRINITY_DN133_c0_g2_i1_orf1	ORF type:complete len:155 hit:XP_001391459.1 TRINITY_DN133_c0_g2_i1:200-664(-)	0.347922	-1.52317	0.03408	down	yes	0.2687	0.7723	1	0.851	0.466	0.266	0.259	0.281	BP:superoxide metabolic process;BP:detoxification;BP:single-organism process;BP:single-organism metabolic process;BP:cellular oxidant detoxification;BP:cellular process;BP:reactive oxygen species metabolic process;BP:cellular detoxification;BP:single-organism cellular process;BP:metabolic process;BP:oxidation-reduction process;BP:cellular metabolic process;BP:removal of superoxide radicals;BP:bio…	GO:0006801;GO:0098754;GO:0044699;GO:0044710;GO:0098869;GO:0009987;GO:0072593;GO:1990748;GO:0044763;GO:0008152;GO:0055114;GO:0044237;GO:0019430;GO:0008150;GO:0005737;GO:0044464;GO:0005575;GO:0044424;GO:0003674;GO:0016491;GO:0043169;GO:0043167;GO:0046872;GO:0016721;GO:0016209;GO:0003824;GO:0004784;GO:0005488	K04565	SOD1	map04213;map04146	Longevity regulating pathway - multiple species;Peroxisome	COG2032	P:Inorganic ion transport and metabolism	PF00080.17	Sod_Cu	Copper/zinc superoxide dismutase	cytoplasmic	2	12	16	High
TRINITY_DN5714_c0_g1_i1_orf1	ORF type:5prime_partial len:88 hit:OKO95912.1 TRINITY_DN5714_c0_g1_i1:1-264(-)	0.242461	-2.04418	0.02167	down	yes	0.201	0.829	1	0.999	0.488	0.243	0.184	0.176	BP:single-organism metabolic process;BP:biological_process;BP:oxidation-reduction process;BP:single-organism process;BP:metabolic process;MF:coenzyme binding;MF:oxidoreductase activity, acting on CH-OH group of donors;MF:oxidoreductase activity, acting on the CH-OH group of donors, NAD or NADP as acceptor;MF:NAD binding;MF:nucleotide binding;MF:small molecule binding;MF:catalytic activity;MF:mole…	GO:0044710;GO:0008150;GO:0055114;GO:0044699;GO:0008152;GO:0050662;GO:0016614;GO:0016616;GO:0051287;GO:0000166;GO:0036094;GO:0003824;GO:0003674;GO:0005488;GO:0097159;GO:0048037;GO:1901363;GO:1901265;GO:0016491	------	------	------	------	------	------	PF02826.16	2-Hacid_dh_C	D-isomer specific 2-hydroxyacid dehydrogenase, NAD binding domain	peroxisomal	1	14	9.5	High
TRINITY_DN14753_c0_g1_i1_orf1	ORF type:complete len:136 hit:OOQ90805.1 TRINITY_DN14753_c0_g1_i1:183-590(+)	0.26814	-1.89894	0.01466	down	yes	0.2147	0.8007	1	0.877	0.525	0.211	0.212	0.221	MF:catalytic activity;MF:transferase activity;MF:molecular_function;	GO:0003824;GO:0016740;GO:0003674	------	------	------	------	------	------	------	------	------	cytoplasmic	4	30	14.8	High
